# Supplementary material for: Yeast IME2 Functions Early in Meiosis Upstream of Cell Cycle-Regulated SBF and MBF Targets
Source: PLoS One. 2012 Feb 29;7(2):e31575. doi: 10.1371/journal.pone.0031575 (PMC3290606; doi:10.1371/journal.pone.0031575)
Supplement: Table S1 — Microarray data. Gene expression values were normalized to the median intensity of each array. The resulting log2 values are shown. Means and standard deviations of the replicate values are also shown. (XLSX) [file pone.0031575.s003.xlsx]

## Sheet: Microarray data
Table S1. Microarray data.
Replicate 1								Replicate 2								Gene (systematic name)	Mean								Standard deviation
WT				ime2D				WT				ime2D					WT				ime2D				WT				ime2D
0h	2h	4h	6h	0h	2h	4h	6h	0h	2h	4h	6h	0h	2h	4h	6h		0h	2h	4h	6h	0h	2h	4h	6h	0h	2h	4h	6h	0h	2h	4h	6h
-0.963886	-0.488915	-0.842363	-1.31966	-1.00835	-1.05246	-0.714615	-0.405485	-0.979915	-0.592056	-0.842463	-1.20264	-1.39545	-0.924918	-0.673592	-0.597684	YMR209C	-0.9719	-0.540486	-0.842413	-1.26115	-1.2019	-0.988688	-0.694103	-0.501585	0.0113338	0.0729316	7.01309e-05	0.0827495	0.273723	0.0901848	0.0290078	0.135905
0.308	1.03915	1.41095	1.18521	-0.021431	0.924725	0.636749	1.01574	0.291796	1.14724	1.16316	0.915643	-0.0230246	0.639772	0.697362	0.497477	YOL088C	0.299898	1.09319	1.28706	1.05043	-0.0222278	0.782249	0.667056	0.756609	0.0114579	0.0764315	0.175215	0.190616	0.00112684	0.201492	0.0428596	0.366469
2.64422	1.03727	1.30019	2.49022	1.0894	1.39433	2.05603	2.19918	3.36205	1.84583	2.64416	3.37295	2.24884	1.50535	2.13364	2.28219	YGL009C	3.00314	1.44155	1.97217	2.93158	1.66912	1.44984	2.09484	2.24068	0.507581	0.571741	0.950331	0.624185	0.819852	0.0785017	0.0548733	0.0586913
1.09552	1.15856	1.8783	1.47644	1.31881	0.719623	0.8774	1.22928	1.086	1.2927	1.68651	2.0998	1.08166	0.985681	1.2883	1.27599	YMR203W	1.09076	1.22563	1.78241	1.78812	1.20023	0.852652	1.08285	1.25264	0.00673675	0.0948567	0.135615	0.440783	0.167696	0.188131	0.290548	0.0330249
1.10539	0.813284	0.517403	0.91013	1.07493	0.721311	0.58433	0.880862	1.3808	1.06144	0.862446	0.369741	1.18533	0.714297	0.825296	0.595994	YGL115W	1.2431	0.937361	0.689924	0.639935	1.13013	0.717804	0.704813	0.738428	0.194745	0.175472	0.243982	0.382113	0.0780688	0.00495915	0.170389	0.201432
-0.67627	-0.836645	-0.206901	1.36126	-0.680598	-1.22545	-0.950657	-0.515294	-0.746006	-0.671502	-0.185539	1.68705	-0.895324	-1.09925	-0.787147	-0.943522	YMR299C	-0.711138	-0.754074	-0.19622	1.52416	-0.787961	-1.16235	-0.868902	-0.729408	0.0493111	0.116774	0.0151048	0.230367	0.151834	0.089236	0.115619	0.302803
-3.55737	-5.29957	-5.71378	-4.61119	-4.1825	-4.43335	-4.65754	-4.59701	-3.65723	-5.28217	-5.41369	-4.81991	-4.67091	-4.93849	-5.04605	-5.9624	YCR064C	-3.6073	-5.29087	-5.56373	-4.71555	-4.42671	-4.68592	-4.8518	-5.27971	0.0706145	0.012303	0.212198	0.14759	0.345357	0.357187	0.274722	0.965477
1.808	1.6717	0.908473	1.34698	2.28298	1.61088	1.71415	1.83331	2.0436	1.56525	1.68128	1.17993	2.27036	1.57041	1.76516	1.47592	YPL087W	1.9258	1.61848	1.29488	1.26345	2.27667	1.59065	1.73966	1.65462	0.166591	0.0752682	0.54646	0.118122	0.00892171	0.028616	0.0360737	0.252717
1.71937	0.837652	0.644753	-0.165635	1.51183	1.07374	1.14574	1.03903	1.85332	0.662886	0.628425	0.265755	1.73802	0.895474	1.10496	0.785021	YOR324C	1.78634	0.750269	0.636589	0.0500598	1.62492	0.984605	1.12535	0.912026	0.0947111	0.123579	0.0115462	0.305039	0.159943	0.126051	0.0288379	0.179613
-3.36792	-5.47467	-6.44688	-7.03587	-2.5615	-3.65559	-4.00238	-4.41315	-3.66151	-6.07373	-6.29474	-6.73801	-3.29486	-4.68454	-4.76663	-5.12072	YEL059W	-3.51471	-5.7742	-6.37081	-6.88694	-2.92818	-4.17006	-4.3845	-4.76694	0.207605	0.423595	0.107574	0.210614	0.518567	0.727571	0.540402	0.500329
-1.53418	-2.04883	-1.9215	-2.60881	-1.30254	-1.80894	-1.69757	-1.26246	-0.871638	-1.43897	-1.64252	-1.29751	-0.728609	-1.1301	-0.88897	-1.28759	YKR017C	-1.20291	-1.7439	-1.78201	-1.95316	-1.01557	-1.46952	-1.29327	-1.27502	0.468485	0.431237	0.197272	0.927224	0.405829	0.480013	0.571765	0.0177651
1.728	1.20057	0.980322	2.02337	2.76774	1.72521	1.55116	1.32177	1.6653	1.27351	0.74736	2.31974	2.4512	1.76754	1.53844	1.12347	YOR184W	1.69665	1.23704	0.863841	2.17155	2.60947	1.74637	1.5448	1.22262	0.0443345	0.051575	0.164729	0.209564	0.223831	0.0299296	0.00899107	0.140222
1.20649	2.5202	2.51013	2.2882	1.62642	2.38235	2.02151	1.93316	1.60636	2.40525	2.59585	1.92068	1.37829	2.17814	2.16359	1.2521	YBL098W	1.40643	2.46273	2.55299	2.10444	1.50236	2.28024	2.09255	1.59263	0.28275	0.0812874	0.0606118	0.259879	0.175452	0.144399	0.100467	0.481583
-5.28958	-5.02669	-3.61917	-3.09771	-5.21255	-5.01339	-5.87632	-5.25578	-5.19556	-4.06308	-3.35318	-3.18618	-5.48679	-5.1988	-5.12967	-5.54929	YOL114C	-5.24257	-4.54489	-3.48618	-3.14195	-5.34967	-5.10609	-5.503	-5.40253	0.0664807	0.681378	0.188085	0.0625608	0.193923	0.131108	0.527965	0.20754
2.20353	2.87247	3.15508	2.84815	2.16577	2.19399	2.28634	2.68858	2.16388	2.90579	3.80542	3.0034	2.29262	2.41902	2.77622	2.70014	YOR157C	2.18371	2.88913	3.48025	2.92577	2.22919	2.30651	2.53128	2.69436	0.0280368	0.0235631	0.459862	0.109777	0.0896973	0.159122	0.346399	0.00817041
-8.62624	-8.88631	-7.19905	-4.88964	-8.49215	-9.02087	-8.70512	-8.4917	-8.49879	-8.72101	-7.40015	-4.76633	-8.3114	-8.57417	-8.33325	-8.40562	YDR327W	-8.56251	-8.80366	-7.2996	-4.82798	-8.40177	-8.79752	-8.51919	-8.44866	0.090125	0.116887	0.142198	0.0871898	0.127809	0.315862	0.262951	0.0608706
-1.32923	-0.805206	-0.503501	-1.53537	-0.812984	-0.686804	-0.622166	-0.460751	-0.87305	-0.418409	-0.43122	-1.55848	-0.581996	-0.478465	-0.198057	-0.362975	YNL051W	-1.10114	-0.611808	-0.46736	-1.54692	-0.69749	-0.582634	-0.410111	-0.411863	0.322566	0.273507	0.0511103	0.0163388	0.163334	0.147318	0.29989	0.0691377
-0.454892	0.888398	0.878449	-0.476433	-0.540696	-0.0979538	0.171719	0.00624847	-0.676905	1.13595	0.780435	-0.385977	-0.819766	-0.175136	0.247581	0.148792	YNL088W	-0.565898	1.01217	0.829442	-0.431205	-0.680231	-0.136545	0.20965	0.0775204	0.156987	0.175045	0.069307	0.0639621	0.197332	0.0545758	0.0536425	0.100794
-7.66071	-8.12209	-7.3129	-8.09727	-7.20141	-7.69996	-7.31227	-7.65383	-7.85021	-8.42466	-6.36466	-7.81619	-7.73984	-8.16324	-6.83011	-7.25133	YKL037W	-7.75546	-8.27338	-6.83878	-7.95673	-7.47063	-7.9316	-7.07119	-7.45258	0.133999	0.213946	0.670504	0.198757	0.380727	0.327589	0.340936	0.284608
-1.62909	-1.73783	-1.60866	-3.20752	-1.71186	-1.51061	-1.52945	-2.24713	-1.91	-1.69622	-1.9319	-2.50573	-1.70203	-1.4486	-1.30686	-1.38455	YNL158W	-1.76954	-1.71703	-1.77028	-2.85662	-1.70695	-1.47961	-1.41816	-1.81584	0.198631	0.0294239	0.228568	0.496243	0.00695659	0.0438529	0.157393	0.60994
-2.29461	-1.00423	-1.69684	-3.23539	-2.14863	-1.697	-1.67267	-1.27069	-2.32761	-1.00527	-1.61465	-2.4167	-2.58677	-1.50619	-1.26752	-1.18683	YFR038W	-2.31111	-1.00475	-1.65574	-2.82605	-2.3677	-1.6016	-1.47009	-1.22876	0.0233318	0.000738432	0.0581155	0.578899	0.309808	0.134926	0.286487	0.0593016
-0.904518	-0.816224	-0.441572	-0.547874	-1.17751	-0.983101	-0.692647	-0.853371	-0.680332	-0.943904	-0.74572	-0.993022	-0.955498	-0.893165	-0.713645	-0.900117	YBR131W	-0.792425	-0.880064	-0.593646	-0.770448	-1.0665	-0.938133	-0.703146	-0.876744	0.158523	0.0902833	0.215065	0.314767	0.156986	0.0635945	0.0148478	0.0330546
0.733177	1.25253	0.0540924	1.24988	-0.230079	2.65089	1.66751	0.866939	0.676589	1.59044	-0.0962544	1.7183	0.492507	2.92901	1.25592	1.0129	YJR137C	0.704883	1.42148	-0.021081	1.48409	0.131214	2.78995	1.46171	0.93992	0.0400139	0.23894	0.106311	0.331223	0.510945	0.196659	0.291034	0.103211
-0.364461	0.531663	1.34438	1.10663	-0.830972	0.0468798	0.112052	-0.061348	0.0505343	0.794003	1.50977	1.51561	-0.514937	0.18323	0.443529	0.5384	YPR061C	-0.156963	0.662833	1.42708	1.31112	-0.672955	0.115055	0.277791	0.238526	0.293446	0.185503	0.116944	0.289191	0.22347	0.0964145	0.23439	0.424086
2.2262	2.90724	3.09247	3.02777	2.75412	2.45611	2.73229	2.98388	2.70318	3.3855	3.39349	2.47767	2.48822	2.734	2.74659	2.73847	YJL166W	2.46469	3.14637	3.24298	2.75272	2.62117	2.59506	2.73944	2.86117	0.337279	0.33818	0.212856	0.388974	0.18802	0.196496	0.0101125	0.173532
0.0697517	0.677536	0.624495	0.866793	0.626177	0.603771	1.03283	1.39514	0.361297	0.370282	0.873856	0.56323	0.395134	0.739457	1.20479	0.951675	YPR172W	0.215524	0.523909	0.749175	0.715012	0.510655	0.671614	1.11881	1.17341	0.206153	0.217261	0.176325	0.214651	0.163372	0.0959444	0.121593	0.313574
1.10394	-0.0573187	-0.269259	-1.01136	0.800598	-0.192582	-0.0474005	-0.36111	1.323	-0.0679779	-0.384566	-1.01761	1.02616	0.219199	0.0989676	0.156109	YOR116C	1.21347	-0.0626483	-0.326912	-1.01448	0.913382	0.0133085	0.0257835	-0.1025	0.154894	0.00753721	0.0815349	0.00441362	0.1595	0.291173	0.103498	0.365729
2.11332	3.3903	3.63665	3.49698	2.38315	3.17832	3.3785	2.82738	2.35412	3.77952	3.93458	3.94273	2.44421	3.38033	3.45491	3.17367	YBL045C	2.23372	3.58491	3.78562	3.71986	2.41368	3.27933	3.41671	3.00052	0.170272	0.275222	0.210667	0.315192	0.0431766	0.142838	0.0540275	0.244864
0.598165	-0.361243	-0.000312805	-0.7003	0.397916	-0.266161	-0.453522	-0.725745	0.454893	-0.0724545	0.00320816	0.171041	0.704202	-0.0492458	-0.146681	-0.15758	YMR091C	0.526529	-0.216849	0.00144768	-0.26463	0.551059	-0.157703	-0.300101	-0.441663	0.101308	0.204205	0.0024897	0.616131	0.216577	0.153382	0.216969	0.401753
0.601318	0.331983	0.890133	-1.00466	1.08043	0.500234	0.745247	0.343785	1.25104	0.388479	0.714049	-0.566546	1.45732	0.816752	0.769728	0.860889	YPL246C	0.926181	0.360231	0.802091	-0.785605	1.26888	0.658493	0.757487	0.602337	0.459426	0.0399492	0.12451	0.309797	0.2665	0.223813	0.0173105	0.365648
3.47104	2.79428	2.89171	2.28681	3.51639	3.19313	3.12379	3.03712	3.4082	2.51987	2.56351	2.29601	3.38969	2.99917	3.13818	2.9564	YLL020C	3.43962	2.65707	2.72761	2.29141	3.45304	3.09615	3.13098	2.99676	0.0444336	0.194031	0.232071	0.00650142	0.0895887	0.137155	0.0101786	0.0570784
-8.44935	-8.49663	-8.07387	-8.5496	-8.42319	-8.16171	-8.36517	-8.27852	-8.56244	-8.8913	-8.37639	-7.81839	-8.21292	-8.44802	-8.47003	-8.34582	YBL077W	-8.50589	-8.69397	-8.22513	-8.184	-8.31806	-8.30487	-8.4176	-8.31217	0.0799685	0.279075	0.213913	0.517047	0.148682	0.20245	0.0741465	0.0475932
0.907362	1.08923	0.43815	1.23003	0.701306	0.452768	0.56831	1.01449	1.19756	0.967113	0.971599	0.995129	0.909445	0.736447	0.769498	0.714808	YJR135W-A	1.05246	1.02817	0.704874	1.11258	0.805376	0.594608	0.668904	0.864648	0.205201	0.0863491	0.377205	0.166097	0.147176	0.200591	0.142261	0.211905
0.243919	-1.03572	-1.33844	-3.11895	0.670763	0.108335	-0.287186	-1.00814	0.0841398	-1.1412	-1.60539	-2.27182	0.478694	-0.572155	-0.743164	-1.51953	YJR059W	0.16403	-1.08846	-1.47191	-2.69538	0.574728	-0.23191	-0.515175	-1.26384	0.112981	0.0745858	0.188757	0.599013	0.135813	0.481179	0.322425	0.361606
-2.36349	-2.39452	-2.41718	-2.07831	-3.66475	-2.64891	-2.21062	-2.12516	-2.76628	-2.46534	-2.50171	-1.32606	-3.9123	-2.76524	-2.34883	-2.38168	YGL016W	-2.56488	-2.42993	-2.45944	-1.70219	-3.78853	-2.70708	-2.27972	-2.25342	0.284815	0.0500732	0.0597757	0.531923	0.175047	0.0822565	0.0977275	0.181388
-0.601962	-1.12298	-1.20852	-1.72172	-0.627429	-1.29394	-1.31302	-1.13467	-0.932958	-1.01908	-1.13096	-1.36219	-0.747801	-1.38856	-1.17281	-1.67581	YOL107W	-0.76746	-1.07103	-1.16974	-1.54196	-0.687615	-1.34125	-1.24292	-1.40524	0.234049	0.0734677	0.0548388	0.254226	0.0851157	0.0669042	0.0991442	0.382638
-2.76141	-4.67215	-4.75179	-5.7357	-3.53304	-4.82329	-5.14287	-5.11019	-2.87998	-5.06785	-4.7457	-5.26767	-3.44043	-4.66001	-4.97645	-4.89704	YDR157W	-2.82069	-4.87	-4.74874	-5.50169	-3.48674	-4.74165	-5.05966	-5.00362	0.0838438	0.2798	0.00430699	0.330949	0.0654841	0.115455	0.117679	0.150721
-8.67899	-9.17268	-8.76985	-8.9195	-9.10808	-9.00257	-9.26063	-8.93876	-9.10153	-9.35005	-9.42257	-8.22654	-8.48722	-8.57185	-8.88416	-8.44273	YNR025C	-8.89026	-9.26136	-9.09621	-8.57302	-8.79765	-8.78721	-9.0724	-8.69074	0.298779	0.125419	0.461541	0.489992	0.439014	0.304562	0.266204	0.350745
-1.40088	-0.63783	-1.9757	0.198798	-1.96053	-0.0398016	-1.48888	-1.46458	-1.43364	-1.09414	-2.06314	1.02088	-1.21564	0.592799	-1.50485	-1.27082	YLL062C	-1.41726	-0.865985	-2.01942	0.609841	-1.58808	0.276499	-1.49687	-1.3677	0.0231666	0.32266	0.0618243	0.581303	0.526717	0.447316	0.0112919	0.13701
0.581616	1.59915	1.87891	1.66348	1.20047	0.482911	0.870189	1.39985	0.568196	2.1239	2.02375	2.04032	0.840026	0.644935	1.55188	1.38845	YOR176W	0.574906	1.86153	1.95133	1.8519	1.02025	0.563923	1.21103	1.39415	0.00948944	0.371053	0.102415	0.266467	0.254871	0.114568	0.482026	0.00806052
3.5846	2.55092	2.40653	2.8083	2.9432	2.19828	1.94351	2.38519	3.9093	2.27879	2.23746	3.23714	3.40207	2.28686	2.18295	2.30428	YMR146C	3.74695	2.41485	2.322	3.02272	3.17263	2.24257	2.06323	2.34473	0.229597	0.192426	0.119551	0.303242	0.324469	0.0626363	0.169311	0.0572179
0.60346	-0.0838604	-0.355125	-0.894629	1.27266	0.448655	0.0472651	0.0801277	0.397289	-0.319804	-0.91974	-0.735694	0.779151	-0.0265923	-0.161331	-0.60635	YLR079W	0.500375	-0.201832	-0.637433	-0.815161	1.02591	0.211031	-0.0570331	-0.263111	0.145785	0.166837	0.399243	0.112384	0.348964	0.336051	0.1475	0.485413
0.47638	0.201101	0.204895	-1.17673	1.10263	0.30617	0.00562382	-0.00285339	0.0280561	-0.592157	-0.510089	-1.4374	0.330466	-0.319648	-0.410687	-0.50944	YIR006C	0.252218	-0.195528	-0.152597	-1.30707	0.716547	-0.00673867	-0.202531	-0.256147	0.317013	0.560919	0.50557	0.184321	0.546	0.44252	0.294376	0.358211
-0.0737448	-0.385844	-0.525743	-0.099534	-0.536874	-0.654764	-0.43914	-0.112263	-0.0504084	-0.130486	-0.0785618	0.0157127	-0.355523	-0.679394	-0.353356	-0.440264	YBL046W	-0.0620766	-0.258165	-0.302152	-0.0419106	-0.446198	-0.667079	-0.396248	-0.276263	0.0165013	0.180565	0.316205	0.0814918	0.128234	0.0174157	0.0606584	0.231932
3.76735	3.79618	2.4327	1.51412	3.94102	3.12591	3.02958	3.24139	4.29329	3.11619	1.69136	1.01441	3.9814	3.49607	3.01343	2.93981	YHR021C	4.03032	3.45619	2.06203	1.26426	3.96121	3.31099	3.0215	3.0906	0.371894	0.480823	0.524207	0.353349	0.0285561	0.261747	0.0114195	0.21325
-1.03699	-1.03653	-1.46665	-2.09657	-2.45622	-1.80104	-1.64485	-1.21148	-0.861987	-0.94059	-1.22232	-1.95936	-1.51728	-1.48543	-1.32311	-1.2157	YDR489W	-0.94949	-0.988558	-1.34448	-2.02797	-1.98675	-1.64324	-1.48398	-1.21359	0.123747	0.0678376	0.172769	0.097018	0.663934	0.223168	0.227507	0.00298399
1.15376	0.752006	0.714107	0.623998	0.968302	0.801841	1.04282	1.17624	1.33301	0.725128	0.698785	0.817766	1.0923	0.69223	1.03326	0.638803	YOR245C	1.24339	0.738567	0.706446	0.720882	1.0303	0.747035	1.03804	0.907522	0.126749	0.0190052	0.0108341	0.137015	0.0876789	0.0775064	0.00676638	0.380027
-2.73401	-1.76471	-1.18402	-1.44105	-3.59018	-2.39994	-1.76756	-1.25863	-3.02576	-1.67002	-0.546074	-1.15918	-3.55154	-2.00465	-1.13322	-1.08653	YGR117C	-2.87988	-1.71736	-0.865047	-1.30012	-3.57086	-2.2023	-1.45039	-1.17258	0.206299	0.0669508	0.451095	0.199317	0.0273179	0.279508	0.448545	0.121686
-3.79505	-5.51639	-6.81594	-7.33717	-4.01124	-5.73195	-6.96666	-7.29638	-4.05682	-6.11633	-7.37423	-7.2647	-4.48402	-5.6254	-7.08442	-7.58695	YPL062W	-3.92594	-5.81636	-7.09509	-7.30093	-4.24763	-5.67867	-7.02554	-7.44167	0.185096	0.424219	0.394774	0.0512447	0.334307	0.0753417	0.0832704	0.205463
-2.05778	-2.60098	-3.16398	-2.53141	-3.28517	-2.86163	-2.96803	-2.82929	-2.3349	-2.65644	-2.91138	-1.47571	-3.36505	-3.08592	-2.89392	-3.06915	YJL214W	-2.19634	-2.62871	-3.03768	-2.00356	-3.32511	-2.97378	-2.93098	-2.94922	0.195957	0.039212	0.178615	0.746491	0.0564842	0.158598	0.0524038	0.169607
-1.76843	1.1584	2.90954	1.79152	-1.40672	-0.521885	0.303262	1.32256	-1.15826	1.6491	3.14108	2.21806	-1.63786	-0.416406	1.06082	1.31066	YFL003C	-1.46335	1.40375	3.02531	2.00479	-1.52229	-0.469145	0.682039	1.31661	0.431454	0.346981	0.16372	0.30161	0.163445	0.0745851	0.535672	0.00841245
-1.15268	-1.04906	-1.08717	-1.69967	-0.677431	-1.08468	-1.12214	-0.817549	-1.46139	-1.29458	-0.794848	-1.50885	-1.30818	-1.16905	-1.00276	-1.17617	YCR066W	-1.30704	-1.17182	-0.941011	-1.60426	-0.992805	-1.12686	-1.06245	-0.99686	0.218292	0.173609	0.206706	0.134929	0.446005	0.0596604	0.0844191	0.253584
3.59783	2.03362	1.03258	0.229852	2.8812	1.19425	0.966052	0.951336	3.73422	1.71961	0.933528	0.104267	3.47353	1.73774	1.01792	1.54137	YNL110C	3.66602	1.87661	0.983055	0.167059	3.17737	1.466	0.991986	1.24635	0.0964448	0.222038	0.0700413	0.0888017	0.418839	0.384307	0.0366758	0.417216
-7.21164	-5.82268	-5.33967	-5.36447	-6.94408	-5.80167	-5.40587	-5.09851	-7.85147	-6.20019	-5.73584	-5.57052	-7.8924	-5.80899	-5.25923	-5.26144	YOR008C-A	-7.53155	-6.01143	-5.53776	-5.46749	-7.41824	-5.80533	-5.33255	-5.17998	0.452426	0.266939	0.280136	0.145704	0.670563	0.0051756	0.103695	0.115207
-11.9209	-12.1418	-11.4974	-11.9586	-11.4611	-11.8451	-11.7485	-12.0531	-10.4064	-10.7329	-10.8492	-10.2846	-11.4051	-11.1517	-11.1399	-10.808	YAR069C	-11.1636	-11.4373	-11.1733	-11.1216	-11.4331	-11.4984	-11.4442	-11.4305	1.07088	0.996233	0.458362	1.18365	0.0396439	0.490263	0.430363	0.880415
0.908965	1.73409	2.05211	2.33773	0.62686	0.906596	0.902443	0.916094	0.721206	1.627	1.98711	3.33972	0.548879	0.809215	1.02584	0.839678	YOL103W	0.815085	1.68054	2.01961	2.83872	0.587869	0.857905	0.964142	0.877886	0.132766	0.0757268	0.0459604	0.708516	0.0551409	0.0688592	0.0872561	0.0540343
-1.23082	-0.933955	-0.975248	-0.413135	-1.32053	-1.07344	-1.54008	-1.64815	-1.45711	-0.857276	-1.45677	0.108815	-1.39022	-1.24488	-1.784	-2.08655	YIL131C	-1.34397	-0.895616	-1.21601	-0.15216	-1.35537	-1.15916	-1.66204	-1.86735	0.160011	0.0542204	0.340484	0.369074	0.0492794	0.12123	0.172477	0.309994
2.12611	1.31872	2.37896	4.08952	1.96334	0.983135	1.02887	0.923601	1.78787	1.35923	2.09494	4.54369	1.73137	0.918043	0.931855	0.849232	YPL204W	1.95699	1.33898	2.23695	4.3166	1.84736	0.950589	0.980361	0.886416	0.239176	0.028643	0.200837	0.321146	0.164024	0.046027	0.0685982	0.0525871
-1.75553	-1.43604	-1.24231	-1.50451	-1.46586	-1.32979	-1.38705	-1.00856	-1.77202	-1.55356	-1.22897	-1.03507	-1.50615	-1.34742	-1.07386	-1.2382	YLR122C	-1.76378	-1.4948	-1.23564	-1.26979	-1.48601	-1.33861	-1.23045	-1.12338	0.0116568	0.0831007	0.00943747	0.331949	0.0284953	0.0124653	0.221459	0.162377
0.0812941	0.619262	0.491758	-0.8065	0.191793	0.473855	0.378342	0.161489	0.000827789	0.847931	0.35621	-0.442914	0.108438	0.653117	0.430327	0.373001	YJR080C	0.0410609	0.733596	0.423984	-0.624707	0.150115	0.563486	0.404335	0.267245	0.0568982	0.161694	0.0958473	0.257094	0.0589415	0.126758	0.0367595	0.149561
2.48887	0.758829	0.374638	-0.440988	1.75496	0.231124	0.229633	-0.080864	2.46286	0.572894	0.119484	-0.218561	2.07358	0.483916	0.0860968	0.18068	YBL004W	2.47586	0.665862	0.247061	-0.329774	1.91427	0.35752	0.157865	0.0499082	0.018395	0.131476	0.180421	0.157279	0.225299	0.178751	0.101496	0.18494
0.268877	-0.244055	-0.184484	1.99932	1.0034	0.416836	0.306885	0.202554	0.502987	-0.588198	-0.334737	2.21049	0.430933	-0.304198	-0.365133	-0.766346	YDR479C	0.385932	-0.416126	-0.259611	2.1049	0.717167	0.0563188	-0.0291243	-0.281896	0.165541	0.243346	0.106244	0.149323	0.404796	0.509848	0.475189	0.685116
-1.26477	0.606089	1.31119	0.473492	-0.931258	0.949395	0.871899	1.43821	-1.24656	1.06724	1.72774	0.858943	-1.15715	0.787111	1.50484	1.49661	YOR088W	-1.25566	0.836664	1.51947	0.666217	-1.0442	0.868253	1.18837	1.46741	0.0128808	0.326083	0.294544	0.272555	0.159729	0.114752	0.447555	0.0412972
0.553013	-0.591232	-0.697863	-0.614266	-0.287146	-1.68693	-1.56416	-1.33904	0.0112514	-0.664809	-0.446306	0.285945	-0.29153	-0.94431	-1.28712	-0.525737	YOL080C	0.282132	-0.628021	-0.572084	-0.164161	-0.289338	-1.31562	-1.42564	-0.932386	0.383083	0.0520267	0.177877	0.636546	0.0031	0.525109	0.195895	0.575089
-0.000212669	-0.379114	-0.738766	-2.50425	0.0777578	-0.638082	-0.455097	-0.413226	-0.332269	-0.481043	-0.839616	-1.43902	-0.285647	-0.496951	-0.377637	0.00334454	YDL138W	-0.166241	-0.430079	-0.789191	-1.97164	-0.103945	-0.567516	-0.416367	-0.204941	0.234799	0.0720745	0.0713118	0.753226	0.256966	0.0997943	0.0547727	0.29456
-0.981879	-0.975703	2.48583	5.4997	-4.76711	-3.86506	-4.09017	-3.79384	-1.41658	-1.32373	2.19226	5.54151	-5.07098	-4.37922	-4.22662	-4.36935	YDR523C	-1.19923	-1.14972	2.33905	5.5206	-4.91905	-4.12214	-4.1584	-4.08159	0.307383	0.246095	0.207587	0.0295622	0.214872	0.363559	0.0964879	0.406947
0.245218	0.617215	0.626577	0.74255	0.376918	0.649369	0.559463	0.910115	0.183273	0.339329	0.563789	-0.15103	-0.156137	0.0810289	0.210875	0.163755	YPR182W	0.214246	0.478272	0.595183	0.29576	0.110391	0.365199	0.385169	0.536935	0.0438017	0.196495	0.0443978	0.631856	0.376926	0.401877	0.246489	0.527756
1.59206	1.54588	-0.253178	-1.12004	1.68659	1.12387	0.853185	0.586515	2.0725	1.05998	-0.884682	-1.49782	2.05004	1.5487	0.921166	0.828563	YER117W	1.83228	1.30293	-0.56893	-1.30893	1.86831	1.33629	0.887176	0.707539	0.339722	0.343584	0.446541	0.267128	0.256993	0.300398	0.0480703	0.171153
4.3707	3.82279	2.67113	1.38427	4.8949	4.49182	4.55421	3.95583	4.14486	3.26196	1.68031	0.941679	4.1103	3.69778	3.72771	3.33135	YJR009C	4.25778	3.54237	2.17572	1.16297	4.5026	4.0948	4.14096	3.64359	0.159697	0.396567	0.700615	0.312957	0.554802	0.561474	0.584424	0.441578
-0.898899	-0.298204	0.0562716	-0.616056	-0.357045	-0.64062	-0.658053	-0.341444	-0.716625	-0.332235	-0.188281	-1.08913	-0.511766	-0.727797	-0.324938	-0.450009	YNL246W	-0.807762	-0.31522	-0.0660048	-0.852595	-0.434406	-0.684208	-0.491496	-0.395727	0.128887	0.0240635	0.172925	0.334516	0.109404	0.061643	0.235548	0.0767673
-2.12223	-1.4041	-0.0349464	1.98377	-1.90312	-2.2378	-1.94805	-1.70251	-2.2996	-1.18835	0.301161	3.01465	-2.33903	-1.88969	-1.39862	-1.17295	YLR210W	-2.21091	-1.29623	0.133107	2.49921	-2.12107	-2.06374	-1.67334	-1.43773	0.12542	0.152558	0.237664	0.728945	0.308229	0.246148	0.388506	0.374453
-0.0453186	0.190531	0.160437	-0.714592	0.0556297	0.294246	0.44836	0.525521	-0.178602	0.177407	-0.258842	-1.11113	-0.0894899	0.50297	0.682946	0.306458	YCR042C	-0.11196	0.183969	-0.0492024	-0.912861	-0.0169301	0.398608	0.565653	0.41599	0.0942457	0.00927973	0.296474	0.280395	0.102615	0.14759	0.165878	0.154901
-1.38554	-0.732267	0.362658	1.21471	-1.56646	-1.2585	-0.9937	-0.295638	-1.43676	-0.0961113	0.476253	2.2237	-1.81708	-0.968701	-0.171968	-0.267345	YBR037C	-1.41115	-0.414189	0.419456	1.7192	-1.69177	-1.1136	-0.582834	-0.281492	0.036222	0.44983	0.0803231	0.713466	0.177217	0.204921	0.581052	0.0200059
-0.224701	-0.664082	-0.816774	-0.722147	-0.227613	-0.240252	-0.480515	-0.673957	-0.223265	-0.706765	-0.878716	-0.775684	-0.310588	-0.403666	-0.548199	-0.874906	YML112W	-0.223983	-0.685423	-0.847745	-0.748916	-0.269101	-0.321959	-0.514357	-0.774431	0.00101557	0.0301819	0.0437997	0.0378566	0.0586718	0.115551	0.0478593	0.142092
0.81474	0.253372	-0.142051	-1.17153	1.30341	0.19625	0.35974	0.367541	0.761231	0.182364	0.0342541	-0.67745	1.11751	0.134803	0.40671	0.183839	YJL165C	0.787986	0.217868	-0.0538983	-0.924491	1.21046	0.165526	0.383225	0.27569	0.0378364	0.0502107	0.124666	0.349368	0.131455	0.0434497	0.0332124	0.129897
0.121604	-0.366756	-0.533702	-0.87553	0.12479	-0.306716	-0.717607	-0.636936	0.055706	-0.714399	-0.992302	-1.51762	-0.410431	-0.320199	-0.955627	-1.02323	YLR179C	0.088655	-0.540578	-0.763002	-1.19657	-0.14282	-0.313457	-0.836617	-0.830085	0.0465969	0.245821	0.324279	0.454025	0.378458	0.00953394	0.168306	0.273154
0.421074	0.0283556	0.216446	-1.02289	0.633244	-0.0414228	0.0637464	-0.393603	0.183881	-0.284796	-0.516011	-1.16505	0.299459	-0.359625	-0.3144	-0.184237	YAL021C	0.302477	-0.12822	-0.149783	-1.09397	0.466352	-0.200524	-0.125327	-0.28892	0.167721	0.221431	0.517925	0.100526	0.236021	0.225003	0.26739	0.148045
-0.702955	0.835438	1.51975	2.03477	-0.896522	-0.163773	-0.0766144	0.43432	-0.919314	0.325171	1.23625	1.83286	-1.49242	-0.508374	-0.0331345	-0.386637	YML101C	-0.811135	0.580304	1.378	1.93382	-1.19447	-0.336073	-0.0548744	0.0238414	0.152989	0.360813	0.200462	0.142773	0.42136	0.24367	0.0307449	0.580504
-1.46379	2.3961	3.12648	2.75639	-4.01984	1.71144	2.48584	3.18814	-2.0321	2.95708	3.73923	2.68259	-3.30476	2.14569	3.2244	3.28124	YIL072W	-1.74795	2.67659	3.43286	2.71949	-3.6623	1.92856	2.85512	3.23469	0.401852	0.396679	0.433283	0.0521805	0.505637	0.307063	0.522241	0.0658368
-0.185386	-0.637669	-0.879391	-1.46331	-0.285169	-0.945206	-0.735774	-0.775545	-0.299688	-0.636756	-1.16741	-1.3231	-0.437872	-0.887462	-0.725819	-0.889842	YOL054W	-0.242537	-0.637212	-1.0234	-1.39321	-0.36152	-0.916334	-0.730796	-0.832694	0.0808242	0.000645348	0.20366	0.0991476	0.107978	0.0408312	0.00703954	0.0808201
-0.518369	-0.0110912	-0.351843	-0.951857	-0.815342	0.552549	0.794526	1.03666	-0.661708	0.149523	0.313164	-1.12516	-1.14782	0.310292	1.15892	0.670513	YDL238C	-0.590038	0.0692158	-0.0193396	-1.03851	-0.981579	0.431421	0.976724	0.853587	0.101356	0.113571	0.470231	0.122547	0.235094	0.171302	0.257666	0.258906
5.67071	4.72098	3.04761	3.07817	5.88635	5.18756	5.25549	4.41705	5.36923	4.09157	2.02253	2.85399	5.25417	4.69621	4.25814	4.06189	YOL086C	5.51997	4.40627	2.53507	2.96608	5.57026	4.94188	4.75682	4.23947	0.213181	0.44506	0.724843	0.158523	0.447021	0.347433	0.705231	0.251137
1.86837	1.20754	1.27275	1.50032	2.06242	1.5591	1.17415	1.45575	2.12241	1.27042	1.06679	1.53234	1.97659	1.40576	1.11997	1.47832	YJR113C	1.99539	1.23898	1.16977	1.51633	2.01951	1.48243	1.14706	1.46704	0.179632	0.0444605	0.145635	0.0226406	0.0606962	0.108429	0.0383085	0.0159591
0.83019	1.24846	1.93232	0.574399	0.0935745	0.987874	1.30686	1.19522	0.927876	1.34769	1.83888	1.31423	0.700049	1.13	1.64365	1.47787	YMR100W	0.879033	1.29807	1.8856	0.944317	0.396812	1.05894	1.47526	1.33655	0.069075	0.0701695	0.0660742	0.523143	0.428842	0.100502	0.238144	0.199864
-0.382888	-0.602899	-0.997274	-1.12865	-0.575843	-0.642078	-0.59009	-0.913698	-0.446002	-0.815414	-0.837584	-1.45078	-0.541221	-0.772304	-0.668355	-0.726196	YMR227C	-0.414445	-0.709156	-0.917429	-1.28972	-0.558532	-0.707191	-0.629222	-0.819947	0.0446285	0.150271	0.112918	0.227787	0.0244816	0.0920831	0.0553419	0.132584
-7.06976	-4.59335	-3.96459	-3.37881	-7.25077	-5.21055	-4.9678	-4.71473	-8.28879	-5.00847	-4.6391	-4.67803	-7.92301	-5.11349	-4.4135	-4.68296	YLR171W	-7.67928	-4.80091	-4.30185	-4.02842	-7.58689	-5.16202	-4.69065	-4.69884	0.861985	0.29354	0.476954	0.91869	0.475341	0.0686339	0.391954	0.0224632
0.0104055	0.861804	1.20566	1.57887	0.210978	0.352092	0.416371	0.195015	-0.032794	0.966282	0.9836	2.17577	0.0122309	0.341996	0.683113	0.507221	YBR159W	-0.0111942	0.914043	1.09463	1.87732	0.111604	0.347044	0.549742	0.351118	0.0305467	0.073877	0.157017	0.422073	0.140535	0.00713867	0.188615	0.220763
0.620361	0.906859	1.39475	2.00044	0.481676	0.773902	0.985968	1.10596	0.862239	1.23628	1.55229	1.86586	0.694741	0.957114	1.2572	1.27336	YML129C	0.7413	1.07157	1.47352	1.93315	0.588209	0.865508	1.12159	1.18966	0.171033	0.232935	0.111398	0.0951621	0.15066	0.129551	0.191793	0.11837
-11.0144	-9.52052	-9.65632	-7.68291	-11.2351	-11.4377	-10.2665	-11.9208	-8.83856	-9.92548	-9.3999	-7.20445	-9.45091	-10.0179	-10.0684	-10.3883	YFL012W-A	-9.92646	-9.723	-9.52811	-7.44368	-10.343	-10.7278	-10.1674	-11.1546	1.53851	0.286349	0.181317	0.338328	1.26164	1.00393	0.140059	1.08361
2.84211	1.63954	0.765701	-0.0317211	2.11434	0.384819	0.429636	0.465919	2.99753	1.47858	0.951016	-0.0265083	2.53361	1.2246	0.676701	1.29629	YJL122W	2.91982	1.55906	0.858358	-0.0291147	2.32398	0.804711	0.553168	0.881105	0.109905	0.113815	0.131037	0.00368599	0.29647	0.593817	0.174701	0.587161
-4.34248	-5.07275	-5.86715	-6.88569	-4.71893	-6.51548	-5.99983	-6.38905	-4.18023	-5.12085	-6.29052	-6.44441	-4.54493	-6.05104	-6.09855	-6.15382	YKL223W	-4.26136	-5.0968	-6.07884	-6.66505	-4.63193	-6.28326	-6.04919	-6.27144	0.114725	0.0340121	0.299368	0.312034	0.123035	0.32841	0.0698045	0.166332
0.0864449	2.15524	1.56716	0.871769	-0.298511	0.216598	0.704437	0.851844	0.214345	2.3692	1.42914	1.33676	-0.0726356	0.53307	1.16729	1.14788	YKL045W	0.150395	2.26222	1.49815	1.10426	-0.185573	0.374834	0.935865	0.999861	0.090439	0.151294	0.0975912	0.328799	0.159718	0.22378	0.327289	0.209328
-0.996091	-1.70567	-1.51701	-1.94969	-1.83793	-2.01788	-1.76925	-1.79103	-1.23648	-1.30203	-1.14205	-0.583835	-1.61021	-1.30586	-1.40289	-1.49794	YPL254W	-1.11629	-1.50385	-1.32953	-1.26676	-1.72407	-1.66187	-1.58607	-1.64449	0.169983	0.285416	0.265135	0.965807	0.161026	0.503473	0.259057	0.207245
-0.630571	-0.544206	-0.71087	-0.0843716	-0.580505	-0.436461	-0.0310459	0.442235	-0.656595	-0.67286	-0.622066	0.171932	-0.688244	-0.471229	0.16539	0.291581	YBL106C	-0.643583	-0.608533	-0.666468	0.0437803	-0.634375	-0.453845	0.067172	0.366908	0.0184016	0.0909725	0.0627941	0.181234	0.0761826	0.0245841	0.138901	0.106528
-1.993	-1.86903	-0.827148	-0.877596	-1.11203	-1.29775	-1.17894	-1.44329	-1.77338	-1.78066	-1.44613	-0.450453	-1.56025	-1.75933	-1.65505	-2.07132	YOR113W	-1.88319	-1.82485	-1.13664	-0.664024	-1.33614	-1.52854	-1.417	-1.7573	0.155297	0.0624879	0.437687	0.302036	0.31694	0.32639	0.336665	0.444083
-6.93173	-6.2533	-8.53245	-8.96876	-7.50942	-6.2759	-6.24699	-6.15901	-7.05864	-6.55015	-8.15927	-8.3305	-7.45254	-6.16345	-6.19142	-6.55191	YDL041W	-6.99518	-6.40173	-8.34586	-8.64963	-7.48098	-6.21967	-6.2192	-6.35546	0.08974	0.209903	0.263881	0.451322	0.0402183	0.0795074	0.0392949	0.27782
-3.29597	-2.43262	-1.95111	-1.90016	-2.9858	-2.94522	-2.87375	-2.48174	-3.63301	-2.53018	-1.90255	-1.79258	-3.81115	-3.5102	-3.07523	-3.61232	YCL027W	-3.46449	-2.4814	-1.92683	-1.84637	-3.39847	-3.22771	-2.97449	-3.04703	0.23832	0.0689834	0.0343331	0.076066	0.58361	0.399497	0.142467	0.799437
-0.991661	-0.752089	-0.743086	-2.27639	-1.09118	-1.00608	-0.981028	-0.717532	-0.930693	-0.730859	-0.912712	-1.29824	-1.02572	-0.851661	-0.748161	-0.830628	YOR358W	-0.961177	-0.741474	-0.827899	-1.78732	-1.05845	-0.928871	-0.864594	-0.77408	0.0431112	0.0150117	0.119944	0.691653	0.0462887	0.109191	0.164661	0.0799711
2.78534	4.39464	4.8862	3.96537	2.81061	4.15076	4.23262	4.77354	2.97085	4.39913	4.72878	4.42129	2.62021	3.86192	4.17959	4.15194	YKL085W	2.87809	4.39689	4.80749	4.19333	2.71541	4.00634	4.20611	4.46274	0.131172	0.00317067	0.111309	0.322384	0.134629	0.204242	0.0374993	0.439541
2.34397	2.04578	2.29664	0.10479	2.51512	1.98794	2.74356	2.34364	2.29409	2.10638	1.84733	1.12236	2.74031	2.14822	2.63319	2.82522	YPL057C	2.31903	2.07608	2.07199	0.613577	2.62772	2.06808	2.68838	2.58443	0.0352698	0.0428502	0.31771	0.719534	0.159231	0.113332	0.0780479	0.34053
1.89385	1.43132	1.12206	-0.344999	1.91391	1.11662	1.00839	1.08398	1.98765	1.29277	0.865657	-0.000835419	1.97422	1.18749	1.01398	1.1064	YGR083C	1.94075	1.36204	0.993858	-0.172917	1.94406	1.15205	1.01118	1.09519	0.066327	0.0979756	0.181304	0.243361	0.0426472	0.050115	0.00395167	0.015858
0.700555	-0.0463257	1.07539	-0.17278	-0.0663719	-0.624742	0.390966	1.31564	0.871039	-0.166925	0.995272	0.218691	0.304403	-0.502996	0.602161	0.830569	YCR020C	0.785797	-0.106626	1.03533	0.0229554	0.119016	-0.563869	0.496564	1.0731	0.120551	0.0852769	0.0566494	0.276812	0.262178	0.0860868	0.149337	0.342995
-3.78756	-1.65986	-1.59392	-2.18181	-3.07251	-1.67566	-1.78349	-1.86077	-3.56729	-1.89669	-2.06561	-1.95943	-3.60535	-1.62704	-1.76051	-2.04112	YMR035W	-3.67742	-1.77827	-1.82976	-2.07062	-3.33893	-1.65135	-1.772	-1.95095	0.155754	0.167461	0.333535	0.157245	0.376771	0.034375	0.0162518	0.127528
1.63831	0.742908	1.42371	3.10059	1.81094	1.01171	1.20009	1.30875	1.87773	0.456181	1.36026	3.45236	1.68717	0.903948	0.933338	1.18535	YEL058W	1.75802	0.599545	1.39198	3.27648	1.74906	0.957829	1.06672	1.24705	0.169295	0.202747	0.0448665	0.248738	0.0875191	0.0761988	0.188624	0.0872521
1.11656	-0.234192	0.192379	0.415633	0.58376	-0.411226	-0.417981	0.173117	0.950666	-0.239952	0.355774	1.35717	0.641933	-0.265411	-0.0352802	-0.107713	YLR225C	1.03361	-0.237072	0.274076	0.886403	0.612847	-0.338319	-0.226631	0.032702	0.117306	0.00407307	0.115538	0.665768	0.0411347	0.103107	0.27061	0.198576
-0.231254	0.53648	0.510833	0.805532	-0.433641	-0.404563	-0.252696	0.139901	-0.0946217	0.635717	0.611673	0.49267	-0.552521	-0.331973	-0.0637302	0.0120478	YDL232W	-0.162938	0.586099	0.561253	0.649101	-0.493081	-0.368268	-0.158213	0.0759745	0.0966134	0.0701715	0.071305	0.221227	0.0840604	0.0513288	0.133619	0.090406
-1.96961	-2.39422	-2.83192	-2.31895	-1.5605	-1.54855	-1.34619	-1.12865	-1.92688	-2.65605	-3.07539	-2.487	-2.15873	-2.02639	-1.93545	-2.19082	Q0275	-1.94824	-2.52514	-2.95365	-2.40298	-1.85962	-1.78747	-1.64082	-1.65974	0.0302189	0.18514	0.172156	0.118826	0.423012	0.337882	0.416671	0.751069
-1.78028	-1.54204	-2.014	-2.06794	-2.00953	-1.36442	-1.48913	-1.76461	-1.56032	-2.0079	-2.23188	-2.40501	-1.92254	-2.01676	-1.99305	-2.36127	YGL198W	-1.6703	-1.77497	-2.12294	-2.23647	-1.96604	-1.69059	-1.74109	-2.06294	0.155536	0.329409	0.154065	0.238339	0.0615149	0.461273	0.356324	0.421904
0.169333	0.219345	0.664309	-0.421454	0.288498	0.622787	0.293969	0.950531	0.464523	0.38445	0.666862	-0.0359192	0.421853	0.743119	1.03439	0.969804	YCL032W	0.316928	0.301898	0.665585	-0.228687	0.355175	0.682953	0.664179	0.960167	0.208731	0.116747	0.00180523	0.272615	0.0942963	0.0850881	0.523556	0.0136279
-0.490753	0.338026	0.0962915	-0.463246	-0.49036	0.22725	0.155194	0.191962	-0.593702	0.307738	-0.115131	-0.242719	-0.930027	-0.0167809	0.0960102	-0.177999	YJR006W	-0.542228	0.322882	-0.00941992	-0.352983	-0.710194	0.105235	0.125602	0.00698185	0.072796	0.0214167	0.149499	0.155937	0.310891	0.172556	0.0418495	0.261602
-0.732231	-0.967648	-0.966703	-2.24091	-1.8117	-1.57242	-1.90731	-1.43397	-0.548805	-0.867436	-0.882696	-1.00415	-1.11671	-1.23953	-1.43943	-1.28418	YNL185C	-0.640518	-0.917542	-0.9247	-1.62253	-1.4642	-1.40597	-1.67337	-1.35908	0.129702	0.07086	0.0594021	0.874519	0.491433	0.235394	0.330847	0.105916
1.33453	1.63597	0.458078	1.94846	1.68369	1.25484	1.09429	1.13239	1.5699	1.17125	1.001	2.42195	1.348	1.13369	1.0371	0.846278	YFR006W	1.45221	1.40361	0.72954	2.1852	1.51585	1.19427	1.06569	0.989332	0.166427	0.328604	0.383905	0.334808	0.237364	0.0856661	0.0404401	0.202309
-1.1494	-1.90012	-1.59622	-0.0628157	-0.632317	-1.45865	-1.55395	-1.79211	-1.49338	-2.19587	-1.87491	0.767346	-1.27163	-1.83239	-1.81338	-1.79294	YPL049C	-1.32139	-2.048	-1.73557	0.352265	-0.951971	-1.64552	-1.68367	-1.79253	0.243228	0.209123	0.197067	0.587013	0.45206	0.26427	0.183447	0.000585979
-2.29189	-0.137919	0.180026	1.07031	-1.78779	0.258523	0.607619	1.55132	-2.2115	-0.0494862	1.11487	1.61599	-2.53596	0.0300245	1.24255	0.994881	YKL107W	-2.25169	-0.0937028	0.647447	1.34315	-2.16188	0.144274	0.925084	1.2731	0.056845	0.0625318	0.661033	0.385851	0.529037	0.161573	0.448963	0.393465
-0.326657	0.119825	0.2432	1.64181	0.000339508	-0.308938	0.259036	0.49509	-0.370906	-0.117165	-0.0197449	1.83639	-0.582658	-0.387762	0.300797	0.0896625	YDR345C	-0.348782	0.00133038	0.111728	1.7391	-0.291159	-0.34835	0.279917	0.292377	0.0312885	0.167577	0.18593	0.137586	0.412241	0.055737	0.0295298	0.286681
1.14324	1.543	0.621399	-0.247913	1.92107	1.37896	1.58164	0.995127	1.21381	0.951529	0.382244	-0.450369	1.57503	1.31534	1.13125	0.702585	YIL116W	1.17852	1.24726	0.501821	-0.349141	1.74805	1.34715	1.35645	0.848856	0.0498985	0.418233	0.169108	0.143158	0.244688	0.0449879	0.31847	0.206858
-1.63959	-2.16555	-2.2666	-3.45297	-1.30111	-1.99106	-1.74453	-2.47086	-1.84295	-2.17248	-2.21179	-2.7992	-1.53183	-2.02187	-1.71703	-1.77059	YIL084C	-1.74127	-2.16901	-2.23919	-3.12608	-1.41647	-2.00646	-1.73078	-2.12072	0.143796	0.0049052	0.038761	0.462288	0.163149	0.0217855	0.0194495	0.49517
1.08578	0.452557	-0.527295	0.62835	0.833111	0.213774	0.473441	0.540223	1.10079	0.429335	0.109698	1.06925	0.672779	-0.00190926	0.227216	0.272858	YIL085C	1.09328	0.440946	-0.208798	0.848798	0.752945	0.105932	0.350328	0.40654	0.0106169	0.0164204	0.450422	0.311761	0.113372	0.152511	0.174108	0.189056
-1.81055	-1.31989	0.121382	-1.68296	-0.608224	-0.353229	-0.822117	-0.793463	-1.1439	-0.885787	0.161777	-1.13467	-0.966688	-1.14324	-0.361574	-1.10778	YNL194C	-1.47722	-1.10284	0.141579	-1.40882	-0.787456	-0.748237	-0.591846	-0.950623	0.471394	0.306955	0.0285634	0.387701	0.253473	0.558626	0.325653	0.222258
2.683	1.0378	-0.417205	-1.08283	2.71432	0.347895	0.176588	0.0410671	2.61961	0.568471	-0.578257	-1.30834	2.58414	0.748052	-0.255939	0.562098	YMR229C	2.65131	0.803134	-0.497731	-1.19559	2.64923	0.547973	-0.0396757	0.301582	0.0448241	0.331864	0.113881	0.159464	0.09205	0.282954	0.305843	0.368424
-9.42524	-11.887	-10.7549	-10.3801	-9.59101	-11.5249	-11.3795	-12.0861	-10.1745	-9.72422	-10.6168	-9.26718	-9.89002	-11.2053	-10.9093	-11.2404	YDR241W	-9.79986	-10.8056	-10.6858	-9.82366	-9.74052	-11.3651	-11.1444	-11.6632	0.529797	1.52931	0.0976833	0.786984	0.211438	0.225973	0.332488	0.598058
-0.588078	-0.257257	-0.375198	0.130737	-0.0402527	-0.18501	-0.398676	-0.357695	-0.749191	-0.356089	-0.429218	0.592836	-0.687645	-0.509527	-0.393329	-0.86553	YIR003W	-0.668634	-0.306673	-0.402208	0.361787	-0.363949	-0.347269	-0.396002	-0.611612	0.113925	0.0698842	0.0381979	0.326753	0.457775	0.229468	0.00378108	0.359094
0.198539	-0.395148	-1.45426	-0.877201	-0.153094	-1.65426	-1.98426	-1.99949	0.0619011	-0.34848	-0.934153	-0.493561	-0.126331	-1.36654	-1.72097	-1.41359	YGR152C	0.13022	-0.371814	-1.19421	-0.685381	-0.139713	-1.5104	-1.85262	-1.70654	0.0966174	0.0329993	0.367774	0.271275	0.0189243	0.203445	0.18617	0.414289
-8.92157	-9.03639	-8.90407	-8.04549	-9.01599	-8.6311	-8.76555	-8.90832	-8.78718	-9.56824	-9.20491	-7.59421	-8.80799	-8.72833	-8.60594	-8.84902	YDR271C	-8.85437	-9.30232	-9.05449	-7.81985	-8.91199	-8.67972	-8.68574	-8.87867	0.0950295	0.376075	0.212727	0.319102	0.147073	0.0687569	0.112862	0.04193
-0.734077	0.566155	0.694427	0.302879	0.209033	0.758631	0.937818	0.707268	-0.653595	0.563162	0.219237	0.370256	-0.310128	0.614371	0.596626	0.643641	YPR083W	-0.693836	0.564658	0.456832	0.336568	-0.0505476	0.686501	0.767222	0.675455	0.0569097	0.00211612	0.33601	0.0476428	0.367102	0.102007	0.241259	0.0449906
1.60016	2.88801	2.0787	1.88219	1.37256	2.52649	1.91448	1.54786	2.47276	3.04712	1.84964	2.38814	2.35476	2.68185	1.93252	1.97707	YGR234W	2.03646	2.96756	1.96417	2.13516	1.86366	2.60417	1.9235	1.76246	0.617023	0.112502	0.161973	0.35776	0.694525	0.109857	0.0127553	0.303494
3.68324	3.07776	3.06997	2.20561	2.65881	3.26201	3.38305	3.2859	4.09433	3.20783	3.1468	2.67761	3.45707	3.26981	3.77352	3.60685	YOR375C	3.88879	3.14279	3.10839	2.44161	3.05794	3.26591	3.57828	3.44638	0.290688	0.0919744	0.0543297	0.33376	0.564452	0.00551755	0.276107	0.226942
-3.16572	-2.50714	-3.17966	-3.71675	-2.20725	-1.2927	-2.01325	-3.39841	-3.45238	-3.67826	-3.80025	-2.93609	-2.61834	-1.96063	-2.62567	-3.27651	YMR251W	-3.30905	-3.0927	-3.48996	-3.32642	-2.41279	-1.62667	-2.31946	-3.33746	0.202701	0.828111	0.438823	0.552008	0.290684	0.472296	0.43305	0.0861987
0.239022	0.326233	0.71835	-0.125813	0.0893764	0.545474	0.701428	0.91921	0.235997	0.237776	0.293852	-0.123301	0.165468	0.496288	0.838453	0.662365	YDR283C	0.23751	0.282004	0.506101	-0.124557	0.127422	0.520881	0.769941	0.790788	0.00213903	0.0625486	0.300166	0.00177691	0.053805	0.0347796	0.0968912	0.181617
-1.09516	-0.565887	-0.326034	-0.939239	-1.85553	-1.31186	-0.691655	-0.344522	-0.843197	-0.417589	-0.203906	-0.94763	-1.5094	-0.763162	-0.318048	-0.293667	YMR013C	-0.969178	-0.491738	-0.26497	-0.943434	-1.68247	-1.03751	-0.504852	-0.319095	0.178164	0.104863	0.0863572	0.00593358	0.244748	0.387986	0.26418	0.0359604
-1.26442	-0.901065	-0.543816	-0.635369	-1.51182	-1.36303	-1.01868	-1.09894	-1.25896	-0.802321	-0.388035	-0.076067	-1.1997	-1.20296	-0.800427	-0.936958	YLR082C	-1.26169	-0.851693	-0.465925	-0.355718	-1.35576	-1.283	-0.909554	-1.01795	0.00385522	0.0698222	0.110154	0.395486	0.220701	0.11319	0.154328	0.114541
-0.12949	-1.01594	-1.09791	-1.40128	-0.13331	-0.495148	-0.67666	-1.21549	-0.128385	-0.982835	-0.948242	-0.299948	0.106738	-0.593749	-0.474848	-0.674787	YDL159W	-0.128937	-0.999387	-1.02307	-0.850613	-0.0132861	-0.544448	-0.575754	-0.94514	0.000781572	0.0234087	0.105828	0.778758	0.16974	0.0697217	0.142702	0.382337
-2.41727	-0.414077	-0.955622	-1.73992	-2.31861	-2.31308	-1.72028	-1.00094	-2.25157	-0.0914459	-0.815489	-0.763702	-2.54384	-1.44337	-0.821612	-0.794249	YGL061C	-2.33442	-0.252761	-0.885555	-1.25181	-2.43123	-1.87822	-1.27095	-0.897595	0.117167	0.228134	0.0990889	0.690291	0.159263	0.614978	0.635452	0.146154
-1.61142	-2.52022	-1.94646	-0.0779419	-0.432656	-0.86077	-1.75483	-1.85829	-1.38039	-2.11995	-1.32832	0.641956	-0.627155	-1.28315	-2.16767	-2.02013	YOR264W	-1.4959	-2.32008	-1.63739	0.282007	-0.529906	-1.07196	-1.96125	-1.93921	0.163367	0.283031	0.43709	0.509045	0.137532	0.298666	0.29192	0.114442
0.693235	-0.073185	0.281439	-0.296347	1.24754	0.649679	0.573147	0.776826	0.756183	0.0274906	-0.0400238	-0.398558	0.997995	0.216508	0.768608	0.709236	YPR005C	0.724709	-0.0228472	0.120708	-0.347452	1.12277	0.433094	0.670877	0.743031	0.0445105	0.0711884	0.227308	0.0722741	0.176454	0.306298	0.138212	0.0477932
2.51221	1.37545	1.6387	-0.472569	2.23339	1.65941	1.4293	1.3528	2.54894	1.40174	1.4831	1.04444	2.30915	1.5711	1.40282	1.258	YML048W	2.53058	1.3886	1.5609	0.285935	2.27127	1.61526	1.41606	1.3054	0.0259664	0.0185925	0.110031	1.07269	0.053573	0.0624441	0.0187233	0.0670317
-3.04545	-2.70478	-3.15223	-3.16667	-2.4416	-2.9645	-3.13614	-2.89363	-3.18448	-2.84964	-2.90754	-3.52275	-2.83963	-2.7192	-2.63631	-2.64495	YGR041W	-3.11496	-2.77721	-3.02989	-3.34471	-2.64062	-2.84185	-2.88622	-2.76929	0.0983074	0.102436	0.173016	0.251782	0.281455	0.17346	0.353432	0.175843
1.14796	0.767641	0.853209	-0.0434856	0.630039	0.663503	0.679888	0.634639	1.05707	0.797191	1.15085	0.376534	0.836829	0.910972	1.24172	0.931903	YER017C	1.10252	0.782416	1.00203	0.166524	0.733434	0.787237	0.960802	0.783271	0.0642696	0.0208947	0.210462	0.296999	0.146223	0.174987	0.397272	0.210197
-6.54544	-5.0867	-1.76932	2.20533	-7.41758	-6.71751	-6.04617	-5.81566	-6.4317	-5.37941	-1.45485	1.89448	-7.38114	-7.04071	-6.39195	-6.0757	YPL035C	-6.48857	-5.23306	-1.61208	2.0499	-7.39936	-6.87911	-6.21906	-5.94568	0.0804299	0.206971	0.22236	0.2198	0.0257635	0.228541	0.244508	0.183872
-2.47762	0.0617237	1.6631	-0.327649	-4.42512	-0.411778	0.390535	0.756231	-3.5506	0.282376	1.82414	0.659398	-4.02787	-0.434183	1.09167	1.37257	YGL183C	-3.01411	0.17205	1.74362	0.165874	-4.2265	-0.42298	0.741103	1.0644	0.758714	0.156025	0.113871	0.697948	0.2809	0.0158432	0.495777	0.435815
1.27981	1.06763	0.820385	1.1865	0.99325	0.795729	0.80707	0.947658	1.42633	1.17242	1.17959	1.11022	1.09091	0.84422	1.01919	0.983665	YNL323W	1.35307	1.12003	0.999987	1.14836	1.04208	0.819974	0.913127	0.965662	0.103611	0.0741002	0.253995	0.0539405	0.0690568	0.0342886	0.149988	0.0254614
0.0926628	0.535051	1.18735	0.176464	-0.242933	0.858771	0.510569	0.0846968	0.216727	0.636184	1.55327	1.05861	0.295799	0.596901	0.922104	0.611939	YKL015W	0.154695	0.585618	1.37031	0.617535	0.026433	0.727836	0.716336	0.348318	0.0877268	0.0715114	0.258745	0.623768	0.380941	0.18517	0.290999	0.372817
0.030097	0.372903	0.823212	0.0397434	-0.317168	0.150748	0.145308	0.157842	0.254885	0.547604	1.03862	0.668423	0.139674	0.158377	0.384383	0.254844	YJL031C	0.142491	0.460253	0.930917	0.354083	-0.088747	0.154562	0.264845	0.206343	0.158949	0.123532	0.152318	0.444543	0.323036	0.00539413	0.169052	0.0685908
-1.13539	-0.312785	3.11134	5.11681	-4.04817	-3.05684	-3.0935	-2.61882	-1.07853	-0.607471	3.35831	5.94602	-3.76708	-3.45196	-2.96123	-3.02447	YDR218C	-1.10696	-0.460128	3.23483	5.53141	-3.90762	-3.2544	-3.02736	-2.82165	0.0402014	0.208375	0.174635	0.586343	0.198765	0.27939	0.0935296	0.286833
3.97054	3.89119	2.36311	1.48805	3.70059	3.06085	3.09591	2.89327	4.56822	3.36762	1.96474	1.54179	4.30207	3.75076	3.06497	3.29642	YDR064W	4.26938	3.6294	2.16392	1.51492	4.00133	3.40581	3.08044	3.09484	0.422628	0.370218	0.28169	0.038005	0.425311	0.487839	0.0218746	0.285066
3.47651	3.69923	2.69034	2.29174	2.67164	3.04823	3.42551	3.07528	3.33581	3.36411	2.86252	2.19878	2.76089	3.03125	3.41276	3.24537	YLL067C	3.40616	3.53167	2.77643	2.24526	2.71626	3.03974	3.41914	3.16032	0.0994901	0.236969	0.121748	0.0657363	0.0631029	0.0120062	0.00901738	0.120276
0.165736	-0.47204	0.231816	-0.806298	0.238733	-0.321348	0.0207424	-0.0109539	0.169578	-0.41782	0.250174	-0.945757	0.281508	-0.207232	0.190174	0.266642	YLR173W	0.167657	-0.44493	0.240995	-0.876028	0.260121	-0.26429	0.105458	0.127844	0.00271628	0.0383395	0.0129806	0.0986122	0.0302466	0.080692	0.119806	0.19629
1.14131	1.28986	1.29939	1.28198	1.28878	1.07581	1.04986	0.748546	1.1605	1.08909	1.05913	1.18903	1.12366	0.909865	0.6807	0.728999	YIL044C	1.1509	1.18947	1.17926	1.23551	1.20622	0.992839	0.86528	0.738772	0.0135699	0.141964	0.169886	0.0657268	0.116758	0.117343	0.261035	0.0138215
2.80464	3.34027	3.85526	3.34491	2.38041	3.05165	3.1895	3.37581	2.74228	3.26339	4.07314	3.67817	2.63224	2.95385	3.29907	3.25035	YFR050C	2.77346	3.30183	3.9642	3.51154	2.50632	3.00275	3.24429	3.31308	0.0440924	0.054358	0.154066	0.235647	0.178073	0.0691491	0.0774761	0.0887174
3.22707	1.832	1.29273	1.34264	3.27361	2.19221	2.21515	1.77889	3.54016	1.75408	1.44155	1.05463	3.47867	2.36214	2.10704	1.52976	YER044C	3.38362	1.79304	1.36714	1.19864	3.37614	2.27717	2.16109	1.65432	0.221383	0.055095	0.105233	0.203654	0.145	0.120159	0.076449	0.176161
-1.77912	-2.52492	-4.27574	-5.14859	-3.01713	-3.31525	-3.83074	-4.25865	-2.6776	-3.24707	-5.06048	-5.29579	-3.73128	-3.39438	-4.17429	-4.05602	YGL209W	-2.22836	-2.886	-4.66811	-5.22219	-3.3742	-3.35481	-4.00251	-4.15733	0.635318	0.510642	0.554895	0.104086	0.504981	0.0559522	0.242924	0.14328
3.22987	2.68474	1.78134	1.93532	2.9501	3.2786	2.65715	2.02359	3.32109	2.65276	2.35761	2.48397	3.28058	3.17708	2.37334	1.91942	YGR157W	3.27548	2.66875	2.06947	2.20964	3.11534	3.22784	2.51525	1.9715	0.0645077	0.0226177	0.407485	0.387949	0.233686	0.0717818	0.200684	0.0736599
4.78635	2.50396	1.40283	-0.263254	5.03551	3.15838	3.68946	3.29255	4.66625	1.57927	0.449795	-0.926845	4.45035	2.55213	3.04888	2.73491	YJL052W	4.7263	2.04162	0.926314	-0.595049	4.74293	2.85526	3.36917	3.01373	0.0849228	0.653857	0.6739	0.469229	0.413769	0.42868	0.452957	0.394307
-5.52966	-6.50288	-8.02338	-8.41142	-5.73605	-6.16444	-6.42331	-6.51325	-5.29333	-6.68102	-7.68089	-7.306	-5.32114	-5.67161	-6.22153	-6.326	YLR149C-A	-5.41149	-6.59195	-7.85213	-7.85871	-5.5286	-5.91803	-6.32242	-6.41963	0.16711	0.125959	0.242179	0.781648	0.293386	0.348489	0.142674	0.132405
-0.240421	-0.189049	-0.010107	-1.29462	0.0445223	-0.204981	0.0188446	0.257993	0.108116	-0.0211916	-0.182685	0.352783	0.229439	-0.375313	-0.284874	-0.280671	YHR103W	-0.0661526	-0.10512	-0.096396	-0.470917	0.136981	-0.290147	-0.133015	-0.0113392	0.246453	0.118693	0.122031	1.16489	0.130756	0.120443	0.214761	0.380893
3.86477	2.72568	2.25237	1.2302	3.83357	2.98365	2.85073	2.80075	3.71803	2.4347	1.79294	1.08162	3.35856	2.41681	2.379	1.83994	YMR295C	3.7914	2.58019	2.02266	1.15591	3.59607	2.70023	2.61487	2.32034	0.103759	0.205754	0.324866	0.105058	0.335883	0.400812	0.333566	0.679397
0.121142	-0.0538673	-0.378628	-0.335732	0.356381	-0.0330477	0.0697823	-0.0927906	0.186883	-0.342426	-0.765974	0.35256	0.08004	-0.0849667	-0.347507	-0.133254	YKR099W	0.154013	-0.198147	-0.572301	0.00841427	0.218211	-0.0590072	-0.138863	-0.113022	0.0464856	0.204042	0.273895	0.486696	0.195403	0.0367123	0.295068	0.028612
-1.10679	-0.972595	-1.14901	0.049427	-1.56367	-1.16245	-1.01009	-1.02018	-1.52603	-1.1002	-1.02431	0.467287	-1.9498	-1.06726	-0.937456	-1.22762	YDL073W	-1.31641	-1.0364	-1.08666	0.258357	-1.75674	-1.11485	-0.973773	-1.1239	0.296451	0.0902321	0.0881699	0.295472	0.273031	0.0673108	0.0513605	0.146679
-3.78023	-2.91722	-3.89336	-4.68039	-2.91547	-2.62805	-2.374	-2.87438	-3.56381	-2.92184	-3.95949	-4.61895	-2.79638	-2.86718	-2.90721	-3.52459	YPL264C	-3.67202	-2.91953	-3.92642	-4.64967	-2.85593	-2.74762	-2.6406	-3.19948	0.153028	0.00326662	0.0467627	0.0434482	0.084208	0.169093	0.377036	0.459767
-1.64405	-3.49194	-3.57448	-3.89541	-1.25611	-1.88867	-1.6485	-2.03595	-1.23808	-3.39022	-3.29751	-3.4443	-1.18441	-2.27824	-2.17369	-2.2181	YCR099C	-1.44106	-3.44108	-3.436	-3.66986	-1.22026	-2.08346	-1.91109	-2.12703	0.28706	0.0719261	0.195845	0.318984	0.0506996	0.275469	0.371362	0.128796
3.24063	1.91769	1.22585	1.24262	3.70356	2.27746	1.84243	2.20293	3.06901	1.79967	1.25302	1.6117	3.48038	1.88096	1.99779	2.08646	YNL192W	3.15482	1.85868	1.23943	1.42716	3.59197	2.07921	1.92011	2.1447	0.121354	0.0834474	0.0192115	0.260981	0.157813	0.280364	0.109852	0.082361
3.29723	2.67296	2.61305	2.40315	4.00659	2.78602	2.22449	2.16707	3.26568	2.46125	2.52424	2.26278	3.39287	2.80046	2.27518	1.90236	YER026C	3.28146	2.5671	2.56865	2.33296	3.69973	2.79324	2.24983	2.03472	0.0223082	0.149702	0.0628008	0.0992603	0.43396	0.0102057	0.0358444	0.18718
0.975693	0.661697	1.12004	3.57233	0.212567	0.149419	-0.0807486	0.476084	1.1637	0.586631	1.20456	3.88037	0.793924	0.356871	0.342783	0.453978	YLR285W	1.06969	0.624164	1.1623	3.72635	0.503246	0.253145	0.131017	0.465031	0.132938	0.0530801	0.0597608	0.217818	0.411081	0.146691	0.299482	0.0156314
1.55146	0.540992	1.38401	1.84295	0.662912	0.851118	0.885496	1.2738	1.16126	0.414348	1.70424	2.09543	0.604636	0.44315	0.946136	0.952456	YNL251C	1.35636	0.47767	1.54413	1.96919	0.633774	0.647134	0.915816	1.11313	0.275912	0.0895509	0.226437	0.178532	0.0412075	0.288477	0.0428785	0.227226
1.48521	1.13365	1.33426	0.62323	1.14748	1.42064	1.2486	1.43208	1.41391	1.24469	1.11827	0.258629	1.28354	1.21628	1.60062	1.34061	YDL134C	1.44956	1.18917	1.22627	0.440929	1.21551	1.31846	1.42461	1.38635	0.0504103	0.0785186	0.152726	0.257812	0.0962115	0.144508	0.248917	0.0646762
-0.613873	-0.0795097	0.141276	-0.825371	-1.44885	-0.266383	-0.525254	-0.0576649	-0.241014	0.444402	0.0840492	-0.467012	-0.636677	-0.180118	-0.0277214	-0.0459433	YNL206C	-0.427443	0.182446	0.112663	-0.646192	-1.04276	-0.22325	-0.276488	-0.0518041	0.263651	0.370461	0.0404657	0.253398	0.574295	0.060999	0.351809	0.00828843
0.283991	0.940603	1.12843	0.658119	-0.143192	0.228547	0.201541	0.486016	0.521394	1.1741	1.03194	0.71759	0.49666	0.388169	0.392769	0.373305	YKL069W	0.402692	1.05735	1.08018	0.687855	0.176734	0.308358	0.297155	0.429661	0.167869	0.16511	0.0682321	0.0420524	0.452444	0.11287	0.135219	0.0796987
-0.686365	-0.446101	-0.445096	-0.839249	-0.919936	-0.900083	-0.990515	-1.07243	-0.767847	-0.113849	-0.237867	-0.192451	-0.701707	-0.858846	-0.827557	-0.910024	YJL073W	-0.727106	-0.279975	-0.341482	-0.51585	-0.810822	-0.879464	-0.909036	-0.991226	0.0576164	0.234938	0.146533	0.457355	0.154311	0.0291589	0.115229	0.114838
1.60548	0.44747	0.151275	0.791314	1.62141	0.541484	0.631233	0.992236	1.9596	0.546273	0.0766611	1.36121	1.78696	0.517252	0.785754	0.972919	YGR092W	1.78254	0.496871	0.113968	1.07626	1.70419	0.529368	0.708494	0.982578	0.2504	0.0698646	0.0527598	0.402974	0.117066	0.0171346	0.109263	0.013659
2.00234	1.7413	1.41489	0.817458	2.33397	1.82375	1.68344	1.77137	1.96643	1.36105	1.34492	0.986124	1.88168	1.66188	1.58836	1.54592	YOR332W	1.98438	1.55117	1.37991	0.901791	2.10783	1.74282	1.6359	1.65865	0.0253879	0.268876	0.0494703	0.119265	0.319818	0.114461	0.0672307	0.159422
0.367283	0.75121	0.585614	0.390066	0.108514	0.265351	0.154518	0.126619	0.515081	1.01901	0.608422	0.465761	0.242716	0.392554	0.53304	0.386469	YOR320C	0.441182	0.885112	0.597018	0.427914	0.175615	0.328953	0.343779	0.256544	0.104509	0.189366	0.0161278	0.0535245	0.0948952	0.0899461	0.267655	0.183741
0.725561	0.570281	-0.130005	-1.08398	0.604422	0.142977	0.392586	0.627596	0.650995	0.39607	-0.084548	-1.07131	0.488534	0.270249	0.661432	0.84238	YNL298W	0.688278	0.483176	-0.107276	-1.07764	0.546478	0.206613	0.527009	0.734988	0.052726	0.123185	0.0321429	0.00896215	0.0819449	0.0899953	0.190103	0.151876
0.713875	0.282414	-0.677055	-0.640348	0.890716	0.303704	0.123016	-0.00482368	0.80757	-0.00813198	-0.560375	-0.292048	0.697886	0.321467	0.0401659	-0.220399	YGL019W	0.760723	0.137141	-0.618715	-0.466198	0.794301	0.312586	0.0815911	-0.112611	0.0662528	0.205447	0.0825053	0.246286	0.136351	0.0125604	0.0585841	0.152435
-2.17287	-1.25684	-0.309103	0.64045	-2.29707	-0.893151	-0.612233	-0.0349255	-2.37071	-1.2604	0.180628	1.09633	-2.59921	-1.14819	-0.292331	-0.452126	YDR173C	-2.27179	-1.25862	-0.0642376	0.868392	-2.44814	-1.02067	-0.452282	-0.243526	0.13989	0.0025214	0.346292	0.322359	0.213641	0.180337	0.226205	0.295005
1.69611	0.751796	0.143629	0.635322	2.16202	1.26406	0.821863	0.268723	1.7023	0.0950689	-0.311737	1.26	1.78264	0.832944	0.0857773	-0.090909	YKL043W	1.69921	0.423432	-0.084054	0.947661	1.97233	1.0485	0.45382	0.0889068	0.00438123	0.464376	0.321992	0.441715	0.26826	0.304849	0.520491	0.254298
1.57424	1.72242	1.67877	1.75265	2.13508	1.7439	1.61486	1.57173	1.62459	1.72912	1.9168	2.27431	1.76384	1.75928	1.60389	1.52746	YLR259C	1.59941	1.72577	1.79778	2.01348	1.94946	1.75159	1.60938	1.54959	0.0356037	0.00474073	0.168317	0.368868	0.262509	0.0108786	0.00775166	0.0313067
2.41876	2.48332	1.86594	1.54365	2.0336	1.7624	1.77221	1.5544	2.65621	2.481	1.77397	2.21048	2.50722	1.83175	1.908	1.75711	YBR015C	2.53749	2.48216	1.81995	1.87707	2.27041	1.79707	1.8401	1.65576	0.167903	0.00164409	0.0650268	0.471522	0.334898	0.0490359	0.0960193	0.143334
-3.90204	-2.16107	-2.25699	-2.45903	-3.77456	-2.97484	-2.31659	-1.70951	-4.17871	-2.3205	-2.58879	-2.70823	-4.63451	-2.96733	-2.36073	-1.81655	YPR202W	-4.04037	-2.24079	-2.42289	-2.58363	-4.20453	-2.97108	-2.33866	-1.76303	0.195636	0.112728	0.234618	0.176207	0.608083	0.00530443	0.0312116	0.0756863
-5.7868	-6.05615	-5.77372	-5.81266	-6.23704	-6.06589	-6.31301	-6.15835	-6.29218	-6.10068	-5.89598	-5.84491	-6.28888	-5.8864	-5.96678	-6.42047	YPR012W	-6.03949	-6.07841	-5.83485	-5.82878	-6.26296	-5.97614	-6.13989	-6.28941	0.357357	0.0314877	0.0864502	0.0228035	0.0366588	0.126916	0.244824	0.185346
1.1132	2.1817	2.33255	2.07844	1.28495	2.02704	2.3806	2.6005	1.02774	2.04257	2.44129	2.18977	1.02581	1.92849	2.49822	2.47349	YBL102W	1.07047	2.11214	2.38692	2.13411	1.15538	1.97777	2.43941	2.537	0.0604312	0.0983781	0.0768928	0.0787215	0.183234	0.0696886	0.0831715	0.0898099
0.92733	-0.0683022	0.352858	1.14913	0.655773	0.5567	0.609008	0.899096	0.647883	0.0372086	0.395814	1.43067	0.748943	0.373557	0.762972	0.60116	YNL293W	0.787607	-0.0155468	0.374336	1.2899	0.702358	0.465128	0.68599	0.750128	0.197599	0.0746073	0.0303747	0.199073	0.0658812	0.129501	0.108869	0.210673
2.28821	1.35071	0.51959	2.43955	1.6923	0.501723	0.323726	0.25563	2.55729	1.13797	1.01074	3.28404	2.28039	1.06995	0.426991	0.915661	YDL051W	2.42275	1.24434	0.765163	2.86179	1.98634	0.785834	0.375359	0.585645	0.19027	0.150435	0.347293	0.597143	0.415842	0.401794	0.0730199	0.466713
-0.106417	0.308902	0.629274	0.743912	-0.323381	-5.14984e-05	0.236373	0.227733	-0.101104	0.366565	0.406101	1.24354	-0.34543	0.305514	0.467569	0.446525	YJL085W	-0.10376	0.337733	0.517688	0.993725	-0.334406	0.152731	0.351971	0.337129	0.0037568	0.0407739	0.157807	0.353289	0.015591	0.216068	0.163481	0.154709
1.5149	1.70905	1.86738	2.53048	1.24106	1.01286	1.26533	1.63105	1.59875	1.55445	1.75601	2.1679	1.16191	1.22056	1.32092	1.39846	YHR181W	1.55683	1.63175	1.8117	2.34919	1.20149	1.11671	1.29313	1.51475	0.0592908	0.109319	0.0787492	0.256382	0.0559609	0.146866	0.0393086	0.164469
-0.822407	-0.360065	-0.69634	0.445604	-0.522894	-0.489747	-0.302845	-0.311339	-0.913794	-0.566365	-0.317193	0.412633	-0.939535	-0.528623	-0.434545	-0.473972	YKL075C	-0.868101	-0.463215	-0.506766	0.429119	-0.731215	-0.509185	-0.368695	-0.392656	0.0646209	0.145876	0.268097	0.0233143	0.29461	0.0274892	0.0931257	0.114999
-3.92075	-4.76428	-5.41014	-6.05753	-2.61085	-3.71134	-3.63383	-4.88931	-4.27223	-5.59424	-6.02056	-5.7789	-3.66126	-4.69626	-5.30071	-4.83638	YKL198C	-4.09649	-5.17926	-5.71535	-5.91822	-3.13606	-4.2038	-4.46727	-4.86284	0.24853	0.586873	0.431638	0.197022	0.742753	0.696441	1.17866	0.0374326
-0.715647	-0.437492	-0.477379	0.916854	-0.997706	-1.01386	-0.65404	-0.280227	-0.793964	-0.584364	-0.280514	1.16009	-1.00181	-0.923779	-0.350533	-0.361882	YNL011C	-0.754806	-0.510928	-0.378946	1.03847	-0.999757	-0.96882	-0.502286	-0.321054	0.0553789	0.103854	0.139205	0.171992	0.00290041	0.0636963	0.214612	0.0577392
-0.494375	-0.81719	-0.315197	-1.3092	0.0248842	-0.727544	-0.74612	-0.267229	-0.138771	-0.61117	-0.303227	-0.902687	-0.323234	-0.664976	-0.378795	-0.24953	YDL243C	-0.316573	-0.71418	-0.309212	-1.10594	-0.149175	-0.69626	-0.562458	-0.258379	0.25145	0.145678	0.00846377	0.287448	0.246156	0.0442421	0.259739	0.0125153
-6.74102	-8.03723	-7.50967	-7.72055	-5.43304	-7.61242	-7.86374	-8.31547	-6.79077	-7.93419	-8.21102	-7.883	-6.16875	-8.01386	-8.59744	-8.79847	YGL222C	-6.76589	-7.98571	-7.86034	-7.80178	-5.8009	-7.81314	-8.23059	-8.55697	0.0351805	0.0728556	0.495934	0.114871	0.520226	0.283862	0.518802	0.341529
0.245687	0.503779	0.469678	0.674819	0.646625	0.343155	0.285425	0.443876	0.320115	0.577341	0.576611	0.628649	0.235458	0.343154	0.206244	0.318542	YNL177C	0.282901	0.54056	0.523144	0.651734	0.441042	0.343154	0.245834	0.381209	0.0526283	0.052016	0.0756128	0.0326473	0.290739	6.71751e-07	0.0559899	0.0886244
0.164002	-0.0669518	0.305772	-1.48847	-0.160281	-0.452448	-0.068943	0.00750351	0.0268593	-0.0924816	-0.169281	-0.999865	-0.098711	-0.39717	-0.096096	-0.149199	YMR171C	0.0954309	-0.0797167	0.0682454	-1.24417	-0.129496	-0.424809	-0.0825195	-0.0708475	0.0969748	0.0180523	0.335913	0.345494	0.0435367	0.0390873	0.0192001	0.110805
1.21327	0.955502	0.918953	0.143808	0.759752	0.925834	0.831563	0.980343	1.43192	0.946648	0.509116	0.496939	1.06885	1.20004	1.10598	1.26923	YBR075W	1.3226	0.951075	0.714035	0.320374	0.914303	1.06294	0.968772	1.12479	0.154612	0.00626067	0.289798	0.249701	0.218568	0.193895	0.194043	0.204273
1.31483	0.00112534	0.13685	2.00809	1.36474	0.975053	0.392784	0.629887	1.52652	0.548234	0.813417	2.61229	1.41085	0.789743	0.826407	0.866616	YBR290W	1.42067	0.27468	0.475134	2.31019	1.3878	0.882398	0.609596	0.748251	0.149689	0.386864	0.478405	0.427237	0.0326075	0.131034	0.306618	0.167393
-0.916187	-0.844693	-1.14441	-0.759324	-0.753998	-0.977853	-0.902606	-1.27605	-0.953267	-0.832547	-1.27231	-0.890066	-0.883987	-1.03865	-1.12023	-1.1498	YPL115C	-0.934727	-0.83862	-1.20836	-0.824695	-0.818993	-1.00825	-1.01142	-1.21293	0.0262194	0.00858852	0.0904363	0.0924486	0.0919165	0.0429885	0.153883	0.0892698
1.28942	1.34844	1.94636	1.4188	1.86984	1.57873	1.34838	2.37574	1.80694	1.52745	2.24636	1.62119	1.70349	1.78176	2.13921	2.18559	YDR486C	1.54818	1.43795	2.09636	1.51999	1.78667	1.68024	1.7438	2.28067	0.365946	0.126578	0.212137	0.143108	0.117626	0.14356	0.559206	0.134455
2.21459	1.8503	1.86703	2.16951	1.69299	1.48939	1.43655	1.8996	2.44577	1.99817	2.2434	1.98168	1.97256	1.78017	1.71891	1.79966	YPR062W	2.33018	1.92424	2.05522	2.0756	1.83278	1.63478	1.57773	1.84963	0.163468	0.104564	0.266131	0.132817	0.197682	0.205613	0.199655	0.0706752
-0.65862	1.22775	1.19271	0.926292	-0.686747	0.171214	0.728469	1.01088	-0.883806	1.41308	1.01796	0.936705	-1.04738	0.49269	1.04861	1.01801	YDL093W	-0.771213	1.32041	1.10533	0.931499	-0.867065	0.331952	0.888539	1.01445	0.159231	0.131052	0.123564	0.00736257	0.255008	0.227318	0.226374	0.00504351
2.54678	2.23908	2.19946	1.93943	2.63697	2.06179	2.23672	2.22039	2.50975	2.14595	2.04411	1.96399	2.50807	2.0382	2.03268	1.92785	YKL077W	2.52827	2.19252	2.12178	1.95171	2.57252	2.04999	2.1347	2.07412	0.0261836	0.0658483	0.109846	0.0173618	0.0911464	0.0166801	0.144282	0.206857
2.24187	0.528259	1.01255	0.549579	2.36685	1.26252	1.34444	1.54235	2.02047	0.504653	1.06906	0.845926	2.2917	1.12633	1.44347	1.4836	YOR208W	2.13117	0.516456	1.0408	0.697752	2.32927	1.19442	1.39396	1.51298	0.156557	0.0166922	0.0399552	0.209549	0.0531367	0.0963005	0.0700271	0.0415454
-1.07534	-0.514119	-0.937697	-1.4709	-0.363516	0.379261	-0.432278	-0.748755	-1.15249	-0.266506	-1.08232	-1.12658	-0.449577	0.750075	-0.367456	-0.635422	YJL060W	-1.11391	-0.390313	-1.01001	-1.29874	-0.406547	0.564668	-0.399867	-0.692089	0.0545522	0.175089	0.102263	0.243469	0.0608547	0.262205	0.0458355	0.080139
1.08985	2.63167	2.78053	2.1816	0.860399	1.71873	2.23599	3.04928	1.19469	2.77363	3.61055	2.67974	1.15622	1.92768	2.78641	2.86706	YDL054C	1.14227	2.70265	3.19554	2.43067	1.00831	1.8232	2.5112	2.95817	0.0741319	0.100377	0.586911	0.352235	0.209175	0.147754	0.389208	0.128851
2.01874	0.813744	0.251693	-1.82382	1.88702	0.28415	0.222906	0.29675	1.87953	0.406696	-0.267956	-1.18336	1.77034	0.643968	0.0979071	0.611305	YBR079C	1.94914	0.61022	-0.0081315	-1.50359	1.82868	0.464059	0.160407	0.454028	0.0984341	0.287826	0.367447	0.45287	0.0825033	0.254429	0.0883877	0.222424
-2.05065	-1.07628	-0.748063	0.245205	-1.71013	-1.76571	-1.79128	-1.56889	-2.18804	-0.920988	-0.846799	0.90145	-2.04607	-1.26184	-1.50437	-1.59192	YML097C	-2.11934	-0.998633	-0.797431	0.573328	-1.8781	-1.51377	-1.64783	-1.5804	0.0971482	0.109807	0.0698168	0.464035	0.237542	0.356289	0.202877	0.0162889
1.4004	-0.390007	0.152681	1.16075	0.371888	-0.115907	0.0492573	0.412783	0.725604	-0.916444	-0.423914	1.18811	0.287966	-0.49196	-0.102237	-0.268115	YPL282C	1.063	-0.653225	-0.135616	1.17443	0.329927	-0.303933	-0.0264897	0.0723338	0.477154	0.372247	0.407714	0.0193417	0.0593421	0.26591	0.107122	0.481467
1.79931	1.73905	1.3608	1.1006	2.0638	2.14194	2.30606	2.4756	1.80159	1.82935	1.57581	0.621175	1.80443	2.09228	2.38245	2.15726	YIL088C	1.80045	1.7842	1.4683	0.860888	1.93411	2.11711	2.34425	2.31643	0.00161574	0.0638528	0.152032	0.339006	0.1834	0.0351175	0.0540127	0.225105
1.01074	0.355172	0.517096	0.739791	0.911983	0.99048	1.2888	1.55808	1.1537	0.360382	0.865059	0.224549	0.995705	0.651737	1.24362	0.81494	YJL163C	1.08222	0.357777	0.691077	0.48217	0.953844	0.821109	1.26621	1.18651	0.101088	0.00368397	0.246047	0.364331	0.0591998	0.239528	0.031946	0.525482
-1.49856	-3.77404	-2.15576	-3.6378	-2.60659	-2.89501	-1.45815	-2.87318	-4.10085	-5.04466	-4.49278	-4.71784	-3.87885	-3.98766	-4.17965	-4.51027	YLL013C	-2.7997	-4.40935	-3.32427	-4.17782	-3.24272	-3.44133	-2.8189	-3.69173	1.8401	0.89846	1.65252	0.763703	0.899619	0.772624	1.92439	1.1576
-1.28695	-1.76771	-1.49467	-2.71195	-1.68864	-1.24135	-1.91123	-2.63658	-1.40019	-1.7429	-1.69116	-2.18002	-1.11019	-1.28811	-1.59607	-1.50032	YNL139C	-1.34357	-1.7553	-1.59291	-2.44598	-1.39942	-1.26473	-1.75365	-2.06845	0.0800784	0.0175466	0.138935	0.37613	0.409025	0.0330661	0.22285	0.803454
-0.928748	0.0887585	0.748768	-1.32885	-0.499251	0.709584	0.596216	0.926079	-1.01047	-0.0825176	0.64658	-0.61996	-0.699203	0.190334	0.974464	0.857897	YLR070C	-0.969608	0.00312042	0.697674	-0.974405	-0.599227	0.449959	0.78534	0.891988	0.057785	0.12111	0.0722579	0.501262	0.141388	0.367165	0.267462	0.048212
-1.23931	-1.08482	-0.697051	-1.70451	-1.18119	-1.11699	-1.18233	-0.936364	-1.70058	-1.62535	-0.916039	-1.94698	-1.68135	-1.83147	-1.29246	-0.916668	YPL015C	-1.46995	-1.35509	-0.806545	-1.82574	-1.43127	-1.47423	-1.2374	-0.926516	0.326169	0.382213	0.154848	0.17145	0.353665	0.505213	0.0778773	0.0139274
2.23148	1.11884	0.322268	1.39611	1.6309	1.40394	1.43256	0.308251	2.63379	1.29537	1.34285	1.64326	2.45104	1.50847	1.28462	1.43712	YPL160W	2.43263	1.20711	0.83256	1.51969	2.04097	1.4562	1.35859	0.872685	0.284475	0.124823	0.721662	0.174756	0.579932	0.0739134	0.104611	0.79823
1.59073	1.36828	1.50115	0.699558	1.2939	1.70125	2.02285	1.42185	1.58193	1.39512	1.38059	0.297848	1.49649	1.51701	1.89171	1.72955	YNL101W	1.58633	1.3817	1.44087	0.498703	1.39519	1.60913	1.95728	1.5757	0.00621681	0.0189809	0.0852459	0.284052	0.143251	0.130273	0.0927258	0.217579
-7.90647	-8.65756	-9.14594	-8.83034	-7.62873	-7.67699	-7.91416	-8.7061	-8.60077	-9.72217	-9.86917	-8.45841	-8.11938	-8.31367	-8.48382	-8.97909	YDL023C	-8.25362	-9.18987	-9.50755	-8.64437	-7.87406	-7.99533	-8.19899	-8.84259	0.490941	0.752792	0.511405	0.263001	0.346946	0.450201	0.402813	0.19303
1.69845	1.4119	1.86702	1.78784	1.26244	0.863687	1.41438	1.06916	1.91425	1.42872	1.81714	1.47532	1.86694	1.63877	2.03776	2.02412	YPL225W	1.80635	1.42031	1.84208	1.63158	1.56469	1.25123	1.72607	1.54664	0.15259	0.0118962	0.0352706	0.220986	0.427446	0.548065	0.4408	0.675257
0.0471191	0.599958	0.98172	3.86818	0.262211	-0.121429	1.26794	0.617703	0.14673	0.468256	1.16573	4.36681	0.156396	0.340831	1.17486	0.978931	YIL045W	0.0969248	0.534107	1.07372	4.11749	0.209303	0.109701	1.2214	0.798317	0.0704358	0.0931277	0.130114	0.35259	0.0748225	0.326867	0.0658131	0.255426
-4.50792	-3.5765	-0.451615	3.43948	-7.22398	-5.0694	-4.51409	-3.61093	-4.39313	-3.84963	-0.528031	3.76875	-7.25992	-5.11792	-3.98529	-4.25937	YBR018C	-4.45052	-3.71306	-0.489823	3.60411	-7.24195	-5.09366	-4.24969	-3.93515	0.0811734	0.193132	0.0540343	0.232826	0.0254125	0.0343062	0.373919	0.458514
-1.68614	-1.43319	-1.53346	-1.94197	-2.60692	-3.62756	-3.13867	-2.45796	-1.5329	-1.47238	-1.64619	-1.27582	-2.17627	-2.12787	-1.83611	-2.02571	YGL226W	-1.60952	-1.45278	-1.58983	-1.60889	-2.39159	-2.87771	-2.48739	-2.24183	0.108354	0.0277104	0.0797129	0.471034	0.304516	1.06044	0.92105	0.305642
-0.671593	-0.124669	-0.679775	-1.18412	-0.843303	-0.642183	-0.489264	0.0149698	-0.835578	-0.200007	-0.134654	-1.14378	-1.08375	-0.48613	-0.121127	-0.0425482	YGL201C	-0.753585	-0.162338	-0.407215	-1.16395	-0.963524	-0.564157	-0.305196	-0.0137892	0.115955	0.0532723	0.385459	0.0285257	0.170019	0.110347	0.260312	0.0406714
2.69622	2.68167	1.16925	0.0377598	2.77141	2.29289	2.14712	1.60498	3.13558	2.22586	0.553331	0.100712	3.03089	2.72094	1.97834	1.88946	YDR450W	2.9159	2.45377	0.861293	0.0692358	2.90115	2.50691	2.06273	1.74722	0.310676	0.322304	0.435523	0.0445138	0.183477	0.302679	0.119341	0.201159
2.3899	2.20218	1.99504	1.56207	3.09462	2.85194	2.68255	2.28949	2.09649	1.84302	1.96972	2.13927	2.53578	2.56557	2.25606	1.82094	YKL210W	2.24319	2.0226	1.98238	1.85067	2.8152	2.70875	2.46931	2.05521	0.207477	0.253965	0.0179047	0.408141	0.395161	0.202494	0.301575	0.331313
1.95475	1.54177	1.10563	1.10874	1.27882	1.54488	1.69059	1.53763	2.00615	1.21614	0.865719	1.87837	1.50621	1.3795	1.36361	1.4188	YLL048C	1.98045	1.37895	0.985677	1.49356	1.39252	1.46219	1.5271	1.47822	0.0363393	0.230257	0.169646	0.544209	0.160789	0.116944	0.231205	0.0840294
-3.00548	-2.7342	-2.80046	-4.09841	-2.85811	-2.83042	-2.67365	-2.66414	-3.06818	-2.77492	-2.80016	-3.89916	-2.86773	-2.7842	-2.63218	-2.63106	YEL019C	-3.03683	-2.75456	-2.80031	-3.99878	-2.86292	-2.80731	-2.65292	-2.6476	0.0443392	0.0287968	0.000215809	0.140891	0.0068035	0.0326857	0.0293275	0.0233926
1.8252	1.51369	1.01275	-0.473029	1.63146	1.05456	1.01838	0.700561	2.04049	1.11682	0.40894	0.13497	1.82767	1.60741	0.965353	0.954064	YOL020W	1.93285	1.31525	0.710846	-0.16903	1.72957	1.33098	0.991865	0.827313	0.152235	0.280631	0.426959	0.42992	0.138746	0.390921	0.0374938	0.179254
5.08219	5.33625	4.66878	2.83763	5.67944	5.46843	5.2411	4.98768	4.759	5.06181	4.1151	3.0272	5.28095	5.22174	5.00884	4.66402	YIL162W	4.9206	5.19903	4.39194	2.93241	5.48019	5.34508	5.12497	4.82585	0.22853	0.194055	0.391504	0.134044	0.281774	0.174437	0.164228	0.228859
-1.5	0.916398	0.53013	1.22774	-2.31798	-1.13198	-0.766258	0.186689	-1.34441	1.03626	0.615681	1.35649	-2.42331	-0.799652	-0.209264	-0.153981	YMR048W	-1.42221	0.976327	0.572906	1.29211	-2.37065	-0.965817	-0.487761	0.0163541	0.110022	0.0847529	0.0604932	0.0910372	0.0744792	0.234993	0.393855	0.24089
1.6002	0.891301	0.102644	-0.913228	0.793562	0.895348	0.64369	0.506905	2.11416	0.583178	0.320673	0.912181	1.84573	1.09986	0.641827	0.339723	YGR001C	1.85718	0.737239	0.211658	-0.000523565	1.31965	0.997604	0.642758	0.423314	0.363425	0.217876	0.15417	1.29076	0.743996	0.144613	0.00131769	0.118216
2.0441	2.42097	2.30827	1.47969	2.3931	2.77188	2.77907	2.98448	2.21088	2.60938	2.58731	1.49785	2.40733	2.67362	2.99737	2.68871	YMR110C	2.12749	2.51517	2.44779	1.48877	2.40021	2.72275	2.88822	2.8366	0.117932	0.133227	0.197308	0.0128389	0.0100579	0.0694768	0.15436	0.209145
-0.744129	-0.692926	-0.294238	-1.21455	-0.642458	-0.591313	-0.565325	-0.018836	-0.548373	-0.589544	-0.464561	-1.05311	-0.468775	-0.587555	-0.231712	-0.557803	YOR005C	-0.646251	-0.641235	-0.3794	-1.13383	-0.555616	-0.589434	-0.398519	-0.28832	0.13842	0.0731022	0.120437	0.114154	0.122813	0.00265761	0.2359	0.381107
2.5999	3.56819	3.33508	2.46219	2.8155	3.87145	4.20383	4.49941	2.56695	3.65106	3.43709	2.09972	2.78003	3.84879	4.453	4.11543	YBR026C	2.58342	3.60963	3.38608	2.28095	2.79776	3.86012	4.32842	4.30742	0.0232954	0.0585969	0.0721365	0.256305	0.0250831	0.0160226	0.176191	0.271516
1.73388	0.890131	1.05712	-0.421326	1.44072	1.41179	0.938611	0.403016	1.45435	0.800941	0.62168	-0.00189972	1.53519	1.18872	0.947481	0.848392	YHR006W	1.59411	0.845536	0.839398	-0.211613	1.48796	1.30025	0.943046	0.625704	0.197658	0.0630672	0.307899	0.296579	0.0668004	0.157734	0.00627213	0.314929
0.27713	0.375792	0.958133	-0.200057	0.383943	0.481056	0.585278	0.903711	0.51773	0.303998	0.798258	-0.192508	0.351313	0.463767	0.81419	0.935554	YGL087C	0.39743	0.339895	0.878195	-0.196282	0.367628	0.472412	0.699734	0.919633	0.17013	0.0507657	0.113049	0.00533815	0.0230729	0.0122253	0.161865	0.0225165
-6.57546	-6.27568	-5.35201	-3.8922	-6.47339	-5.9575	-5.22053	-5.06105	-7.10922	-6.4515	-5.26839	-3.70849	-7.14657	-6.46979	-5.53227	-5.77476	YKL169C	-6.84234	-6.36359	-5.3102	-3.80035	-6.80998	-6.21365	-5.3764	-5.4179	0.377419	0.124323	0.0591269	0.129903	0.476007	0.362248	0.220437	0.504667
1.50939	-0.0132294	-0.753954	0.768567	1.97987	1.69274	0.369574	0.100684	2.01029	0.361533	0.148585	1.28837	2.45347	1.18167	1.22583	0.632124	YKR058W	1.75984	0.174152	-0.302684	1.02847	2.21667	1.4372	0.797701	0.366404	0.354194	0.264997	0.638192	0.367554	0.334885	0.361383	0.605463	0.375785
-1.79642	-2.93451	-3.96271	-2.08354	-0.345513	-1.52227	-2.60688	-2.99742	-1.72213	-3.20462	-3.36337	-1.89362	-0.580145	-2.31037	-2.8731	-3.34497	YBR038W	-1.75927	-3.06957	-3.66304	-1.98858	-0.462829	-1.91632	-2.73999	-3.17119	0.0525298	0.190995	0.423799	0.134297	0.16591	0.557271	0.188247	0.245759
-2.76495	-2.55198	-2.19547	-3.19394	-3.76835	-2.60029	-2.50846	-2.45533	-3.1056	-2.78064	-2.52675	-3.40186	-3.238	-2.64868	-2.52773	-2.61681	YDR126W	-2.93527	-2.66631	-2.36111	-3.2979	-3.50318	-2.62448	-2.51809	-2.53607	0.240874	0.161686	0.234251	0.147018	0.375012	0.0342206	0.0136233	0.114182
-1	-0.989526	-0.966557	-1.30942	-0.609293	-0.693795	-0.796133	-1.08907	-1.08903	-0.910988	-0.797402	-1.04982	-0.812644	-0.814434	-0.96067	-1.25189	YCL004W	-1.04452	-0.950257	-0.88198	-1.17962	-0.710969	-0.754115	-0.878402	-1.17048	0.0629559	0.0555347	0.119611	0.183569	0.143791	0.0853045	0.116346	0.115132
-0.11861	0.612184	1.18882	1.19296	0.0266294	0.594824	0.711577	0.717816	-0.135617	0.531083	1.11043	1.3996	0.190739	0.681869	0.989014	0.892668	YGR080W	-0.127114	0.571633	1.14963	1.29628	0.108684	0.638346	0.850296	0.805242	0.0120257	0.0573467	0.0554322	0.146117	0.116043	0.0615499	0.196177	0.123639
-9.10405	-9.53996	-8.27462	-5.76137	-8.35698	-10.4686	-10.7855	-9.68085	-9.10989	-9.03502	-8.67293	-4.92033	-8.85142	-9.97004	-9.67062	-10.1716	YNR001W-A	-9.10697	-9.28749	-8.47377	-5.34085	-8.6042	-10.2193	-10.2281	-9.92622	0.00412809	0.357044	0.281654	0.594702	0.349627	0.352554	0.788343	0.347001
0.516305	0.387199	0.650763	-0.407988	0.39092	0.43006	0.677583	0.474919	0.324574	0.155977	0.160038	-0.34799	0.369576	0.451394	0.431797	0.711083	YLR403W	0.420439	0.271588	0.4054	-0.377989	0.380248	0.440727	0.55469	0.593001	0.135575	0.163499	0.346995	0.0424247	0.015092	0.0150852	0.173797	0.166993
1.10677	0.423575	0.0683632	-0.78157	1.43587	0.596889	0.568493	0.651725	1.08087	0.061697	0.216771	-0.788412	1.05553	0.520881	0.554977	0.423125	YBL055C	1.09382	0.242636	0.142567	-0.784991	1.2457	0.558885	0.561735	0.537425	0.018318	0.255887	0.10494	0.00483779	0.268937	0.0537457	0.0095569	0.161644
1.2529	-0.0355167	-0.203835	-1.90975	0.801624	-0.540317	-0.991848	-0.693861	1.21301	-0.280552	-0.517749	-1.59619	1.0873	-0.0511885	-0.547455	-0.0766468	YIR026C	1.23295	-0.158034	-0.360792	-1.75297	0.944463	-0.295753	-0.769651	-0.385254	0.0282114	0.173266	0.221971	0.22172	0.202005	0.345866	0.314233	0.436436
1.61142	1.9623	2.02587	0.763134	2.29735	2.28782	2.16898	2.10546	1.6245	1.94466	1.64258	0.274791	1.74404	2.13324	2.25509	1.58512	YNL015W	1.61796	1.95348	1.83423	0.518962	2.02069	2.21053	2.21203	1.84529	0.00924266	0.0124714	0.271026	0.345311	0.39125	0.109308	0.0608924	0.367939
3.43465	4.42311	4.50198	4.28435	4.0766	4.58457	4.74546	4.77043	3.35567	4.19239	4.23717	4.61877	3.57354	4.30017	4.64457	4.32997	YMR297W	3.39516	4.30775	4.36958	4.45156	3.82507	4.44237	4.69501	4.5502	0.0558476	0.163143	0.187247	0.236473	0.355715	0.201103	0.0713381	0.311451
0.767639	0.463976	0.511159	-0.0188656	1.25129	0.176485	0.128587	0.473887	0.40645	0.302852	0.630054	0.54689	0.526428	0.0796347	0.41654	0.644168	YKL159C	0.587045	0.383414	0.570607	0.264012	0.88886	0.12806	0.272563	0.559028	0.255399	0.113932	0.0840719	0.40005	0.512556	0.0684836	0.203614	0.120406
-0.743571	-0.73057	-0.812184	-1.70031	-0.114427	-0.850725	-0.852493	-0.783352	-0.799554	-0.833199	-0.959171	-1.69633	-0.589489	-0.690845	-0.912767	-0.848908	YDR243C	-0.771563	-0.781885	-0.885678	-1.69832	-0.351958	-0.770785	-0.88263	-0.81613	0.0395857	0.0725701	0.103935	0.00281747	0.33592	0.113053	0.0426202	0.0463554
-6.48257	-7.57928	-6.73136	-7.809	-7.84447	-8.96352	-8.82637	-7.78581	-7.33116	-7.70713	-6.83642	-7.54208	-7.83541	-8.46844	-7.84536	-7.67382	YJL120W	-6.90686	-7.64321	-6.78389	-7.67554	-7.83994	-8.71598	-8.33587	-7.72981	0.600042	0.0903989	0.0742884	0.18874	0.00640073	0.35007	0.693684	0.0791907
2.31507	1.08505	0.900668	0.60573	3.15555	2.01996	1.79123	1.96652	1.76164	0.898677	1.26226	0.256861	2.21836	1.28777	1.50609	1.59088	YDL234C	2.03836	0.991862	1.08146	0.431295	2.68696	1.65387	1.64866	1.7787	0.391333	0.131784	0.255681	0.246688	0.662689	0.517735	0.201624	0.26562
-1.26931	0.00519371	0.749829	3.86785	-2.10461	-1.2075	-0.960379	-0.589467	-1.47652	0.136615	1.03948	4.353	-1.98234	-1.0744	-0.585175	-0.752528	YDR438W	-1.37291	0.0709043	0.894656	4.11043	-2.04348	-1.14095	-0.772777	-0.670998	0.146523	0.0929287	0.204815	0.343059	0.086457	0.0941129	0.265309	0.115302
1.51056	2.10447	3.28421	2.05283	1.28597	1.6252	1.92219	2.15933	1.23825	2.24683	3.21903	2.21556	1.32324	1.7204	2.29004	2.46976	YLR096W	1.3744	2.17565	3.25162	2.13419	1.3046	1.6728	2.10612	2.31454	0.192553	0.100662	0.0460877	0.115066	0.026359	0.0673163	0.26011	0.21951
1.86767	0.99902	1.56151	1.58636	2.26629	1.79752	1.66355	1.70724	1.69715	0.95941	1.45219	1.99713	1.9755	1.25532	1.63199	1.42251	YHR097C	1.78241	0.979215	1.50685	1.79174	2.1209	1.52642	1.64777	1.56487	0.120573	0.0280084	0.0773047	0.290455	0.205617	0.383393	0.0223156	0.201332
-0.229656	0.264723	0.517897	-0.322899	-0.504349	-0.0328321	-0.010788	0.0569334	-0.665916	0.417742	0.548835	-0.320827	-0.645206	-0.0882902	0.155355	0.143972	YBR135W	-0.447786	0.341232	0.533366	-0.321863	-0.574778	-0.0605612	0.0722833	0.100453	0.308483	0.108201	0.0218766	0.00146469	0.0996014	0.0392148	0.11748	0.0615459
2.28257	-0.0165997	0.811549	1.79399	1.09332	0.316048	0.506052	0.91541	1.61821	-0.537124	0.173831	1.91893	1.07014	-0.103963	0.3538	0.283434	YBR301W	1.95039	-0.276862	0.49269	1.85646	1.08173	0.106042	0.429926	0.599422	0.469776	0.368066	0.450935	0.0883512	0.0163894	0.296992	0.107659	0.446875
0.874117	0.509841	0.522206	-0.243074	0.807484	0.432727	0.570806	0.349456	0.719788	0.341002	0.042594	-0.0321579	0.509425	0.246368	0.131329	0.448132	YPR008W	0.796952	0.425421	0.2824	-0.137616	0.658454	0.339548	0.351068	0.398794	0.109127	0.119388	0.339137	0.149141	0.210759	0.131775	0.310758	0.0697743
-4.09987	-3.9193	-3.72292	-2.64633	-4.33795	-4.60122	-5.21357	-4.20675	-4.21529	-3.79961	-3.32169	-2.19791	-4.3876	-4.59748	-4.34736	-4.04578	YKL070W	-4.15758	-3.85946	-3.52231	-2.42212	-4.36278	-4.59935	-4.78047	-4.12627	0.0816199	0.0846335	0.283713	0.317082	0.0351094	0.00264486	0.612503	0.113824
1.92531	0.216172	0.149576	-1.00473	2.06804	2.09488	2.0267	1.98568	2.13903	-0.424654	-0.058301	-1.13065	1.99751	1.17273	1.22343	1.07934	YMR103C	2.03217	-0.104241	0.0456376	-1.06769	2.03278	1.63381	1.62507	1.53251	0.151122	0.453133	0.146991	0.0890378	0.0498695	0.652064	0.567992	0.640883
-5.73679	-5.74464	-5.07454	-5.39692	-5.77364	-6.18998	-5.98827	-5.30009	-5.79576	-5.70188	-5.59363	-5.70545	-6.29742	-6.44105	-5.75411	-5.68402	YKL066W	-5.76627	-5.72326	-5.33409	-5.55119	-6.03553	-6.31551	-5.87119	-5.49206	0.0416964	0.0302328	0.367047	0.218162	0.370365	0.177531	0.165579	0.27148
-4.92184	-5.63592	-5.78989	-4.90818	-5.74114	-5.29319	-4.8548	-4.54279	-5.14861	-5.26604	-5.14614	-4.28334	-5.41771	-5.17262	-4.29167	-4.43123	YDR467C	-5.03523	-5.45098	-5.46802	-4.59576	-5.57942	-5.2329	-4.57324	-4.48701	0.160352	0.261542	0.455199	0.441823	0.228699	0.0852552	0.398199	0.0788834
4.82555	5.52554	5.72684	6.05207	5.15218	5.67056	5.66072	5.60931	5.1302	5.40546	5.58735	6.04155	5.04236	5.44966	5.6221	5.35893	YOR285W	4.97787	5.4655	5.65709	6.04681	5.09727	5.56011	5.64141	5.48412	0.215423	0.0849128	0.0986317	0.00743671	0.0776502	0.156196	0.0273059	0.17705
-7.30361	-9.58359	-9.38784	-10.7819	-6.67241	-9.61098	-9.80922	-10.5367	-7.58768	-9.40358	-9.53425	-8.88086	-6.97907	-9.03492	-10.0239	-9.46326	YOR024W	-7.44564	-9.49358	-9.46104	-9.83136	-6.82574	-9.32295	-9.91656	-9.99996	0.200864	0.127291	0.103534	1.34421	0.216845	0.407336	0.151812	0.759012
-0.182178	-0.0658216	0.296043	0.671204	0.63466	0.330381	0.275787	0.0765343	-0.000388145	0.218583	-0.0368042	1.35815	0.358457	0.484994	0.208781	-0.225635	YOR147W	-0.0912833	0.0763807	0.12962	1.01468	0.496558	0.407688	0.242284	-0.0745502	0.128545	0.201105	0.235359	0.485747	0.195305	0.109328	0.0473805	0.213666
-0.296328	0.537597	0.62093	-0.455049	-0.116007	0.0756235	0.251672	0.544871	0.0986948	0.738167	0.443246	-0.436708	-0.0603094	0.457082	0.570581	0.380198	YJR100C	-0.0988164	0.637882	0.532088	-0.445879	-0.0881581	0.266353	0.411127	0.462535	0.279323	0.141824	0.125641	0.0129698	0.039384	0.269732	0.225503	0.116441
5.26443	4.78312	4.17379	3.34219	5.2401	4.80549	4.69209	4.64102	5.31272	4.51412	3.85954	3.17789	5.23088	4.72026	4.55127	4.55961	YBR031W	5.28858	4.64862	4.01666	3.26004	5.23549	4.76288	4.62168	4.60032	0.0341511	0.190215	0.222206	0.116174	0.00651839	0.0602625	0.0995772	0.0575665
-5.46447	-7.35761	-6.50451	-5.90751	-5.45519	-6.86873	-7.2962	-7.02048	-5.21402	-7.42695	-6.69027	-6.09324	-5.31701	-7.2101	-7.12697	-7.39732	YIL012W	-5.33925	-7.39228	-6.59739	-6.00037	-5.3861	-7.03941	-7.21158	-7.2089	0.177096	0.0490293	0.131354	0.131328	0.0977052	0.241386	0.119665	0.266465
-0.235235	-0.487978	-0.288637	-1.3014	-0.148023	-1.10518	-0.991902	-0.50277	-0.391259	-0.61525	-0.221306	-0.535312	-0.295099	-0.375554	-0.302478	-0.478457	YPL183C	-0.313247	-0.551614	-0.254972	-0.918357	-0.221561	-0.740368	-0.64719	-0.490614	0.110326	0.0899946	0.0476104	0.541708	0.103999	0.515925	0.487497	0.0171919
4.12776	4.02086	3.19261	3.2902	4.5353	3.93479	3.89935	3.92144	4.80301	3.7458	2.27921	2.76573	4.5847	4.23003	3.75403	3.79505	YGL189C	4.46539	3.88333	2.73591	3.02797	4.56	4.08241	3.82669	3.85825	0.477475	0.194497	0.645872	0.370856	0.03493	0.208762	0.102759	0.0893716
-1.27899	-1.00835	2.43332	5.16351	-5.22687	-5.37356	-4.76892	-3.87393	-1.25036	-1.14393	3.156	5.6708	-5.19794	-5.21687	-4.27456	-3.77624	YGR059W	-1.26468	-1.07614	2.79466	5.41716	-5.21241	-5.29521	-4.52174	-3.82509	0.0202454	0.0958736	0.511007	0.358704	0.020459	0.1108	0.349565	0.069075
-0.782514	-0.29479	-0.55896	-0.134141	-0.454659	-1.18907	-1.26868	-0.956516	-0.890139	-0.173437	-0.55032	-0.214362	-0.850822	-0.856303	-1.13528	-0.804881	YOR236W	-0.836326	-0.234114	-0.55464	-0.174252	-0.65274	-1.02268	-1.20198	-0.880699	0.0761024	0.0858096	0.00610959	0.0567249	0.280129	0.235299	0.09433	0.107222
4.55044	4.30915	2.69581	1.84391	3.94136	3.95789	4.00985	3.31643	4.44384	3.9623	2.94758	1.23426	4.17003	4.09306	4.19881	3.93968	YJL116C	4.49714	4.13572	2.8217	1.53908	4.05569	4.02548	4.10433	3.62805	0.0753767	0.245256	0.17803	0.431091	0.161692	0.0955823	0.133609	0.440705
-1.20239	-0.703563	-0.695026	-1.61529	-0.755239	-0.970803	-0.736369	-0.425829	-1.10102	-0.69243	-0.924217	-1.82628	-1.0947	-0.880169	-0.552198	-0.586807	YGL223C	-1.1517	-0.697996	-0.809622	-1.72079	-0.924971	-0.925486	-0.644284	-0.506318	0.0716773	0.00787236	0.162062	0.149193	0.240038	0.0640882	0.130228	0.113829
-1.50822	0.0354748	-0.408665	-1.31421	-2.01536	-0.607533	-0.125611	-0.111213	-1.72529	-0.0411234	-0.608486	-1.60796	-2.31672	-0.479575	-0.0143471	-0.325887	YGL241W	-1.61676	-0.00282431	-0.508575	-1.46109	-2.16604	-0.543554	-0.0699792	-0.21855	0.153491	0.0541631	0.141295	0.20771	0.213094	0.0904802	0.0786757	0.151797
-8.05587	-8.87489	-9.50627	-10.3729	-8.68125	-8.05881	-8.45717	-8.50079	-7.94811	-9.00284	-8.57445	-8.00477	-8.13127	-8.38143	-8.1628	-8.06875	YOL099C	-8.00199	-8.93886	-9.04036	-9.18885	-8.40626	-8.22012	-8.30999	-8.28477	0.0761915	0.0904771	0.658896	1.67455	0.388895	0.228126	0.208151	0.305499
-0.162552	-0.930848	-1.73957	-1.23258	0.590628	-0.519813	-0.689297	-1.14949	-0.406344	-1.07972	-1.34086	-1.28483	0.182547	-0.803105	-0.811697	-1.09411	YNR033W	-0.284448	-1.00528	-1.54022	-1.2587	0.386587	-0.661459	-0.750497	-1.1218	0.172387	0.105269	0.281929	0.0369436	0.288557	0.200318	0.0865501	0.0391595
-0.639317	-0.404747	-0.099412	0.316524	-1.06667	-0.251599	-0.365616	-0.315457	-0.777332	-0.289839	-0.166746	1.25533	-0.617756	-0.231858	0.0313606	0.00899887	YLR015W	-0.708324	-0.347293	-0.133079	0.785927	-0.842212	-0.241729	-0.167128	-0.153229	0.0975919	0.0812524	0.0476125	0.663836	0.317429	0.013959	0.280705	0.229425
-0.558052	-0.433262	-0.45258	-1.0528	-0.562151	-0.420738	-0.330802	-0.449561	-0.283807	-0.33938	-0.336608	-1.40954	-0.382435	-0.258605	-0.316155	-0.217779	YNL316C	-0.420929	-0.386321	-0.394594	-1.23117	-0.472293	-0.339672	-0.323479	-0.33367	0.193921	0.0663843	0.0820043	0.252257	0.127078	0.114645	0.0103567	0.163895
0.0107813	0.0396481	-0.297961	-0.835957	0.11181	0.34255	0.468469	0.351017	0.10666	-0.263314	-0.510478	-1.13047	-0.137041	0.21617	0.222706	0.00320148	YOR291W	0.0587206	-0.111833	-0.40422	-0.983213	-0.0126157	0.27936	0.345587	0.177109	0.0677964	0.214227	0.150272	0.208251	0.175964	0.0893641	0.173781	0.245943
-8.46015	-8.0291	-6.9079	-4.5965	-8.44241	-9.63635	-9.13285	-8.42168	-8.34353	-7.80359	-7.41214	-4.93777	-8.31112	-9.53254	-8.18386	-8.44355	YBL044W	-8.40184	-7.91634	-7.16002	-4.76713	-8.37676	-9.58445	-8.65836	-8.43261	0.08246	0.159461	0.356555	0.241318	0.0928368	0.0734005	0.671037	0.0154581
-2.48376	-1.35291	-1.5316	-2.63718	-2.32281	-2.07628	-1.82396	-2.03423	-2.2556	-1.57411	-1.84134	-2.47425	-2.52519	-2.14621	-2.0128	-1.93123	YOR062C	-2.36968	-1.46351	-1.68647	-2.55572	-2.424	-2.11125	-1.91838	-1.98273	0.161329	0.156407	0.21902	0.115209	0.143104	0.0494507	0.133529	0.0728304
-11.9717	-11.9738	-10.6037	-11.238	-11.1686	-11.7203	-11.0479	-11.7733	-10.5206	-10.8673	-11.0036	-11.2494	-10.917	-11.5862	-11.1766	-11.4925	YPR201W	-11.2461	-11.4205	-10.8036	-11.2437	-11.0428	-11.6532	-11.1123	-11.6329	1.02607	0.782472	0.282774	0.0080497	0.177928	0.0948365	0.0909962	0.198556
2.46605	1.6377	0.773153	2.28878	2.59688	1.8282	1.99398	1.30884	2.57158	1.37629	1.05613	2.7618	2.62654	1.92422	1.62142	1.49994	YOR270C	2.51882	1.50699	0.914639	2.52529	2.61171	1.87621	1.8077	1.40439	0.0746222	0.184848	0.200092	0.334472	0.0209717	0.067903	0.263441	0.13513
-0.24476	-0.10468	0.356913	1.11395	-0.227877	-0.154648	-0.0647068	0.0703583	0.0462742	-0.0733252	0.703122	1.54463	-0.200596	-5.81741e-05	0.161286	0.163313	YPR178W	-0.0992427	-0.0890026	0.530017	1.32929	-0.214236	-0.077353	0.0482898	0.116836	0.205792	0.0221713	0.244807	0.304535	0.0192904	0.109311	0.159801	0.0657288
0.17133	1.67155	2.47791	3.99095	-1.38781	0.27546	0.412693	0.411922	0.28758	1.81016	2.46043	5.39515	-0.670971	0.18316	0.858432	0.97905	YLR049C	0.229455	1.74086	2.46917	4.69305	-1.02939	0.22931	0.635562	0.695486	0.0822005	0.0980086	0.0123656	0.992918	0.506882	0.0652662	0.315185	0.40102
0.875974	0.00510693	-0.422661	0.788004	0.519251	1.00419	0.764275	0.565039	0.95153	0.146443	0.137308	1.3086	0.973343	0.724547	0.733211	0.249169	YKL123W	0.913752	0.0757751	-0.142676	1.0483	0.746297	0.864367	0.748743	0.407104	0.053426	0.09994	0.395958	0.368114	0.321092	0.197735	0.0219656	0.223353
2.66625	2.43031	1.91909	1.80658	1.87053	2.80869	3.69241	3.56554	2.82197	3.00954	2.27217	2.54823	2.37319	3.06442	3.59551	3.38338	YDL171C	2.74411	2.71993	2.09563	2.1774	2.12186	2.93656	3.64396	3.47446	0.110108	0.409576	0.249665	0.524431	0.355433	0.180825	0.0685126	0.128813
-1.35611	-0.980143	2.18689	4.21529	-3.29219	-2.07948	-2.45192	-1.8948	-1.4038	-1.3637	2.06543	5.62013	-3.62048	-2.70076	-2.35888	-3.02151	YCR045C	-1.37996	-1.17192	2.12616	4.91771	-3.45633	-2.39012	-2.4054	-2.45816	0.0337242	0.271213	0.0858846	0.993375	0.232133	0.439312	0.0657848	0.7967
0.510718	0.757229	0.537076	0.70764	0.315776	-0.779695	-0.40067	0.292687	0.78351	0.961616	1.0147	1.35807	0.616505	-0.0999041	0.0150928	0.50277	YPL227C	0.647114	0.859423	0.775889	1.03286	0.46614	-0.439799	-0.192789	0.397729	0.192893	0.144524	0.337732	0.459924	0.212647	0.480684	0.293989	0.148551
3.50953	3.35834	2.53865	2.92146	3.59153	2.95104	2.87736	3.02547	4.20481	3.07465	2.16665	3.629	4.02749	3.36514	2.89521	2.98439	YFR032C-A	3.85717	3.21649	2.35265	3.27523	3.80951	3.15809	2.88628	3.00493	0.491639	0.200596	0.263042	0.500304	0.308271	0.292812	0.0126225	0.0290443
-2.94837	-1.1596	-0.96117	-1.46302	-2.98556	-1.5826	-1.16925	-0.581556	-2.75854	-1.21922	-0.472608	-1.23667	-3.05967	-1.54445	-0.882149	-0.860431	YGR073C	-2.85346	-1.18941	-0.716889	-1.34985	-3.02261	-1.56352	-1.0257	-0.720994	0.13423	0.0421557	0.345466	0.160052	0.0524057	0.026974	0.203009	0.197194
-2.81876	-3.03332	-4.03912	-4.54768	-3.49793	-4.13846	-3.79499	-4.10185	-3.35935	-2.97626	-3.63601	-4.30068	-3.90581	-4.10013	-4.06692	-4.07392	YIR030C	-3.08905	-3.00479	-3.83756	-4.42418	-3.70187	-4.11929	-3.93095	-4.08788	0.38225	0.0403437	0.285043	0.174655	0.288417	0.0270987	0.192283	0.0197557
0.433717	-0.0957622	-0.336851	-1.00364	0.43107	-0.593265	-0.621028	-0.241804	0.424448	-0.120009	-0.644842	-0.207955	0.427328	-0.194779	-0.292175	-0.203304	YJR129C	0.429082	-0.107886	-0.490847	-0.605798	0.429199	-0.394022	-0.456602	-0.222554	0.00655401	0.0171453	0.217783	0.562635	0.00264616	0.281772	0.232534	0.0272235
-0.529751	-0.133841	-0.338058	-1.01211	-0.115564	-0.444175	-0.38817	-0.26581	-0.535632	-0.0823002	-0.0601807	-1.25063	-0.375216	-0.304441	-0.354221	-0.451986	YER157W	-0.532691	-0.10807	-0.19912	-1.13137	-0.24539	-0.374308	-0.371196	-0.358898	0.00415873	0.0364445	0.196489	0.168657	0.183602	0.098807	0.0240055	0.131647
0.202333	0.246378	0.764334	0.115358	-0.267354	0.35806	0.484026	0.569105	-0.144061	0.213459	0.599563	1.03375	-0.100486	0.337804	0.669143	0.724563	YDL224C	0.0291362	0.229918	0.681948	0.574553	-0.18392	0.347932	0.576584	0.646834	0.244938	0.0232772	0.116511	0.649399	0.117994	0.0143232	0.130897	0.109925
2.33917	2.39181	2.79955	2.67644	2.5543	2.04728	2.34049	2.94136	2.78237	2.06314	2.3915	2.18771	2.41133	2.17162	2.36826	2.36412	YER019C-A	2.56077	2.22747	2.59552	2.43208	2.48281	2.10945	2.35437	2.65274	0.313386	0.232405	0.288531	0.345587	0.10109	0.0879264	0.0196371	0.408174
-1.08602	-1.34844	-1.29864	-0.57744	-0.983793	-1.23387	-1.27741	-1.14945	-0.830893	-1.63522	-1.51087	-0.109237	-0.819237	-1.32843	-1.37316	-1.38964	YDR338C	-0.958458	-1.49183	-1.40476	-0.343338	-0.901515	-1.28115	-1.32528	-1.26955	0.180405	0.202785	0.150068	0.33107	0.116359	0.0668644	0.0677074	0.169836
-11.9936	-11.6295	-10.7489	-11.0394	-11.4576	-11.207	-10.8621	-11.2055	-10.4754	-10.8176	-10.7275	-9.30746	-10.2793	-11.3979	-11.2241	-10.5231	YPR198W	-11.2345	-11.2236	-10.7382	-10.1734	-10.8684	-11.3025	-11.0431	-10.8643	1.07356	0.574118	0.0151498	1.22466	0.833237	0.134982	0.255959	0.482502
1.88335	2.98919	3.00321	1.67591	2.22599	2.75677	2.57609	2.76105	2.22309	3.53057	3.40322	2.02731	2.50812	3.36525	3.03092	2.82905	YPR191W	2.05322	3.25988	3.20322	1.85161	2.36705	3.06101	2.80351	2.79505	0.240235	0.382813	0.282845	0.248478	0.199498	0.430255	0.321612	0.0480838
2.37486	3.11251	3.10254	3.7101	3.12591	3.19407	3.20684	3.18434	2.56341	2.9912	3.12504	3.78136	3.01306	3.29361	3.54291	3.18279	YOR215C	2.46914	3.05185	3.11379	3.74573	3.06948	3.24384	3.37487	3.18356	0.133321	0.0857813	0.0159093	0.0503887	0.0798012	0.0703846	0.237639	0.00109651
-3.65257	-2.00462	-1.42511	-2.47632	-3.14088	-1.96927	-1.67617	-1.66487	-3.91133	-1.5709	-0.851734	-1.72793	-3.43131	-1.77624	-0.995648	-1.20813	YOR087W	-3.78195	-1.78776	-1.13842	-2.10212	-3.28609	-1.87275	-1.33591	-1.4365	0.182973	0.306683	0.405438	0.529186	0.205365	0.136491	0.481204	0.322966
-0.803618	0.876944	1.78082	0.979874	-2.08428	-0.520342	-0.100981	0.638833	-1.23674	1.2843	1.9587	1.01423	-1.63003	-0.167992	0.774504	1.08495	YDR180W	-1.02018	1.08062	1.86976	0.997054	-1.85716	-0.344167	0.336761	0.861891	0.306261	0.288044	0.125782	0.0242968	0.321202	0.249149	0.619061	0.315452
3.10968	2.5015	2.62771	4.14869	3.03156	2.26108	2.20313	2.31362	3.18003	2.434	2.89509	4.73569	3.23791	2.16416	2.25734	2.11929	YOR089C	3.14486	2.46775	2.7614	4.44219	3.13473	2.21262	2.23023	2.21645	0.0497421	0.0477332	0.189066	0.41507	0.145906	0.0685321	0.0383314	0.137415
-9.82944	-8.49869	-8.18224	-6.61325	-10.2758	-7.05483	-8.74372	-8.96442	-10.0538	-8.05622	-7.23374	-6.29456	-10.0199	-6.66424	-8.9005	-9.48293	YAL066W	-9.94162	-8.27746	-7.70799	-6.45391	-10.1479	-6.85954	-8.82211	-9.22367	0.158647	0.312873	0.670691	0.225347	0.180943	0.276183	0.110861	0.366639
1.38367	0.185574	-0.190355	1.5008	1.19997	0.482392	0.517638	0.0999317	1.58687	-0.0743418	-0.133027	2.3562	1.60335	0.471592	0.0392332	0.199972	YLR138W	1.48527	0.0556159	-0.161691	1.9285	1.40166	0.476992	0.278436	0.149952	0.143683	0.183788	0.0405372	0.604865	0.28523	0.007637	0.338283	0.0707393
-9.70771	-9.84037	-9.16346	-9.33878	-9.79333	-9.90678	-9.95413	-10.6143	-9.745	-9.33351	-8.86498	-7.70449	-9.90573	-9.43775	-9.35638	-9.90149	YDR269C	-9.72635	-9.58694	-9.01422	-8.52164	-9.84953	-9.67226	-9.65525	-10.2579	0.0263723	0.358401	0.211055	1.15562	0.0794788	0.331653	0.42267	0.50405
-0.49376	-0.23493	-0.987152	-2.01211	-0.209748	-0.440349	-0.379828	-0.485731	-0.562566	-0.594039	-1.00724	-2.14573	-0.6309	-0.450651	-0.730152	-0.799909	YOL066C	-0.528163	-0.414485	-0.997198	-2.07892	-0.420324	-0.4455	-0.55499	-0.64282	0.048653	0.253928	0.0142066	0.0944811	0.2978	0.007285	0.247716	0.222157
2.38239	1.24999	0.931818	-0.531952	2.04871	1.21273	1.16646	1.33721	2.50814	0.836548	0.484668	-0.588587	2.08379	1.32776	0.959768	1.29934	YLR172C	2.44527	1.04327	0.708243	-0.560269	2.06625	1.27024	1.06312	1.31828	0.0889197	0.292349	0.316183	0.0400469	0.0248066	0.081334	0.146156	0.0267771
-2.06484	-2.48064	-2.4625	-2.53602	-2.30292	-2.25478	-2.1485	-2.66393	-2.56824	-2.57272	-2.06098	-1.51939	-2.21851	-1.97455	-1.83388	-1.73868	YBR152W	-2.31654	-2.52668	-2.26174	-2.02771	-2.26072	-2.11467	-1.99119	-2.20131	0.355961	0.0651071	0.283915	0.718866	0.059686	0.198156	0.222473	0.654252
4.42048	2.40534	2.57711	2.81194	4.43887	1.70899	1.81127	1.81785	4.51216	1.73188	2.27751	2.95143	4.58151	1.91626	1.74955	1.75413	YOL002C	4.46632	2.06861	2.42731	2.88169	4.51019	1.81262	1.78041	1.78599	0.0648285	0.476209	0.211852	0.0986324	0.100861	0.146564	0.0436405	0.0450587
1.7629	1.45235	1.37606	0.88256	1.19856	0.87795	1.01711	1.4267	1.64528	1.48456	1.77343	1.38334	1.487	1.26252	1.39601	1.87323	YDR017C	1.70409	1.46846	1.57474	1.13295	1.34278	1.07023	1.20656	1.64996	0.0831716	0.0227728	0.280983	0.354102	0.20396	0.271929	0.267927	0.315741
-7.6685	-7.72123	-7.70949	-7.7647	-7.55026	-8.14309	-7.86456	-7.49176	-7.92103	-8.0456	-7.76278	-7.80095	-8.00775	-7.64305	-7.56422	-7.46436	YBL071C	-7.79476	-7.88341	-7.73613	-7.78283	-7.779	-7.89307	-7.71439	-7.47806	0.178568	0.229364	0.0376814	0.0256305	0.323497	0.353584	0.212373	0.0193708
0.960963	1.82478	3.26323	2.39384	2.01776	1.95919	2.11855	2.26331	0.938596	2.04207	3.39413	2.40218	1.45506	1.28774	2.15871	1.82888	YDR171W	0.94978	1.93342	3.32868	2.39801	1.73641	1.62346	2.13863	2.0461	0.0158162	0.153653	0.0925599	0.00589777	0.397893	0.474787	0.0283975	0.307188
-0.770113	0.684112	1.03645	-0.50928	-0.390766	0.930333	1.14876	0.964773	-0.861714	0.550137	0.809287	-0.470955	-0.794368	0.761199	0.954793	0.704573	YBR229C	-0.815914	0.617125	0.92287	-0.490118	-0.592567	0.845766	1.05178	0.834673	0.0647719	0.094734	0.160631	0.0271001	0.285389	0.119596	0.137155	0.18399
1.55731	1.09843	1.18206	0.0198994	2.40352	1.79971	1.54352	1.09906	1.43606	1.00514	1.21176	0.0458889	1.81298	1.54211	1.406	0.914409	YBR177C	1.49669	1.05178	1.19691	0.0328941	2.10825	1.67091	1.47476	1.00674	0.0857314	0.0659656	0.0210053	0.0183774	0.417576	0.182154	0.0972405	0.130572
0.802826	1.35446	1.47321	1.13175	0.620699	1.20746	1.61758	1.72134	0.810535	1.17876	1.267	1.11779	0.440763	1.1905	1.624	1.52101	YBL049W	0.806681	1.26661	1.3701	1.12477	0.530731	1.19898	1.62079	1.62117	0.00545146	0.12424	0.145815	0.00986916	0.127234	0.0119954	0.00453701	0.141655
-0.515925	-0.713261	-1.05716	-1.3878	-0.0185461	-0.537804	-0.476146	-0.56702	-0.470396	-1.01348	-0.986205	-1.52977	-0.321925	-0.794093	-0.84491	-1.0717	YLR098C	-0.493161	-0.86337	-1.02168	-1.45878	-0.170236	-0.665948	-0.660528	-0.819362	0.0321941	0.212287	0.0501709	0.100387	0.214521	0.181224	0.260755	0.356865
0.119153	-0.0460186	-0.475851	-0.211233	0.164537	-0.452453	-0.580526	-0.347093	0.158958	-0.126505	-0.0485077	0.225592	0.24636	-0.200747	-0.40994	-0.29657	YHR118C	0.139056	-0.0862617	-0.262179	0.00717926	0.205449	-0.3266	-0.495233	-0.321831	0.0281467	0.0569124	0.302177	0.308882	0.0578572	0.177982	0.120623	0.035725
-1.6697	-1.11255	-1.13288	-1.35559	-1.20225	-0.739649	-0.873743	-0.450584	-1.54927	-0.802989	-0.641724	-1.06104	-1.35658	-0.669095	-0.500614	-0.420115	YDR369C	-1.60949	-0.957772	-0.887304	-1.20832	-1.27942	-0.704372	-0.687179	-0.435349	0.0851542	0.218896	0.347304	0.208274	0.109127	0.049889	0.263842	0.0215455
-2.33753	-2.00071	-1.54399	-1.47189	-2.40618	-2.37891	-2.21591	-1.81378	-2.74649	-2.1165	-1.82297	-1.24875	-2.59548	-2.29213	-2.11667	-1.65218	YIL015W	-2.54201	-2.0586	-1.68348	-1.36032	-2.50083	-2.33552	-2.16629	-1.73298	0.289175	0.0818741	0.197271	0.157784	0.133857	0.0613651	0.0701762	0.114265
2.51885	1.82025	1.71786	1.26708	2.12278	2.4733	2.735	2.7871	2.21711	1.40528	1.87046	0.905231	1.80663	2.04682	2.31478	2.50171	YOL055C	2.36798	1.61277	1.79416	1.08616	1.9647	2.26006	2.52489	2.6444	0.213362	0.293428	0.107907	0.255867	0.223553	0.301566	0.297137	0.201806
-0.774564	-0.26517	-0.302551	-0.299117	-1.11755	-0.972108	-0.592656	-0.0935345	-0.819537	0.00137329	0.244177	-0.234085	-1.06828	-0.797365	-0.400547	-0.036377	YGL174W	-0.79705	-0.131898	-0.0291872	-0.266601	-1.09292	-0.884737	-0.496602	-0.0649557	0.031801	0.188475	0.386595	0.0459846	0.0348436	0.123562	0.135842	0.0404165
1.14669	2.4249	3.25391	3.93869	1.02582	1.36856	1.66516	2.54541	0.965569	2.04659	2.94132	3.17776	0.442055	1.32094	1.66196	1.82578	YNL149C	1.05613	2.23574	3.09761	3.55823	0.733938	1.34475	1.66356	2.1856	0.128069	0.267505	0.221036	0.538057	0.412785	0.0336683	0.0022631	0.508858
-1.63779	-0.98904	-0.840799	-2.17091	-1.58067	-0.995028	-0.885387	-0.832804	-1.94699	-1.35744	-1.5071	-3.00273	-1.79953	-1.06455	-0.882497	-0.99265	YCR106W	-1.79239	-1.17324	-1.17395	-2.58682	-1.6901	-1.02979	-0.883942	-0.912727	0.218639	0.260496	0.471142	0.588185	0.154758	0.049158	0.00204394	0.113028
-0.16902	0.0466499	0.913567	0.310222	-0.415593	-0.197412	-0.0952053	0.681276	-0.18961	0.0464573	0.44507	0.367	-0.264704	-0.312501	0.158403	0.521946	YFR021W	-0.179315	0.0465536	0.679318	0.338611	-0.340148	-0.254957	0.031599	0.601611	0.0145599	0.000136219	0.331277	0.0401481	0.106695	0.0813798	0.179328	0.112664
-2.03138	-1.94323	-2.65627	-2.00974	-2.0322	-2.16295	-2.6503	-2.58583	-2.01511	-1.8467	-2.03643	-1.24056	-1.81226	-2.0345	-2.5136	-2.27144	YOR315W	-2.02325	-1.89497	-2.34635	-1.62515	-1.92223	-2.09873	-2.58195	-2.42863	0.0115078	0.068259	0.438293	0.543893	0.155522	0.090822	0.096662	0.222307
-0.450555	-0.339942	0.241429	-0.483218	-0.484052	0.271498	-0.0436382	-0.561942	-0.390124	-0.174021	0.309192	-0.250511	-0.240456	-0.0230198	0.130008	-0.102272	YPR091C	-0.42034	-0.256981	0.275311	-0.366865	-0.362254	0.124239	0.0431848	-0.332107	0.0427308	0.117324	0.0479152	0.164549	0.172248	0.208255	0.122786	0.325036
1.16598	1.77356	2.12189	2.08626	1.21913	1.8776	1.8513	2.24155	1.55618	1.54982	1.6998	1.44316	1.32154	1.74749	1.94879	1.69127	YCR097W	1.36108	1.66169	1.91085	1.76471	1.27034	1.81255	1.90005	1.96641	0.275909	0.158207	0.298465	0.454744	0.0724164	0.0920015	0.0689347	0.389107
0.658274	-0.177096	-0.261319	-0.202353	0.360809	0.23112	0.266754	-0.168323	0.497954	-0.0700369	-0.461725	-0.602959	0.531771	0.0182877	-0.120095	-0.630603	YLR436C	0.578114	-0.123567	-0.361522	-0.402656	0.44629	0.124704	0.0733295	-0.399463	0.113363	0.0757025	0.141708	0.283271	0.120888	0.150495	0.273544	0.326882
-7.06683	-8.17127	-7.70637	-6.73239	-6.80737	-8.15947	-8.41272	-8.30997	-6.64231	-7.10557	-7.22878	-6.61407	-6.54917	-8.02267	-7.63364	-7.48648	YOL037C	-6.85457	-7.63842	-7.46758	-6.67323	-6.67827	-8.09107	-8.02318	-7.89822	0.30018	0.753569	0.337707	0.0836647	0.182575	0.0967287	0.550898	0.582294
-1.04241	-0.741187	-0.00824738	0.695262	-1.03568	-0.571861	-0.290989	-0.268646	-1.39426	-0.738245	-0.0611315	0.780434	-1.38477	-0.80005	-0.227508	-0.621061	YHL010C	-1.21834	-0.739716	-0.0346894	0.737848	-1.21022	-0.685956	-0.259248	-0.444854	0.248795	0.00208038	0.0373947	0.0602255	0.246843	0.161354	0.0448881	0.249195
0.587813	-1.03163	-0.905147	-1.56791	2.2004	0.959303	0.70914	0.165448	1.28822	-0.782993	-0.880089	-2.33276	1.83249	-0.00604153	0.40362	-0.564089	YHL021C	0.938019	-0.907313	-0.892618	-1.95033	2.01644	0.476631	0.55638	-0.19932	0.495265	0.175815	0.0177185	0.540834	0.260156	0.682602	0.216035	0.515861
1.77378	0.927044	1.95442	3.08377	2.02484	1.80879	1.44949	2.01953	1.99867	1.08154	1.85221	3.55125	2.04287	1.39987	1.67186	1.38105	YJL155C	1.88623	1.00429	1.90331	3.31751	2.03386	1.60433	1.56068	1.70029	0.159024	0.109242	0.07227	0.330558	0.0127513	0.289148	0.15724	0.451468
1.26013	1.15001	0.377575	0.361989	0.813354	0.946345	0.935083	1.25082	1.47902	1.14284	0.806006	0.292566	1.475	1.34716	1.23419	1.05684	YER031C	1.36957	1.14643	0.59179	0.327278	1.14418	1.14675	1.08464	1.15383	0.154775	0.00507314	0.302946	0.0490893	0.467853	0.283421	0.211498	0.137165
-0.705776	-0.834487	-1.34803	-1.01516	0.073781	-0.549496	-0.654904	-0.766209	-0.599588	-0.928055	-1.04892	-1.11193	-0.295507	-0.459272	-0.524712	-0.858443	YJR062C	-0.652682	-0.881271	-1.19848	-1.06354	-0.110863	-0.504384	-0.589808	-0.812326	0.0750861	0.0661625	0.211509	0.0684228	0.261126	0.0637975	0.0920602	0.0652197
2.00188	0.470228	-0.272271	-1.25334	2.15692	0.150681	0.132534	-0.11306	1.74097	0.273859	-0.50054	-1.35136	1.83858	0.780122	-0.0164623	0.607284	YLR222C	1.87142	0.372044	-0.386405	-1.30235	1.99775	0.465402	0.0580359	0.247112	0.184489	0.138854	0.16141	0.069313	0.225095	0.445082	0.105356	0.50936
2.68632	1.52088	1.2254	0.528814	2.3791	0.942886	0.980974	1.22326	2.60582	1.30737	1.02451	0.334864	2.50636	1.68252	1.18741	1.73301	YBL054W	2.64607	1.41413	1.12496	0.431839	2.44273	1.3127	1.08419	1.47813	0.0569198	0.150975	0.142048	0.137144	0.0899844	0.523002	0.14597	0.360447
2.72804	1.9993	1.68554	1.24089	2.82783	2.08772	2.02639	1.96176	2.83563	1.86052	1.47507	0.931059	2.89057	2.15492	1.86345	1.78905	YOR043W	2.78183	1.92991	1.58031	1.08597	2.8592	2.12132	1.94492	1.8754	0.0760835	0.0981273	0.148823	0.219081	0.0443627	0.0475181	0.11522	0.122129
1.84574	0.859659	0.631114	-0.25867	1.96072	0.864533	0.883894	1.06666	1.75088	0.859038	0.444061	-0.234219	1.78906	1.19189	0.923331	0.994422	YBL061C	1.79831	0.859349	0.537588	-0.246444	1.87489	1.02821	0.903613	1.03054	0.0670776	0.000439007	0.132266	0.0172896	0.121384	0.231476	0.0278864	0.0510799
0.202646	-0.00140572	0.243126	-0.342338	0.15909	-0.19423	-0.0462675	0.194334	0.143694	-0.288513	-0.100785	-0.222403	0.102264	0.0838432	0.104042	0.361603	YHR187W	0.17317	-0.144959	0.0711703	-0.28237	0.130677	-0.0551934	0.0288873	0.277968	0.0416856	0.203016	0.243182	0.0848069	0.0401818	0.196628	0.106285	0.118277
-4.48104	-4.54375	-1.93041	1.55202	-4.31562	-4.88926	-4.88306	-5.03325	-4.65063	-4.82597	-1.99941	2.03697	-4.5816	-4.86385	-4.83071	-4.98571	YNL034W	-4.56584	-4.68486	-1.96491	1.79449	-4.44861	-4.87655	-4.85689	-5.00948	0.119914	0.199561	0.0487932	0.342911	0.188073	0.0179711	0.0370204	0.0336192
0.457701	1.64825	3.08687	2.83236	0.0473051	0.94997	1.43542	1.98046	0.470259	1.96099	2.94939	2.17763	0.172576	1.06477	1.63514	1.85111	YML053C	0.46398	1.80462	3.01813	2.505	0.109941	1.00737	1.53528	1.91579	0.00887983	0.22114	0.0972183	0.462963	0.0885799	0.0811775	0.141228	0.0914641
-1.73061	-0.775182	1.09276	-0.166989	-1.21405	-0.528607	-0.406466	0.0619202	-1.11492	-0.138876	0.830811	-0.0795937	-1.15024	-0.313309	0.350327	0.670197	YLR363C	-1.42277	-0.457029	0.961788	-0.123291	-1.18215	-0.420958	-0.02807	0.366058	0.435361	0.449936	0.18523	0.0617981	0.0451234	0.152239	0.535133	0.430116
-3.03808	-0.561266	-0.524289	-2.22564	-2.56032	-2.00298	-1.97758	-1.55411	-2.39478	-0.464468	-0.648617	-1.6199	-2.65174	-1.83101	-1.54661	-1.03335	YDR279W	-2.71643	-0.512867	-0.586453	-1.92277	-2.60603	-1.917	-1.76209	-1.29373	0.454883	0.0684465	0.0879129	0.428325	0.0646472	0.121603	0.304743	0.368233
-7.24914	-8.89885	-6.61089	-3.35664	-7.61426	-8.62372	-9.25564	-9.56613	-6.34003	-9.00004	-6.79604	-3.5104	-6.49138	-9.61785	-9.38426	-8.90943	YIL163C	-6.79458	-8.94945	-6.70346	-3.43352	-7.05282	-9.12078	-9.31995	-9.23778	0.642839	0.0715514	0.130919	0.108722	0.793992	0.702957	0.0909523	0.464358
-3.00998	-3.35652	-3.08057	-3.39415	-2.75338	-3.44408	-3.38589	-3.40089	-3.15277	-3.37696	-3.58331	-3.32612	-2.91128	-3.48046	-3.40839	-3.46492	YLR091W	-3.08137	-3.36674	-3.33194	-3.36014	-2.83233	-3.46227	-3.39714	-3.43291	0.100966	0.01445	0.355489	0.0481067	0.111655	0.0257238	0.0159127	0.0452717
1.49662	1.30882	1.8817	0.872831	1.82412	1.85647	1.83015	2.00942	1.87545	1.27213	1.78114	0.480164	1.87754	1.53434	1.85916	1.52145	YDL072C	1.68604	1.29048	1.83142	0.676497	1.85083	1.6954	1.84465	1.76544	0.267873	0.0259389	0.0711061	0.277658	0.0377751	0.227782	0.0205131	0.345045
3.48976	2.85045	1.2353	0.232566	3.54571	2.78712	2.45183	1.53994	3.9642	2.48046	0.790218	1.05481	3.87158	3.19239	2.4648	2.43458	YLR150W	3.72698	2.66545	1.01276	0.64369	3.70864	2.98976	2.45831	1.98726	0.335477	0.261625	0.314717	0.581417	0.230423	0.286573	0.00917117	0.632603
-3.72984	-4.28512	-3.61998	-1.43748	-4.3135	-4.29047	-3.70283	-4.08744	-3.89756	-4.36431	-3.96186	-1.02271	-4.22071	-4.61888	-4.18628	-4.07702	YBR157C	-3.8137	-4.32472	-3.79092	-1.2301	-4.26711	-4.45468	-3.94456	-4.08223	0.118597	0.0559979	0.24175	0.293289	0.0656155	0.232216	0.341845	0.00737258
-0.600664	-0.756853	-0.177443	-0.791741	-0.510902	-0.74055	-0.392109	-0.639707	-0.829102	-0.608046	-0.590586	-1.46261	-0.612051	-0.441371	-0.300718	-0.430614	YNL136W	-0.714883	-0.682449	-0.384014	-1.12718	-0.561477	-0.59096	-0.346414	-0.535161	0.16153	0.105223	0.292136	0.474375	0.0715229	0.211552	0.0646229	0.14785
3.89759	2.65449	2.90026	3.13331	3.00408	2.86483	2.87945	2.88383	3.80936	2.70131	2.86086	3.39422	3.36972	2.6202	2.8566	2.6977	YLR299W	3.85348	2.6779	2.88056	3.26377	3.1869	2.74252	2.86803	2.79076	0.0623861	0.0331025	0.0278547	0.184493	0.258544	0.172983	0.0161547	0.131613
-1.18307	0.43292	-0.292132	-1.62472	-1.71102	-1.33448	-0.942507	-0.692539	-1.01273	0.320669	-0.640173	-1.87087	-1.71939	-0.859894	-0.622819	-0.713612	YNL273W	-1.0979	0.376795	-0.466153	-1.74779	-1.7152	-1.09719	-0.782663	-0.703075	0.120447	0.0793736	0.246102	0.174056	0.00591403	0.335581	0.226053	0.0149004
2.37859	2.87737	2.98336	2.51453	2.83323	3.03717	2.96384	2.64263	2.6682	2.82675	3.21585	3.02697	2.77406	2.88412	3.08323	2.81218	YMR152W	2.52339	2.85206	3.09961	2.77075	2.80365	2.96065	3.02353	2.72741	0.204784	0.0357945	0.1644	0.362348	0.0418367	0.10822	0.0844165	0.119894
-0.241496	-0.131064	0.5218	2.05346	-0.529859	0.0817194	0.188274	-0.337957	-0.305048	-0.18712	0.635473	2.7864	-0.410653	-0.1315	0.225045	0.144346	YKR031C	-0.273272	-0.159092	0.578637	2.41993	-0.470256	-0.0248904	0.20666	-0.0968056	0.044938	0.0396376	0.0803791	0.518267	0.084291	0.150769	0.0260009	0.34104
-1.95901	-1.46024	0.750168	2.6453	-2.79821	-2.88164	-2.36462	-1.97428	-2.11855	-1.58364	0.590254	3.74701	-2.99573	-2.55756	-1.86569	-1.43713	YFR012W-A	-2.03878	-1.52194	0.670211	3.19615	-2.89697	-2.7196	-2.11516	-1.7057	0.11281	0.0872527	0.113076	0.779025	0.139665	0.229158	0.352796	0.379827
1.58774	0.988845	1.06815	0.708573	1.4932	0.580337	0.586149	0.646733	1.4075	0.613342	0.570333	0.958314	1.18772	0.475451	0.395077	0.140119	YDR310C	1.49762	0.801094	0.81924	0.833444	1.34046	0.527894	0.490613	0.393426	0.127448	0.26552	0.352009	0.176593	0.216008	0.0741663	0.135109	0.358231
-0.507268	-0.988853	-0.732789	-1.27019	-1.04017	-0.894393	-1.11827	-0.847342	-0.911868	-1.02475	-1.08973	-0.510615	-1.0346	-0.925691	-0.956069	-1.08018	YLR321C	-0.709568	-1.0068	-0.911258	-0.890405	-1.03739	-0.910042	-1.03717	-0.963759	0.286096	0.0253805	0.252394	0.537104	0.00393349	0.0221308	0.114693	0.164638
-1.05782	-1.58873	-1.01404	-3.0523	-1.19278	-1.03908	-1.19103	-1.15873	-1.12866	-1.37904	-1.32211	-1.74517	-0.696562	-1.12718	-1.21546	-1.49884	YIL149C	-1.09324	-1.48389	-1.16807	-2.39873	-0.944669	-1.08313	-1.20324	-1.32879	0.0500934	0.148276	0.217834	0.924277	0.350876	0.0622958	0.0172741	0.240497
-5.35854	-6.2456	-6.96544	-7.35317	-4.97648	-5.71091	-6.41214	-6.16486	-5.40968	-6.70707	-6.8195	-7.2181	-5.03364	-6.28892	-6.57424	-7.02497	YOR392W	-5.38411	-6.47634	-6.89247	-7.28564	-5.00506	-5.99991	-6.49319	-6.59492	0.0361609	0.32631	0.10319	0.0955068	0.0404206	0.408713	0.114622	0.608188
-2.77136	-1.54699	-1.87741	-2.12085	-2.88707	-1.65762	-1.66796	-1.43299	-3.01787	-1.6206	-1.83641	-1.68656	-2.89856	-1.61628	-1.26241	-1.78742	YER039C-A	-2.89462	-1.5838	-1.85691	-1.9037	-2.89281	-1.63695	-1.46518	-1.61021	0.174307	0.052053	0.0289863	0.307088	0.0081272	0.029229	0.286768	0.250619
1.34776	0.956726	0.426586	-0.279446	0.23181	1.19978	1.80133	1.94731	1.71961	1.18701	1.21068	0.338582	1.49717	1.27173	1.84307	1.88153	YOL119C	1.53369	1.07187	0.818632	0.0295682	0.864489	1.23576	1.8222	1.91442	0.262934	0.162835	0.554437	0.437012	0.894743	0.0508723	0.0295163	0.0465112
1.44129	1.67869	1.14719	0.719544	1.02132	1.53856	1.75214	1.65754	1.52046	1.45547	0.789636	1.49166	1.28775	1.81704	1.56962	1.44715	YIL047C	1.48088	1.56708	0.968413	1.1056	1.15454	1.6778	1.66088	1.55235	0.0559845	0.157844	0.25283	0.545965	0.188398	0.19691	0.129061	0.148766
-0.975443	0.0823946	-0.228825	-1.45314	-0.903803	-0.772878	-0.201351	-0.352348	-1.18351	0.146811	-0.679152	-1.79808	-1.24032	-0.502878	-0.403174	-0.387981	YPR018W	-1.07948	0.114603	-0.453988	-1.62561	-1.07206	-0.637878	-0.302263	-0.370165	0.147129	0.0455489	0.318429	0.243912	0.237954	0.190918	0.142711	0.0251964
-1.36325	-0.844777	-0.0323353	-0.733088	-1.956	0.0879221	0.338729	0.785339	-1.09343	-0.716169	0.23386	-0.824301	-1.40599	-0.0708008	0.652605	0.292603	YJL132W	-1.22834	-0.780473	0.100762	-0.778694	-1.681	0.00856066	0.495667	0.538971	0.190792	0.0909394	0.188229	0.0644975	0.38891	0.112234	0.221944	0.348418
-0.959438	-1.19982	-1.89883	-2.40602	-1.44621	-1.08072	-1.18692	-1.78438	-1.163	-1.24711	-1.49199	-1.4837	-0.932202	-0.816099	-0.872612	-0.66865	YBR074W	-1.06122	-1.22347	-1.69541	-1.94486	-1.1892	-0.948411	-1.02977	-1.22652	0.143941	0.0334377	0.28768	0.652182	0.363455	0.187118	0.22225	0.788942
0.634029	0.452908	1.77417	3.41931	0.637377	0.834193	0.77491	1.08365	0.638368	0.533102	1.73433	4.04343	0.850255	0.611671	1.16448	0.999487	YKR089C	0.636199	0.493005	1.75425	3.73137	0.743816	0.722932	0.969695	1.04157	0.00306761	0.0567061	0.0281682	0.441323	0.150528	0.157347	0.275467	0.0595107
1.31819	1.07902	1.07035	1.33648	0.841214	0.948477	0.785402	0.966904	1.5379	1.4128	1.05733	1.98842	1.27426	1.19035	1.03034	0.829202	YPL053C	1.42804	1.24591	1.06384	1.66245	1.05774	1.06942	0.907873	0.898053	0.155363	0.236013	0.00920285	0.460986	0.306213	0.171033	0.173199	0.09737
3.05461	2.28737	2.54937	2.48455	3.30104	1.48474	1.56435	1.68066	3.11927	2.21064	2.46097	2.85148	3.13375	1.92049	1.8544	2.1789	YJR007W	3.08694	2.249	2.50517	2.66802	3.21739	1.70262	1.70937	1.92978	0.0457217	0.0542596	0.0625102	0.259453	0.118289	0.308122	0.205101	0.352309
0.138145	-0.517341	-0.257996	-0.68823	-0.0298901	-0.180282	-0.206064	-0.024929	-0.151375	-0.790321	-0.592116	-0.890907	-0.103172	-0.463094	-0.133781	-0.155067	YJR015W	-0.00661468	-0.653831	-0.425056	-0.789569	-0.0665312	-0.321688	-0.169923	-0.0899982	0.204722	0.193026	0.236259	0.143314	0.0518184	0.199978	0.0511117	0.0920217
0.208885	0.512921	0.244205	0.0835037	-0.530329	0.548017	0.47718	0.143946	0.368809	0.511531	0.626278	0.714032	-0.0142612	0.481945	0.449326	0.612539	YOR163W	0.288847	0.512226	0.435241	0.398768	-0.272295	0.514981	0.463253	0.378243	0.113083	0.000983182	0.270167	0.445851	0.364915	0.0467196	0.0196964	0.331346
-1.10394	-0.335212	-0.198858	-0.661431	-1.29136	-1.49731	-1.08464	-0.556994	-1.04826	-0.322909	-0.252944	-0.737397	-1.17971	-1.30536	-0.797739	-0.745237	YLR021W	-1.0761	-0.329061	-0.225901	-0.699414	-1.23553	-1.40134	-0.941189	-0.651115	0.0393759	0.0086991	0.0382444	0.053716	0.078942	0.135728	0.202869	0.133109
-0.590727	0.851793	0.445916	-0.524023	-0.550746	-0.399051	-0.288298	-0.0557718	-0.665339	0.834084	0.168409	-0.65075	-0.913427	-0.291075	0.0351801	0.0992937	YLR383W	-0.628033	0.842938	0.307163	-0.587387	-0.732087	-0.345063	-0.126559	0.0217609	0.0527584	0.0125227	0.196227	0.0896096	0.256454	0.0763505	0.228733	0.109648
-7.58202	-5.98568	-4.11744	-4.76623	-7.78297	-8.58254	-7.96353	-7.07175	-8.39693	-5.82714	-3.6002	-4.8479	-8.17564	-8.23372	-7.66034	-7.3552	YOR387C	-7.98948	-5.90641	-3.85882	-4.80706	-7.9793	-8.40813	-7.81193	-7.21348	0.576224	0.112106	0.365746	0.0577493	0.277658	0.246649	0.214387	0.200427
-0.383883	-0.599878	-1.01981	-0.828113	-0.498269	-1.28696	-1.10381	-1.30543	-0.772695	-0.835218	-1.28536	0.126175	-0.682999	-0.955276	-1.13557	-1.11133	YDR217C	-0.578289	-0.717548	-1.15259	-0.350969	-0.590634	-1.12112	-1.11969	-1.20838	0.274931	0.166411	0.187768	0.674783	0.130624	0.234535	0.0224532	0.13725
1.8359	1.0185	0.533675	0.0892124	1.29293	0.850674	0.79586	0.545615	1.5975	0.768347	0.424084	0.138551	1.61116	1.10523	0.643929	0.773466	YCL031C	1.7167	0.893425	0.478879	0.113882	1.45204	0.977953	0.719894	0.659541	0.168575	0.176887	0.0774929	0.0348875	0.225026	0.180001	0.107432	0.161115
-7.57102	-11.76	-11.4884	-11.2405	-11.4806	-11.4736	-10.4479	-11.6179	-10.3887	-10.7027	-10.8115	-11.4156	-11.3666	-11.0772	-11.1137	-11.4524	YIR042C	-8.97985	-11.2313	-11.15	-11.3281	-11.4236	-11.2754	-10.7808	-11.5352	1.99238	0.747602	0.478627	0.123792	0.0806243	0.280333	0.47077	0.117035
-0.856584	-0.132398	-0.20191	-0.65621	-0.75059	-0.254828	-0.104179	0.200935	-1.23505	-0.259048	-0.124332	-1.32428	-1.19608	-0.417764	-0.0590153	-0.0462036	YJL029C	-1.04582	-0.195723	-0.163121	-0.990247	-0.973336	-0.336296	-0.0815973	0.0773659	0.267615	0.0895556	0.0548556	0.4724	0.31501	0.115213	0.0319358	0.174754
3.94588	2.41435	1.62236	0.383156	3.68901	1.93198	1.76842	1.46778	3.62714	1.95944	1.18455	0.347643	3.46494	2.04487	1.49739	2.06529	YPL226W	3.78651	2.1869	1.40345	0.365399	3.57697	1.98842	1.6329	1.76654	0.225381	0.321667	0.309581	0.0251114	0.158444	0.0798315	0.191643	0.422504
2.65551	2.08267	1.14391	0.957841	2.75168	1.96859	1.79311	1.32957	2.67641	1.54316	0.671019	1.46951	2.74427	1.97716	1.34937	1.3432	YHR019C	2.66596	1.81291	0.907464	1.21368	2.74797	1.97287	1.57124	1.33638	0.0147797	0.381493	0.334384	0.361808	0.00524037	0.00606174	0.313771	0.00963242
-10.8605	-11.8729	-9.80275	-11.1559	-10.5996	-11.4264	-11.2617	-11.6162	-9.88251	-10.2432	-10.6821	-9.83939	-10.1574	-10.5206	-10.7278	-8.72321	YLR184W	-10.3715	-11.0581	-10.2424	-10.4977	-10.3785	-10.9735	-10.9948	-10.1697	0.691512	1.15238	0.621778	0.930936	0.31274	0.640531	0.377526	2.04565
-10.4726	-10.3686	-8.52345	-8.32338	-9.65547	-11.1237	-10.5004	-10.756	-9.98315	-10.0937	-9.11554	-8.07337	-10.335	-10.6885	-11.1345	-10.568	YOR263C	-10.2279	-10.2311	-8.81949	-8.19838	-9.99526	-10.9061	-10.8174	-10.662	0.346097	0.194375	0.418674	0.176786	0.480535	0.307733	0.448364	0.132971
1.78085	0.690733	0.13317	-0.0483694	1.34131	0.919801	0.550332	-0.272547	1.84542	0.689322	0.214492	-0.21664	1.75004	0.669369	-0.208845	-0.248409	YLR023C	1.81314	0.690027	0.173831	-0.132505	1.54568	0.794585	0.170743	-0.260478	0.0456575	0.000998053	0.0575031	0.118986	0.289015	0.177082	0.536819	0.0170678
3.84164	2.57176	1.99196	3.3488	3.28169	2.38336	2.23651	2.35423	3.70006	2.37652	1.99075	3.78127	3.37357	2.28903	2.25723	2.88969	YHR179W	3.77085	2.47414	1.99136	3.56504	3.32763	2.3362	2.24687	2.62196	0.100115	0.138061	0.000856377	0.305801	0.0649642	0.0666986	0.0146489	0.378627
-1.49114	-0.679793	2.07237	4.73898	-2.46815	-2.3106	-1.94035	-1.72628	-1.46097	-1.00203	2.0899	5.30026	-2.71951	-2.37657	-2.14995	-1.78377	YHR015W	-1.47605	-0.840913	2.08113	5.01962	-2.59383	-2.34359	-2.04515	-1.75503	0.0213391	0.227858	0.0123925	0.396891	0.177738	0.0466488	0.148207	0.0406471
1.732	1.16048	1.34266	1.42261	1.97604	1.54638	1.6338	1.60392	1.36758	0.949936	1.09414	1.57522	1.46765	1.2892	1.26715	1.32487	YDR028C	1.54979	1.05521	1.2184	1.49891	1.72184	1.41779	1.45047	1.46439	0.257687	0.148875	0.175728	0.107909	0.359486	0.181849	0.259267	0.197319
0.394751	0.0787802	-0.857098	-0.230115	0.0623493	0.102229	-0.046545	0.117168	0.235053	-0.115788	-0.519783	-0.355139	-0.182572	-0.00355244	-0.270339	-0.172066	YHR100C	0.314902	-0.0185037	-0.68844	-0.292627	-0.0601115	0.0493383	-0.158442	-0.0274486	0.112923	0.13758	0.238517	0.0884052	0.173186	0.0747989	0.158246	0.204519
-11.3879	-12.0866	-10.3526	-11.0167	-10.51	-10.9095	-10.4572	-9.50589	-10.1192	-9.56991	-10.1795	-9.14826	-10.8384	-10.7366	-9.31238	-9.04858	YDR149C	-10.7536	-10.8283	-10.2661	-10.0825	-10.6742	-10.8231	-9.88478	-9.27723	0.897112	1.77958	0.122399	1.32115	0.232232	0.12223	0.809497	0.323363
-0.410365	-0.694788	0.0748291	-0.408711	-0.344336	-0.499077	-0.589141	-0.275356	-0.258502	-0.521105	-0.198368	0.10751	-0.263201	-0.728046	-0.386499	-0.47388	YDL183C	-0.334434	-0.607946	-0.0617695	-0.150601	-0.303769	-0.613562	-0.48782	-0.374618	0.107383	0.122813	0.19318	0.365023	0.0573716	0.161906	0.143289	0.140377
-2.67486	-3.4152	-2.98815	-3.07652	-2.21531	-3.25715	-3.29272	-3.05148	-2.76137	-3.50658	-3.45411	-3.58578	-2.69361	-3.3916	-3.32427	-3.35208	YLL057C	-2.71811	-3.46089	-3.22113	-3.33115	-2.45446	-3.32438	-3.3085	-3.20178	0.0611744	0.0646134	0.329482	0.360097	0.338207	0.0950711	0.0223081	0.212558
-3.79117	-4.07627	-3.24089	-1.54392	-3.70332	-4.18267	-4.83294	-3.96679	-3.78576	-3.4948	-3.12067	-0.594495	-3.9004	-4.11367	-3.91937	-4.02363	YJL216C	-3.78846	-3.78553	-3.18078	-1.06921	-3.80186	-4.14817	-4.37616	-3.99521	0.00382361	0.411156	0.0850058	0.671342	0.139355	0.0487919	0.645994	0.0401899
-2.66595	-0.117819	-1.03151	-1.83448	-1.40617	-0.190413	0.266625	-0.152525	-2.31722	-0.588413	-1.70635	-2.01504	-1.90363	0.0818129	-0.165586	-0.635972	YBR047W	-2.49159	-0.353116	-1.36893	-1.92476	-1.6549	-0.0543003	0.0505199	-0.394248	0.246591	0.33276	0.477187	0.127673	0.351758	0.192493	0.305619	0.341849
-6.28958	-6.12362	-6.1813	-6.98892	-6.00175	-6.02671	-5.61029	-6.27374	-5.81259	-6.54129	-7.24355	-7.0435	-6.33596	-6.08211	-6.27291	-6.46407	YAL064W	-6.05108	-6.33246	-6.71243	-7.01621	-6.16886	-6.05441	-5.9416	-6.3689	0.337285	0.295339	0.751122	0.0385948	0.236322	0.0391693	0.468543	0.134585
0.884325	0.850098	1.23716	3.16933	0.381977	0.658888	0.788831	1.35878	0.818798	1.22661	1.37489	3.08829	0.500843	1.1358	1.33674	1.24456	YBR282W	0.851562	1.03836	1.30603	3.12881	0.44141	0.897342	1.06278	1.30167	0.0463345	0.266237	0.0973896	0.0573089	0.0840509	0.337225	0.387428	0.0807689
1.64934	0.12959	0.0244179	-0.176083	0.335353	0.218314	0.373449	0.370978	1.293	0.201373	0.2238	-0.0581722	0.72564	0.367348	0.458325	0.381561	YKL125W	1.47117	0.165482	0.124109	-0.117127	0.530497	0.292831	0.415887	0.37627	0.251973	0.0507583	0.140984	0.0833752	0.275975	0.105383	0.0600164	0.00748325
-1.2841	-0.443407	-0.177776	-0.0751572	-1.73786	-1.47406	-1.18627	-0.613424	-0.898571	0.251243	0.0735769	0.732922	-1.2139	-1.03502	-0.519423	-0.516244	YAL034W-A	-1.09134	-0.0960822	-0.0520997	0.328882	-1.47588	-1.25454	-0.852844	-0.564834	0.27261	0.491192	0.177734	0.571398	0.370495	0.310451	0.47153	0.0687169
0.239246	0.0757647	0.390258	0.0549526	-1.00154	-0.253055	-0.0834942	0.504629	0.318665	0.795057	0.809851	0.798969	-0.155412	0.597262	0.509135	0.815544	YLR008C	0.278955	0.435411	0.600054	0.426961	-0.578474	0.172104	0.212821	0.660087	0.0561571	0.508617	0.296697	0.526099	0.5983	0.601265	0.419052	0.21985
2.04876	0.531982	-0.282257	-0.509926	1.43168	-0.384806	-0.510344	-0.27473	2.15924	0.454993	-0.297436	-0.548526	1.81715	0.607244	-0.0612164	0.400901	YDR083W	2.104	0.493488	-0.289846	-0.529226	1.62442	0.111219	-0.28578	0.0630856	0.0781187	0.0544396	0.0107329	0.0272943	0.272571	0.701485	0.317581	0.477743
-1.54672	-1.29799	-1.72577	-2.21344	-1.97337	-0.696735	-0.797642	-1.68131	-1.60263	-0.92146	-1.10015	-1.85707	-1.66959	-0.671017	-0.379629	-0.539242	YDR421W	-1.57467	-1.10973	-1.41296	-2.03526	-1.82148	-0.683876	-0.588635	-1.11028	0.0395351	0.266248	0.442376	0.251992	0.214805	0.0181859	0.29558	0.807564
-11.9341	-12.213	-10.4001	-9.7827	-10.9822	-11.6307	-11.5788	-11.8012	-10.5061	-10.2004	-10.9902	-9.65885	-10.1216	-11.7929	-10.4864	-10.9655	YDL240C-A	-11.2201	-11.2067	-10.6952	-9.72078	-10.5519	-11.7118	-11.0326	-11.3834	1.00974	1.42316	0.417267	0.087578	0.608547	0.114706	0.772451	0.590991
0.849352	0.471338	-0.110726	1.88395	0.535937	1.11407	0.754553	0.751268	1.17682	0.414433	-0.0377302	2.2225	0.712748	1.21861	0.49822	0.403382	YER092W	1.01308	0.442885	-0.0742283	2.05322	0.624342	1.16634	0.626387	0.577325	0.231553	0.0402384	0.0516161	0.239391	0.125024	0.0739222	0.181254	0.245993
0.842198	0.587895	0.907224	-0.342508	0.507732	1.00863	1.01945	0.5584	0.627365	0.722372	0.834491	0.55168	0.810542	0.767811	1.0906	0.824145	YGL190C	0.734782	0.655134	0.870857	0.104586	0.659137	0.888218	1.05503	0.691273	0.15191	0.0950894	0.0514299	0.632286	0.214119	0.170282	0.0503126	0.18791
-1.27827	-1.62492	-0.971693	-1.36912	-1.12709	-1.14559	-1.19112	-1.24005	-1.28125	-1.62585	-0.960092	-1.48067	-0.957914	-1.34126	-1.09297	-1.13274	YOL073C	-1.27976	-1.62538	-0.965892	-1.4249	-1.0425	-1.24343	-1.14205	-1.1864	0.00210668	0.000656831	0.00820346	0.0788787	0.119625	0.138364	0.069398	0.0758751
1.86121	2.0315	2.44069	3.002	1.59257	2.05721	2.00148	2.08889	1.90587	2.16768	3.0943	2.59219	1.93058	2.02058	2.09501	2.02793	YLR387C	1.88354	2.09959	2.7675	2.7971	1.76157	2.0389	2.04824	2.05841	0.0315771	0.0962944	0.462174	0.28978	0.239007	0.0258958	0.0661368	0.0431004
1.94968	1.97085	1.85838	2.60469	2.15645	2.1051	1.75854	1.55587	2.0885	2.0192	2.016	2.97333	2.27097	2.28872	2.15748	1.81511	YHR009C	2.01909	1.99503	1.93719	2.78901	2.21371	2.19691	1.95801	1.68549	0.0981657	0.0341915	0.111448	0.260666	0.0809779	0.129836	0.282092	0.183309
-0.597199	-0.859656	-1.52476	-1.49958	-0.317483	-0.44873	-0.829914	-1.2184	-0.751084	-0.949639	-1.60096	-1.02272	-0.475012	-0.555388	-0.825527	-1.08918	YDL058W	-0.674142	-0.904648	-1.56286	-1.26115	-0.396247	-0.502059	-0.827721	-1.15379	0.108813	0.0636276	0.0538798	0.33719	0.11139	0.0754193	0.00310201	0.0913737
0.329382	0.318534	0.925205	0.130363	0.078763	0.467617	0.692289	0.768281	0.342636	0.25572	1.12129	0.511322	0.293928	0.244382	0.635322	0.494569	YGL141W	0.336009	0.287127	1.02325	0.320843	0.186346	0.355999	0.663805	0.631425	0.00937211	0.044416	0.138652	0.269378	0.152145	0.157851	0.0402823	0.193544
0.294466	-0.258629	0.176767	0.443686	-0.373023	-0.998432	-0.290948	-0.312569	0.402738	0.313093	0.524096	0.462507	0.00222492	0.0905514	0.211185	0.122828	YPR051W	0.348602	0.0272322	0.350432	0.453096	-0.185399	-0.45394	-0.0398812	-0.0948701	0.0765596	0.404269	0.245599	0.013309	0.26534	0.770028	0.355062	0.307872
0.110389	-1.27837	-1.99592	-1.51933	-0.174287	-1.71161	-1.54713	-1.32553	-0.0911646	-1.72074	-1.90498	-2.02343	-0.386158	-1.43937	-1.49763	-1.49763	YPL245W	0.00961208	-1.49956	-1.95045	-1.77138	-0.280222	-1.57549	-1.52238	-1.41158	0.14252	0.312802	0.0643033	0.35645	0.149816	0.192498	0.0350001	0.121696
1.64619	2.06428	1.04994	0.555581	2.1363	1.85984	1.58377	0.60943	1.69209	1.21589	0.757573	1.42611	2.06015	1.58295	1.2517	1.0045	YCL009C	1.66914	1.64009	0.903758	0.990847	2.09822	1.72139	1.41773	0.806966	0.0324544	0.5999	0.206736	0.615558	0.0538481	0.195787	0.234813	0.279358
0.0685358	1.17076	1.47808	0.751508	-0.080698	1.1693	1.1394	0.523192	0.587161	1.13365	1.65677	0.91533	0.640614	0.886986	1.28552	0.977092	YFR017C	0.327848	1.15221	1.56743	0.833419	0.279958	1.02814	1.21246	0.750142	0.366723	0.026245	0.126354	0.11584	0.510044	0.199628	0.103323	0.320955
1.15352	0.455065	-0.216871	-0.755135	0.894359	0.939536	0.808519	0.862184	1.49306	0.432655	0.365072	-0.696322	1.33493	0.854112	0.753552	0.680505	YGR102C	1.32329	0.44386	0.0741005	-0.725728	1.11465	0.896824	0.781035	0.771344	0.240087	0.0158459	0.411496	0.0415871	0.311534	0.0604042	0.0388681	0.128466
2.58919	2.18439	1.31609	2.30326	2.28899	2.29135	2.59535	2.70231	2.69547	2.31486	2.34307	2.45875	2.50197	2.30432	2.55066	2.46461	YHR026W	2.64233	2.24962	1.82958	2.381	2.39548	2.29784	2.57301	2.58346	0.0751536	0.0922578	0.726189	0.109951	0.150602	0.00917117	0.0315986	0.168076
-2.00287	-6.38011	-7.31855	-6.38888	-2.86339	-6.37368	-7.54222	-8.69086	-2.69879	-7.46941	-7.98003	-5.68426	-3.00674	-6.78906	-8.26054	-9.01971	YCL069W	-2.35083	-6.92476	-7.64929	-6.03657	-2.93506	-6.58137	-7.90138	-8.85528	0.492088	0.770253	0.467731	0.498244	0.101368	0.293719	0.507924	0.232534
2.40158	1.48864	1.68555	2.17563	2.50603	1.66983	1.30121	1.31405	2.52931	1.59072	2.03043	2.79841	2.45686	1.67305	1.36518	1.42121	YGL122C	2.46545	1.53968	1.85799	2.48702	2.48145	1.67144	1.33319	1.36763	0.0903197	0.0721817	0.243862	0.440376	0.0347722	0.00227929	0.0452374	0.0757733
0.644812	0.531982	1.35955	0.0677986	1.34465	0.176688	0.460852	0.607806	0.545123	0.123217	1.1404	0.212951	1.12979	-0.0334787	0.105584	0.0883989	YNR019W	0.594967	0.3276	1.24997	0.140375	1.23722	0.0716047	0.283218	0.348103	0.0704904	0.289041	0.154966	0.102638	0.151931	0.14861	0.251212	0.367276
1.69446	4.36267	3.88645	2.81065	1.9479	3.98505	4.07447	4.32843	1.17403	4.39961	4.25817	2.64041	1.52258	3.81981	4.30395	3.93942	YPR001W	1.43424	4.38114	4.07231	2.72553	1.73524	3.90243	4.18921	4.13392	0.367999	0.0261202	0.262845	0.120379	0.300747	0.116838	0.162266	0.27507
3.7688	3.43119	3.40617	4.16483	3.36571	3.25007	2.98417	3.07802	3.89318	3.37446	3.36719	4.83174	3.70361	3.15597	3.36015	3.37105	YPR165W	3.83099	3.40283	3.38668	4.49829	3.53466	3.20302	3.17216	3.22453	0.0879547	0.0401144	0.0275661	0.471578	0.238929	0.0665394	0.265862	0.207202
-4.67727	-2.40457	-3.09627	-3.90713	-4.70564	-3.98268	-4.34354	-4.62494	-5.00718	-2.357	-3.41199	-3.05158	-4.78422	-4.1685	-4.19323	-4.23877	YGR221C	-4.84223	-2.38079	-3.25413	-3.47936	-4.74493	-4.07559	-4.26838	-4.43186	0.233281	0.0336378	0.223248	0.604962	0.0555666	0.131396	0.106286	0.273065
4.85541	4.78877	4.6978	3.96164	4.94307	4.51907	4.74113	4.67669	5.03419	4.63325	4.4562	3.50967	4.85957	4.62156	4.69934	4.53226	YEL034W	4.9448	4.71101	4.577	3.73565	4.90132	4.57031	4.72024	4.60448	0.126416	0.10997	0.170838	0.319593	0.0590474	0.0724723	0.029554	0.102123
-6.73475	-6.735	-5.63269	-4.10102	-6.86024	-6.76877	-3.46748	-5.96817	-6.93783	-7.02423	-6.5532	-3.52204	-7.18443	-6.72754	-6.23126	-6.27465	YGR018C	-6.83629	-6.87962	-6.09295	-3.81153	-7.02233	-6.74815	-4.84937	-6.12141	0.143599	0.204513	0.650893	0.409404	0.229239	0.0291597	1.95429	0.21671
2.59032	2.22669	2.45905	1.55494	3.26424	2.93174	2.51295	2.40286	3.07175	2.14293	2.68511	1.50471	3.19513	2.34604	2.48036	1.6722	YPL004C	2.83104	2.18481	2.57208	1.52982	3.22968	2.63889	2.49666	2.03753	0.34042	0.0592294	0.159847	0.0355187	0.0488715	0.414154	0.0230452	0.516658
0.175281	-0.547139	-1.17374	-1.47929	0.188829	-0.689971	-0.579363	-0.597735	-0.427059	-1.05026	-1.35515	-1.13911	-0.394483	-0.696889	-0.797162	-0.451876	YNR027W	-0.125889	-0.798697	-1.26445	-1.3092	-0.102827	-0.69343	-0.688262	-0.524806	0.425919	0.355757	0.128275	0.240541	0.412464	0.00489172	0.154007	0.103138
-11.2699	-12.0724	-11.3987	-10.3556	-11.4474	-10.7079	-11.5521	-11.8851	-9.0442	-10.5177	-10.7815	-10.3431	-10.7473	-11.4734	-11.1009	-10.8857	YDL162C	-10.157	-11.295	-11.0901	-10.3494	-11.0973	-11.0906	-11.3265	-11.3854	1.57378	1.09938	0.436433	0.00883671	0.495048	0.541324	0.318993	0.70668
-5.17832	-4.71535	-2.13753	2.11918	-9.91667	-9.18039	-8.58483	-5.75314	-4.93541	-4.30332	-1.35997	3.06596	-9.07831	-8.65257	-6.40262	-5.64884	YLR013W	-5.05687	-4.50934	-1.74875	2.59257	-9.49749	-8.91648	-7.49372	-5.70099	0.171766	0.291355	0.549823	0.669476	0.592813	0.373229	1.54305	0.0737524
-1.31023	-1.20759	-0.14171	-0.1933	-2.2956	-1.61464	-1.51798	-0.43684	-0.99415	-1.24882	-0.189327	-0.633286	-1.62729	-1.55394	-0.601562	-0.119472	YKL071W	-1.15219	-1.22821	-0.165519	-0.413293	-1.96144	-1.58429	-1.05977	-0.278156	0.223502	0.0291556	0.0336703	0.311117	0.472571	0.0429244	0.648006	0.224413
-0.894602	0.582896	0.527811	0.0857849	0.0755892	0.708257	0.734768	0.975542	-0.997466	0.359069	0.780897	0.304415	-0.516739	0.621637	1.04896	0.757573	YIR036C	-0.946034	0.470983	0.654354	0.1951	-0.220575	0.664947	0.891865	0.866558	0.072736	0.15827	0.178959	0.154595	0.418839	0.0612491	0.222169	0.154127
-7.4267	-8.00446	-8.05561	-7.37659	-7.88313	-8.57468	-8.54017	-8.29647	-7.23674	-8.03603	-8.25789	-7.14425	-7.43576	-9.11116	-8.71418	-8.36834	YCL046W	-7.33172	-8.02025	-8.15675	-7.26042	-7.65945	-8.84292	-8.62717	-8.33241	0.134322	0.0223241	0.14303	0.164285	0.316339	0.379345	0.123043	0.0508219
1.10186	0.672155	0.962957	1.70651	1.41031	0.879607	0.984696	0.814502	0.823215	0.449145	0.522546	2.35853	1.17347	0.81667	0.591755	0.516363	YOR267C	0.962535	0.56065	0.742752	2.03252	1.29189	0.848139	0.788226	0.665432	0.197029	0.157692	0.311418	0.461046	0.167474	0.044503	0.277852	0.210816
2.24293	0.862915	-1.22318	-1.51262	1.92566	1.35468	0.0309505	-0.37853	2.09088	0.322479	-1.32527	-1.40731	2.05351	1.67444	-0.1108	0.160904	YAL012W	2.16691	0.592697	-1.27423	-1.45996	1.98958	1.51456	-0.0399246	-0.108813	0.107512	0.382146	0.0721851	0.0744644	0.0904066	0.226102	0.100233	0.381438
-2.00502	-1.91408	0.881917	4.28265	-2.55642	-2.99157	-3.99347	-3.61893	-2.00859	-1.82355	1.74453	5.24794	-2.78409	-2.84094	-3.18784	-3.10244	YDR317W	-2.00681	-1.86882	1.31322	4.7653	-2.67025	-2.91626	-3.59065	-3.36069	0.00252819	0.064016	0.609959	0.682563	0.160982	0.106511	0.569666	0.365212
0.301872	0.374611	-0.322987	-1.40073	0.902011	0.828665	0.457195	0.401554	0.257616	0.224609	-0.0632725	-1.29851	0.48629	0.786242	0.693999	0.301064	YML079W	0.279744	0.29961	-0.19313	-1.34962	0.69415	0.807454	0.575597	0.351309	0.0312939	0.106067	0.183646	0.0722788	0.293959	0.0299971	0.167446	0.0710576
-0.464266	-1.22857	-1.11599	-1.08009	-0.645346	-0.843105	-1.05385	-1.33244	-0.335439	-1.22007	-1.31497	-0.386604	-0.363609	-0.992436	-1.07085	-1.2662	YDL175C	-0.399852	-1.22432	-1.21548	-0.733349	-0.504478	-0.917771	-1.06235	-1.29932	0.0910945	0.0060044	0.140698	0.490371	0.199218	0.105593	0.0120216	0.0468363
-8.33331	-8.57173	-7.2905	-5.03451	-7.30964	-8.18052	-6.70337	-7.26987	-8.37222	-9.01337	-7.68217	-5.16225	-8.07161	-8.31733	-8.39845	-7.05925	YPR014C	-8.35277	-8.79255	-7.48634	-5.09838	-7.69063	-8.24893	-7.55091	-7.16456	0.0275156	0.312285	0.276955	0.090331	0.538794	0.0967414	1.1986	0.148931
-1.37314	-1.6555	-1.69583	-2.47538	-1.35681	-1.48088	-1.87821	-2.1672	-1.24818	-1.64581	-1.83786	-1.85568	-1.36753	-1.39532	-1.78201	-1.63381	YDR462W	-1.31066	-1.65066	-1.76684	-2.16553	-1.36217	-1.4381	-1.83011	-1.90051	0.0883607	0.006846	0.100434	0.438188	0.00758174	0.0604979	0.0680237	0.377168
1.72168	1.07442	1.84388	2.13295	1.80565	1.30455	0.707685	0.6099	1.70108	1.0525	1.78798	2.36245	1.85368	0.803723	0.806376	0.500946	YNL007C	1.71138	1.06346	1.81593	2.2477	1.82966	1.05414	0.75703	0.555423	0.0145653	0.0154959	0.039527	0.162278	0.0339589	0.354137	0.0697844	0.0770417
5.04301	5.00592	5.42333	5.10412	5.6063	5.45531	5.56132	5.3084	5.42813	4.84361	4.99239	4.9283	5.42186	5.27542	5.3735	4.96353	YLR327C	5.23557	4.92477	5.20786	5.01621	5.51408	5.36537	5.46741	5.13596	0.272323	0.11477	0.304721	0.124327	0.130423	0.127201	0.132804	0.243854
0.569098	1.10611	1.09113	0.234946	1.08081	1.29741	1.22502	1.08384	0.628217	1.29904	1.23412	0.42277	0.831252	1.17798	1.27208	0.936694	YDL029W	0.598657	1.20257	1.16262	0.328858	0.956029	1.2377	1.24855	1.01027	0.0418036	0.136418	0.101115	0.132812	0.176462	0.0844508	0.0332757	0.104048
1.24814	-0.325291	-0.824909	-0.156681	0.904788	-0.00804996	-0.484205	-0.435184	1.29409	-0.792682	-1.06695	0.84791	1.14758	-0.194782	-0.726236	-0.692553	YCR051W	1.27111	-0.558986	-0.945931	0.345614	1.02619	-0.101416	-0.605221	-0.563869	0.0324935	0.330495	0.17115	0.710353	0.171682	0.13204	0.171142	0.181987
0.319973	2.33834	2.33313	2.56768	0.453098	1.33432	1.50516	1.96075	0.355685	2.28315	2.08815	2.77471	0.0615292	1.41463	1.94447	1.95348	YHR110W	0.337829	2.31074	2.21064	2.67119	0.257314	1.37448	1.72481	1.95711	0.0252524	0.039028	0.173224	0.146397	0.276881	0.0567829	0.310639	0.00513586
-1.6249	-0.807445	-1.22155	-1.44925	-1.96328	-0.789665	-0.479963	-0.28993	-1.88454	-0.847451	-0.908134	-1.77289	-2.12608	-0.540209	-0.271359	-0.0754833	YKL033W	-1.75472	-0.827448	-1.06484	-1.61107	-2.04468	-0.664937	-0.375661	-0.182707	0.183594	0.0282889	0.221621	0.228848	0.115118	0.176392	0.147506	0.151637
0.790199	0.959574	0.515705	0.248242	1.22375	1.20225	1.0069	0.774796	0.725888	0.95894	1.13722	0.137068	1.04372	0.877079	0.867495	0.458683	YMR092C	0.758044	0.959257	0.826461	0.192655	1.13373	1.03966	0.937198	0.61674	0.0454748	0.000448447	0.439475	0.0786123	0.1273	0.22993	0.0985751	0.223526
-1.2178	-1.53224	-0.852646	-0.759282	-0.435248	-0.782964	-0.750881	-0.754771	-1.20414	-1.15962	-0.921659	-0.864082	-0.901478	-1.26476	-0.995466	-0.774704	YNR059W	-1.21097	-1.34593	-0.887153	-0.811682	-0.668363	-1.02386	-0.873174	-0.764738	0.00966007	0.263486	0.0488	0.074105	0.329674	0.340681	0.172948	0.0140946
-0.0582857	0.189291	0.359592	0.477365	-0.0641556	0.236039	0.268067	0.357094	-0.609267	-0.131543	-0.0827065	0.692451	-0.240028	0.0931702	0.163504	0.289488	YMR016C	-0.333776	0.0288739	0.138443	0.584908	-0.152092	0.164605	0.215786	0.323291	0.389603	0.226864	0.312753	0.152089	0.124361	0.101024	0.0739377	0.0478046
-1.4946	-1.50897	-2.23948	-1.72233	-1.38912	-1.14184	-0.925372	-1.02612	-1.67614	-1.4772	-1.47131	-1.91085	-1.64235	-1.17706	-1.03638	-0.801432	YLR114C	-1.58537	-1.49308	-1.8554	-1.81659	-1.51574	-1.15945	-0.980874	-0.913778	0.128366	0.0224598	0.543184	0.133306	0.179057	0.0249084	0.0784909	0.158881
2.68606	2.93849	3.11497	3.51762	2.75013	2.73318	2.98352	3.25019	2.56846	2.63771	2.91225	3.52536	2.53346	2.54179	2.83423	2.9804	YFL005W	2.62726	2.7881	3.01361	3.52149	2.6418	2.63749	2.90888	3.1153	0.0831534	0.212684	0.143344	0.00547301	0.153207	0.135337	0.105561	0.190774
-1.16593	-0.0469732	0.0839128	0.372212	-0.678188	-0.504914	-0.421067	-0.00269032	-1.44475	-0.0412693	0.223121	0.15957	-1.41571	-0.683404	-0.421196	-0.34013	YNR032W	-1.30534	-0.0441213	0.153517	0.265891	-1.04695	-0.594159	-0.421132	-0.17141	0.197154	0.00403329	0.0984348	0.150361	0.521508	0.126211	9.10329e-05	0.238606
0.816982	0.814642	1.5145	1.79403	1.29827	1.42404	1.38978	1.32558	0.892012	1.14486	1.58672	2.51068	1.42224	1.23466	1.68087	1.20969	YPL203W	0.854497	0.979751	1.55061	2.15235	1.36026	1.32935	1.53533	1.26764	0.0530538	0.233499	0.0510624	0.506748	0.0876594	0.133911	0.205828	0.0819456
-8.53008	-9.99496	-9.59927	-9.15001	-8.87671	-9.56662	-9.10604	-9.16072	-8.6085	-7.68206	-9.98954	-8.252	-8.73338	-9.0707	-8.95632	-9.14432	YDR360W	-8.56929	-8.83851	-9.79441	-8.701	-8.80505	-9.31866	-9.03118	-9.15252	0.0554563	1.63546	0.275966	0.63499	0.101352	0.35067	0.105869	0.0115973
-0.230324	0.62552	-0.331929	-1.87081	1.13306	0.700342	0.354015	-0.245725	0.0354214	0.258677	-0.590507	-1.20953	0.912127	0.725989	-0.144191	-0.145604	YIL009W	-0.0974512	0.442098	-0.461218	-1.54017	1.02259	0.713166	0.104912	-0.195664	0.18791	0.259397	0.182842	0.467592	0.15622	0.0181353	0.352285	0.0707959
3.16101	2.74069	1.21784	-0.407023	3.26628	2.25537	2.10675	1.80812	3.54251	2.23003	0.00210476	-0.425724	3.44308	2.63497	1.86244	2.00045	YBR191W	3.35176	2.48536	0.609974	-0.416374	3.35468	2.44517	1.9846	1.90428	0.269759	0.361091	0.859657	0.0132233	0.125016	0.268415	0.172752	0.135997
0.945595	1.04126	1.14744	0.276974	0.861693	0.920774	1.20307	1.14105	0.919986	0.986155	0.796328	0.727652	0.946132	1.22267	1.22918	1.13768	YLR305C	0.93279	1.01371	0.971884	0.502313	0.903913	1.07172	1.21612	1.13937	0.0181083	0.0389679	0.248274	0.318677	0.0597069	0.213474	0.0184623	0.00238316
0.489632	1.71091	1.67955	1.62276	1.13052	1.90025	1.94095	2.0977	0.574674	1.44439	1.35176	0.571242	0.570263	1.78479	1.8672	1.36669	YJR085C	0.532153	1.57765	1.51566	1.097	0.850391	1.84252	1.90408	1.7322	0.0601338	0.188456	0.231783	0.743536	0.396162	0.0816428	0.0521474	0.5169
-2.55481	-0.457853	2.48105	2.02915	-2.50149	-3.00807	-2.09186	-1.36251	-2.42842	0.434482	1.0417	2.76938	-2.54641	-2.26541	-1.39492	-1.07601	YPL124W	-2.49162	-0.0116858	1.76137	2.39927	-2.52395	-2.63674	-1.74339	-1.21926	0.0893709	0.630976	1.01777	0.523427	0.0317598	0.52514	0.492815	0.202583
-0.998227	-0.596574	0.575151	-0.45622	0.410694	-0.180428	0.100112	0.396582	-1.08868	-0.335387	0.434571	-0.631369	-0.430762	-0.43038	0.49205	0.0481796	YNL093W	-1.04345	-0.465981	0.504861	-0.543794	-0.0100341	-0.305404	0.296081	0.222381	0.0639574	0.184687	0.0994052	0.123849	0.595	0.176742	0.277142	0.246357
0.134679	0.503281	0.275293	0.368841	-0.038002	0.230196	0.328041	0.910557	0.151192	0.647532	0.643694	0.00408268	0.0342302	0.500443	0.694442	0.708834	YBR185C	0.142935	0.575407	0.459494	0.186462	-0.00188589	0.36532	0.511241	0.809695	0.0116764	0.102001	0.260499	0.257923	0.0510759	0.191094	0.259084	0.14264
-2.93782	-1.14086	-1.84083	-1.79451	-2.63826	-1.73236	-1.41949	-1.48497	-3.31178	-1.23483	-2.00484	-1.82257	-3.01976	-1.59767	-1.19736	-1.60513	YNL304W	-3.1248	-1.18784	-1.92283	-1.80854	-2.82901	-1.66502	-1.30843	-1.54505	0.264429	0.066447	0.115966	0.0198407	0.269759	0.0952404	0.157069	0.0849688
3.93852	4.73791	4.75558	4.3477	4.84408	4.78731	4.74203	4.78069	4.27127	4.77408	4.59903	3.94373	4.50928	4.6377	4.75633	4.39703	YGL191W	4.1049	4.75599	4.6773	4.14572	4.67668	4.7125	4.74918	4.58886	0.235288	0.0255754	0.110703	0.285646	0.236743	0.105789	0.0101058	0.271291
2.22132	0.59329	0.0913124	0.351312	2.75623	1.503	0.974136	0.477452	2.25669	0.550649	-0.0567074	0.857357	2.71757	1.3265	0.809957	0.221808	YHR190W	2.239	0.57197	0.0173025	0.604334	2.7369	1.41475	0.892047	0.34963	0.0250049	0.0301522	0.104666	0.357828	0.0273368	0.124807	0.116092	0.180767
-1.71081	0.319636	-0.280995	-0.440992	-1.34501	-0.137128	-0.0924683	0.0247231	-1.36689	0.167941	-0.0246105	-0.445248	-1.07262	0.261361	0.107287	-0.00793076	YJL071W	-1.53885	0.243789	-0.152803	-0.44312	-1.20881	0.0621166	0.00740958	0.00839615	0.243188	0.107265	0.181291	0.00300894	0.19261	0.281774	0.141249	0.0230897
-1.49361	-1.20231	-1.33547	-1.68957	-1.14453	-0.922589	-0.839628	-0.767026	-1.45912	-1.54422	-1.36132	-2.31889	-1.55684	-1.09024	-1.00413	-0.963147	YPR131C	-1.47636	-1.37327	-1.34839	-2.00423	-1.35068	-1.00641	-0.921881	-0.865087	0.0243866	0.241764	0.0182796	0.444996	0.291552	0.118547	0.116323	0.138679
1.93481	0.0977945	-0.986557	-0.932901	2.04157	1.55837	0.972611	0.78656	2.08819	0.0457706	-0.80353	-1.04318	2.09435	1.05372	0.751124	0.781473	YKL185W	2.0115	0.0717826	-0.895043	-0.988043	2.06796	1.30604	0.861867	0.784017	0.108456	0.0367864	0.12942	0.0779818	0.0373178	0.356841	0.156614	0.00359698
-2.12695	-2.00459	-1.89149	-1.65724	-2.6764	-1.38554	-0.864086	-0.405975	-2.36573	-2.08587	-1.77	-2.07142	-2.62087	-1.50488	-0.895857	-0.841869	YBR099C	-2.24634	-2.04523	-1.83074	-1.86433	-2.64863	-1.44521	-0.879972	-0.623922	0.168842	0.0574687	0.0859053	0.292868	0.0392646	0.0843874	0.0224653	0.308224
-1.46974	-1.08875	-1.37852	-2.7673	-2.04088	-0.959638	-1.38837	-1.65749	-1.37283	-1.0563	-1.19983	-1.89653	-1.27963	-0.707438	-0.762518	-0.659946	YOR205C	-1.42129	-1.07252	-1.28918	-2.33192	-1.66026	-0.833538	-1.07544	-1.15872	0.0685261	0.0229448	0.12635	0.615725	0.538285	0.178332	0.442545	0.705369
2.27393	2.29275	1.97168	1.33278	2.35284	2.5118	2.76455	2.64166	2.24867	2.11895	1.7121	0.999118	2.26669	2.29721	2.53076	2.44664	YDL131W	2.2613	2.20585	1.84189	1.16595	2.30976	2.4045	2.64765	2.54415	0.0178608	0.122893	0.183553	0.235932	0.0609174	0.151737	0.165319	0.137902
-0.872614	-0.483657	-1.10062	-1.1716	-1.2419	-0.845852	-0.458333	-0.392142	-1.24712	-0.297184	-0.757916	-1.55745	-1.04389	-0.552348	-0.279666	-0.168043	YBR022W	-1.05987	-0.39042	-0.929269	-1.36452	-1.1429	-0.6991	-0.368999	-0.280093	0.264818	0.131856	0.242329	0.272832	0.140017	0.207538	0.126337	0.158462
-1.84783	-1.31411	0.264841	1.19243	-1.14858	-1.63416	-0.639147	-0.719443	-1.38673	-1.19142	0.429905	1.70718	-1.20383	-1.44709	-0.0863895	-0.316655	YOR019W	-1.61728	-1.25277	0.347373	1.4498	-1.1762	-1.54063	-0.362768	-0.518049	0.326045	0.0867531	0.116718	0.363989	0.0390712	0.132279	0.390858	0.284814
0.0678749	0.846579	1.19793	0.587801	-0.0450878	0.89684	1.329	1.09711	-0.0852938	0.750256	1.04468	0.665253	0.187614	0.839015	1.34335	1.1229	YDR166C	-0.00870943	0.798417	1.12131	0.626527	0.0712633	0.867928	1.33618	1.11	0.108307	0.0681106	0.108363	0.0547666	0.164545	0.0408885	0.0101456	0.0182337
-8.61457	-8.41057	-8.10285	-9.20192	-8.31367	-7.99538	-8.23999	-8.44392	-8.49965	-9.09292	-9.16587	-9.67256	-8.25869	-8.34299	-8.02161	-8.71223	YOR121C	-8.55711	-8.75175	-8.63436	-9.43724	-8.28618	-8.16918	-8.1308	-8.57807	0.08126	0.482495	0.751669	0.33279	0.0388711	0.245794	0.15442	0.189729
0.127674	0.256228	0.310938	-1.38158	-0.529029	0.114881	0.486995	0.309881	0.0442543	0.174755	0.299433	-0.27444	0.231495	0.169052	0.444194	0.293286	YMR219W	0.0859642	0.215492	0.305185	-0.828011	-0.148767	0.141966	0.465594	0.301584	0.0589867	0.0576104	0.00813536	0.782869	0.537772	0.0383051	0.0302648	0.0117344
0.11605	0.333797	0.166816	-0.635353	0.489689	-0.230744	0.0428629	0.361969	0.160733	0.0255718	0.0230312	-1.22124	0.203037	-0.69092	-0.0728016	-0.153618	YLR176C	0.138391	0.179685	0.0949235	-0.928296	0.346363	-0.460832	-0.0149693	0.104176	0.031596	0.217948	0.101671	0.414283	0.202693	0.325393	0.0817871	0.364575
-0.408436	-0.39266	-0.084238	1.40311	-0.095129	-0.795608	-0.943618	-0.935187	-0.196598	-0.533371	-0.33507	1.75957	-0.22081	-0.848577	-0.814037	-1.00141	YER018C	-0.302517	-0.463016	-0.209654	1.58134	-0.157969	-0.822092	-0.878828	-0.968297	0.149792	0.0994976	0.177365	0.252056	0.0888698	0.0374547	0.0916273	0.0468235
0.902286	-0.560007	-0.849644	-2.32798	0.501567	-0.373025	-0.819187	-0.792357	1.10672	-0.618118	-1.24389	-1.52359	1.11451	-0.121633	-0.656417	-0.679208	YNL022C	1.00451	-0.589063	-1.04677	-1.92578	0.808039	-0.247329	-0.737802	-0.735782	0.144559	0.0410908	0.278777	0.56879	0.433417	0.177761	0.115096	0.0800082
1.15566	1.07458	1.11534	0.796321	1.37133	1.631	1.53548	1.1661	1.17201	1.09335	0.587381	1.66414	1.3399	1.19411	1.1071	0.714359	YHR050W	1.16384	1.08396	0.851363	1.23023	1.35561	1.41256	1.32129	0.940231	0.0115603	0.0132759	0.373326	0.613642	0.0222225	0.30893	0.30291	0.319431
0.64117	0.423587	0.10105	0.753713	0.854956	0.586629	0.37275	0.334244	1.01972	0.239137	-0.335402	1.04406	0.932775	0.604716	0.0269117	-0.256089	YBR262C	0.830444	0.331362	-0.117176	0.898884	0.893866	0.595673	0.199831	0.0390773	0.267673	0.130426	0.308619	0.205304	0.0550269	0.0127897	0.244545	0.417428
-0.735932	-0.913483	-0.879533	-1.62143	-1.17768	-0.695272	-0.44769	-1.06717	-0.54644	-1.02999	-1.32326	-1.01344	-0.788154	-0.897135	-1.10154	-1.34222	YDL035C	-0.641186	-0.971738	-1.1014	-1.31743	-0.982915	-0.796203	-0.774613	-1.20469	0.133991	0.0823852	0.313762	0.429919	0.275435	0.142739	0.462339	0.194493
1.8921	1.8287	1.86864	1.0968	1.34245	1.59959	1.77491	2.00524	1.68604	1.79725	2.00661	1.5469	1.34922	1.58939	1.76085	1.68751	YGL203C	1.78907	1.81298	1.93763	1.32185	1.34584	1.59449	1.76788	1.84638	0.145703	0.0222394	0.0975628	0.318273	0.00478315	0.00721553	0.00994058	0.22467
-0.446673	1.13029	1.78351	1.1481	-0.463743	0.578546	0.884494	1.04893	-1.0147	1.17245	1.44745	1.1493	-0.671289	0.367948	0.859852	0.905753	YPR185W	-0.730685	1.15137	1.61548	1.1487	-0.567516	0.473247	0.872173	0.977342	0.401653	0.029813	0.237626	0.00084973	0.146757	0.148915	0.0174245	0.101242
1.54887	1.15688	1.19028	0.217267	1.63844	0.876803	0.837036	1.08281	1.54049	1.01956	0.906337	0.407595	1.39288	0.730542	0.553556	0.577179	YCR008W	1.54468	1.08822	1.04831	0.312431	1.51566	0.803673	0.695296	0.829993	0.00592414	0.0971063	0.20078	0.134582	0.173638	0.103422	0.20045	0.357533
0.958804	1.62075	-0.173794	2.72857	0.897954	3.62284	0.828909	0.167553	0.684978	1.35624	0.0916357	3.42116	1.07	3.81259	0.331697	-0.00589371	YAL067C	0.821891	1.48849	-0.041079	3.07487	0.983977	3.71772	0.580303	0.0808296	0.193625	0.18704	0.187687	0.489734	0.121655	0.134174	0.351582	0.122645
-8.34486	-8.21621	-7.05037	-6.76773	-8.39192	-8.56704	-8.24542	-8.15889	-8.20717	-8.42146	-7.23614	-6.10664	-8.48841	-8.67696	-8.71265	-8.59917	YGL259W	-8.27601	-8.31884	-7.14326	-6.43718	-8.44017	-8.622	-8.47903	-8.37903	0.0973608	0.145134	0.13136	0.467462	0.0682273	0.0777259	0.330379	0.311324
-1.54461	-0.729431	-0.514291	-1.71956	-1.20871	-0.612699	-1.15383	-0.441175	-1.06503	-0.38061	-0.776488	-1.72106	-1.04802	-0.426919	-0.640612	-0.936192	YLL009C	-1.30482	-0.555021	-0.64539	-1.72031	-1.12837	-0.519809	-0.897222	-0.688683	0.339112	0.246653	0.185402	0.00106009	0.113622	0.131367	0.362901	0.35003
2.76403	3.73717	3.82406	2.98835	2.70176	3.39902	3.18468	3.38554	3.14954	3.9289	4.36092	3.68672	3.56177	3.5362	3.97266	3.76468	YOR317W	2.95678	3.83303	4.09249	3.33754	3.13176	3.46761	3.57867	3.57511	0.272598	0.135573	0.379614	0.493822	0.60812	0.0970011	0.557188	0.268096
0.116048	0.476984	0.752495	1.20537	0.0900526	0.245658	0.408402	0.51	0.235621	0.645756	0.568187	1.34028	0.0761843	0.428712	0.440545	0.35359	YOR112W	0.175835	0.56137	0.660341	1.27282	0.0831184	0.337185	0.424474	0.431795	0.0845513	0.11934	0.130325	0.0953948	0.00980639	0.129439	0.0227283	0.110599
-0.658848	-0.672723	-0.726727	-0.483143	-0.999208	-0.853545	-1.21443	-0.737642	-0.473334	-0.631144	-0.619238	0.0782738	-0.725275	-0.595046	-0.635749	-0.716921	YJR011C	-0.566091	-0.651934	-0.672982	-0.202435	-0.862241	-0.724296	-0.925088	-0.727282	0.131178	0.0294003	0.0760059	0.396981	0.1937	0.182787	0.409188	0.0146523
-0.159557	0.0974865	-0.443533	-0.422569	0.0284634	0.206222	-0.399437	0.322682	0.183284	-0.0369205	0.135779	-0.548906	-0.0730925	0.161042	0.259037	0.0976562	YKL002W	0.0118632	0.030283	-0.153877	-0.485738	-0.0223145	0.183632	-0.0702	0.210169	0.242425	0.0950401	0.409636	0.0893338	0.0718108	0.0319466	0.465611	0.159118
0.91325	1.45837	1.31107	-0.302808	0.505169	1.61747	2.15845	-0.159087	-0.343633	0.531866	0.241029	-0.329437	-0.0759144	1.08839	1.41141	0.820154	YLL025W	0.284809	0.995119	0.776048	-0.316123	0.214627	1.35293	1.78493	0.330534	0.88875	0.655138	0.756631	0.0188299	0.410888	0.374116	0.528237	0.692428
0.289691	-0.771553	-1.19209	-2.19874	0.261181	-0.986975	-1.10239	-0.829371	0.341715	-0.973981	-1.37754	-2.21292	0.281332	-0.607989	-0.977321	-0.722049	YHR040W	0.315703	-0.872767	-1.28482	-2.20583	0.271256	-0.797482	-1.03986	-0.77571	0.0367864	0.143138	0.131136	0.0100289	0.014249	0.267983	0.0884389	0.0758879
-2.76162	-2.45665	-3.00154	-2.5815	-2.3829	-2.30666	-2.28439	-2.3756	-2.61803	-2.88925	-3.33738	-2.48724	-2.67865	-2.31166	-2.51544	-2.67736	YGL243W	-2.68983	-2.67295	-3.16946	-2.53437	-2.53077	-2.30916	-2.39991	-2.52648	0.101536	0.305897	0.237471	0.0666534	0.209124	0.00353766	0.16338	0.213378
-2.32211	-1.77625	-1.31653	-1.76487	-2.62839	-2.08407	-2.00122	-1.86879	-2.51571	-1.62683	-1.55085	-1.74357	-2.33264	-1.87064	-1.77759	-1.79208	YNL146W	-2.41891	-1.70154	-1.43369	-1.75422	-2.48052	-1.97735	-1.88941	-1.83043	0.136898	0.105652	0.165694	0.0150603	0.209127	0.150923	0.158133	0.0542474
-3.04875	-2.28705	-1.57763	-1.38488	-2.42583	-2.06554	-1.99543	-2.30705	-3.1292	-2.34169	-1.70068	-0.558639	-3.02114	-2.24042	-1.85584	-1.84218	YDL109C	-3.08898	-2.31437	-1.63915	-0.971761	-2.72348	-2.15298	-1.92564	-2.07462	0.0568889	0.0386382	0.0870073	0.584242	0.420947	0.12366	0.0987012	0.328715
-3.69643	-4.92788	-6.4815	-7.51002	-3.13295	-5.26376	-5.3226	-7.25936	-4.92313	-5.48295	-6.32646	-6.65372	-3.90501	-4.87019	-5.53994	-5.07895	YFL051C	-4.30978	-5.20542	-6.40398	-7.08187	-3.51898	-5.06697	-5.43127	-6.16915	0.867412	0.392496	0.109625	0.605494	0.545933	0.278294	0.153686	1.54179
0.380603	1.59268	2.14486	1.96541	0.0853205	0.844537	1.3901	1.82197	0.117976	1.71628	2.33514	1.87883	0.177622	0.976158	1.75914	1.81812	YCL055W	0.24929	1.65448	2.24	1.92212	0.131471	0.910347	1.57462	1.82005	0.185705	0.0873998	0.134546	0.0612242	0.0652669	0.0930703	0.260952	0.00272441
0.429212	1.30362	1.84975	0.80687	1.0262	1.26437	1.86079	2.21687	0.128622	1.47447	1.98167	0.687768	0.303289	0.942925	1.90109	1.99184	YJR161C	0.278917	1.38904	1.91571	0.747319	0.664743	1.10365	1.88094	2.10435	0.212549	0.120812	0.0932815	0.0842175	0.511173	0.227293	0.028498	0.15912
0.537411	0.749144	0.223937	0.302822	0.738617	0.866705	0.340299	0.580831	0.4437	0.917662	1.06108	0.34226	0.649879	0.776488	0.893988	0.697347	YDR145W	0.490555	0.833403	0.64251	0.322541	0.694248	0.821597	0.617143	0.639089	0.0662636	0.11916	0.591951	0.0278871	0.0627476	0.0637928	0.391517	0.0823887
4.44848	4.45626	4.3939	4.35791	4.22998	4.32484	3.93719	4.22483	4.52258	4.17387	4.2183	4.96319	4.54221	4.12593	3.7232	3.87771	YDL215C	4.48553	4.31507	4.3061	4.66055	4.3861	4.22538	3.8302	4.05127	0.0524001	0.199682	0.124168	0.427997	0.220781	0.140645	0.151316	0.245451
-2.47101	-1.12115	-0.978889	-0.692837	-2.01474	-1.04168	-1.03734	-0.892805	-2.34863	-0.816183	-0.843909	-0.602829	-2.3425	-1.0679	-0.984112	-0.893723	YBL080C	-2.40982	-0.968666	-0.911399	-0.647833	-2.17862	-1.05479	-1.01072	-0.893264	0.0865366	0.215644	0.0954447	0.0636451	0.231759	0.0185412	0.0376361	0.000648721
-0.00104427	0.225198	0.813245	-0.0963907	0.732939	0.557741	0.473941	0.448523	0.0954294	-0.154807	0.574423	0.275493	0.429194	0.291339	0.400815	0.310204	YDR423C	0.0471926	0.0351954	0.693834	0.089551	0.581066	0.42454	0.437378	0.379363	0.0682172	0.268704	0.168873	0.262961	0.21478	0.188375	0.0517078	0.0978063
-2.99536	-2.77765	-1.68697	-2.85273	-2.8972	-2.75689	-3.05102	-2.88069	-3.49682	-2.97361	-1.94988	-2.29574	-3.34276	-2.88802	-2.56863	-2.70215	YKL086W	-3.24609	-2.87563	-1.81843	-2.57424	-3.11998	-2.82246	-2.80982	-2.79142	0.354586	0.138564	0.185904	0.393847	0.31506	0.0927244	0.3411	0.126242
0.246631	0.298086	0.120171	-0.388609	0.180762	-0.545931	-0.269625	-0.00998306	0.352066	-0.0261831	-0.0185509	-0.850175	-0.149755	-0.145607	-0.18781	0.264517	YLR022C	0.299348	0.135952	0.0508099	-0.619392	0.0155034	-0.345769	-0.228717	0.127267	0.0745541	0.229293	0.0980909	0.326376	0.233711	0.283072	0.0578518	0.194101
-1.78532	-1.28382	-0.941279	0.140862	-1.36149	-2.4463	-2.16002	-1.32716	-1.64762	-1.07044	-1.07759	-0.0155687	-1.70552	-2.31102	-1.79021	-1.90592	YLR218C	-1.71647	-1.17713	-1.00943	0.0626469	-1.53351	-2.37866	-1.97511	-1.61654	0.097366	0.150884	0.0963841	0.110614	0.243268	0.0956558	0.261495	0.409243
-3.85234	-2.36004	-3.40152	-3.20869	-3.64394	-2.18479	-1.8654	-1.77133	-3.62831	-2.45086	-3.76802	-2.95902	-3.99326	-2.31077	-1.98031	-2.07962	YDL114W-A	-3.74032	-2.40545	-3.58477	-3.08386	-3.8186	-2.24778	-1.92286	-1.92548	0.158407	0.064219	0.259151	0.176545	0.247001	0.0890775	0.081251	0.217996
-0.619445	-0.523849	-0.34582	-0.367771	-0.202451	-0.769663	-0.257382	-0.0887814	-0.694113	-0.792124	-0.295012	-0.485024	-0.583388	-0.746253	-0.42275	-0.0528278	YOL128C	-0.656779	-0.657987	-0.320416	-0.426398	-0.39292	-0.757958	-0.340066	-0.0708046	0.0527982	0.189699	0.0359273	0.0829106	0.269364	0.0165533	0.116932	0.025423
3.84674	3.6923	2.14698	0.420161	3.6425	3.16222	2.96859	2.662	4.19952	3.06178	1.27965	0.639601	4.21434	3.55472	2.71536	3.00349	YHR010W	4.02313	3.37704	1.71331	0.529881	3.92842	3.35847	2.84197	2.83275	0.249453	0.445842	0.613295	0.155167	0.404348	0.277538	0.179067	0.241473
-0.407805	2.18834	1.66548	1.19163	-1.07666	0.695741	1.26716	1.67461	-1.01456	2.04807	1.68045	0.529357	-1.83836	0.624661	1.1521	1.38995	YNL262W	-0.711185	2.1182	1.67297	0.860495	-1.45751	0.660201	1.20963	1.53228	0.429044	0.09919	0.01059	0.468299	0.5386	0.0502606	0.0813569	0.201286
-2.20087	-2.4686	-1.83034	1.24114	-1.98039	-2.23616	-2.18243	-2.26046	-2.02872	-2.67022	-1.99409	1.7362	-2.15157	-2.35701	-2.57171	-2.64264	YAL055W	-2.11479	-2.56941	-1.91222	1.48867	-2.06598	-2.29659	-2.37707	-2.45155	0.121725	0.142563	0.115784	0.350062	0.121038	0.0854529	0.27526	0.270239
-1.5922	-2.47098	-2.98877	-2.79017	-1.29122	-1.86487	-1.69797	-2.5492	-1.86168	-2.46929	-3.11975	-2.32136	-1.422	-1.90624	-2.09849	-2.0599	YOR060C	-1.72694	-2.47013	-3.05426	-2.55576	-1.35661	-1.88555	-1.89823	-2.30455	0.190549	0.00119558	0.0926178	0.331499	0.0924783	0.029258	0.283212	0.345986
-2.70648	-0.385422	-2.67099	-0.537863	-0.569736	1.38172	-1.41776	-1.38793	-2.93771	-0.823145	-2.88731	-0.512778	-1.54583	-0.381661	-1.70652	-2.45415	YOR388C	-2.82209	-0.604283	-2.77915	-0.525321	-1.05778	0.500027	-1.56214	-1.92104	0.163506	0.309517	0.152956	0.0177374	0.6902	1.2469	0.204186	0.753926
-10.0085	-11.328	-8.40455	-10.1239	-9.8187	-9.43431	-9.23506	-9.41227	-9.54429	-9.92035	-9.21998	-8.11905	-9.60846	-9.38035	-9.15862	-9.36443	YDL228C	-9.77638	-10.6242	-8.81227	-9.12149	-9.71358	-9.40733	-9.19684	-9.38835	0.328229	0.995396	0.576596	1.41766	0.148662	0.0381512	0.0540491	0.0338259
0.882774	-0.2771	-1.29943	0.74571	0.880352	-0.109436	-0.692751	-0.422654	1.06873	0.048708	-0.32424	1.12485	1.09728	0.307171	-0.121984	-0.141254	YOR232W	0.975754	-0.114196	-0.811832	0.93528	0.988815	0.0988674	-0.407368	-0.281954	0.131493	0.230381	0.68956	0.268092	0.15339	0.294586	0.403593	0.19898
2.2352	2.82016	3.95568	3.78224	2.20126	2.43056	2.58036	2.94773	2.43961	2.98481	3.73802	4.03241	2.38899	2.60309	2.94112	2.82085	YOR261C	2.3374	2.90248	3.84685	3.90733	2.29512	2.51683	2.76074	2.88429	0.144542	0.11642	0.153904	0.176901	0.132748	0.121995	0.255096	0.0897195
-0.529308	0.734202	2.73186	4.76564	-0.767036	0.399097	1.14943	1.75601	-0.552308	1.0815	2.95137	5.03735	-0.829248	0.166106	1.61941	1.41358	YJR036C	-0.540808	0.907852	2.84161	4.9015	-0.798142	0.282601	1.38442	1.58479	0.0162633	0.245578	0.155215	0.192128	0.0439899	0.164749	0.332322	0.242133
-1.98845	-1.65299	-1.10566	-1.68961	-1.99829	-1.95458	-1.70483	-1.03079	-1.90635	-1.40557	-0.771235	-1.60035	-2.00167	-1.3271	-1.12171	-1.02881	YLL056C	-1.9474	-1.52928	-0.938448	-1.64498	-1.99998	-1.64084	-1.41327	-1.0298	0.0580588	0.174955	0.236474	0.0631137	0.00238507	0.4437	0.41233	0.00140332
-3.3015	-2.23836	1.96726	4.34354	-6.15471	-6.12577	-5.90493	-5.05127	-3.49511	-2.48525	1.99497	4.88356	-6.43739	-6.01099	-5.42186	-4.95713	YGL170C	-3.3983	-2.36181	1.98112	4.61355	-6.29605	-6.06838	-5.6634	-5.0042	0.136904	0.174576	0.0195905	0.38185	0.199884	0.0811617	0.341582	0.0665664
3.1493	3.32155	1.9711	0.80766	3.47797	2.70248	2.60706	2.61374	3.55969	2.65116	0.717622	-0.00863647	3.58951	3.02732	2.25635	2.44721	YLR388W	3.35449	2.98636	1.34436	0.399512	3.53374	2.8649	2.43171	2.53047	0.290187	0.474042	0.886342	0.577209	0.0788679	0.229696	0.247992	0.117756
-1.37132	-1.02937	3.60456	5.48876	-2.84136	-6.24155	-6.46417	-5.25812	-1.42625	-1.36313	3.74279	5.33347	-3.16594	-6.27987	-5.98364	-5.10156	YOL047C	-1.39878	-1.19625	3.67368	5.41112	-3.00365	-6.26071	-6.2239	-5.17984	0.0388392	0.236007	0.0977388	0.109803	0.229514	0.0270973	0.339783	0.110703
5.07184	4.62685	2.96118	2.11541	5.4454	4.4747	4.22752	3.99877	5.34907	4.20845	2.3392	1.66936	5.39409	4.66038	4.11508	4.08669	YJR123W	5.21045	4.41765	2.65019	1.89238	5.41974	4.56754	4.1713	4.04273	0.19603	0.295849	0.439804	0.315409	0.0362838	0.131294	0.0795071	0.0621696
0.966063	1.47349	1.23833	1.72051	1.11521	1.22097	1.32568	1.36733	0.869789	1.48065	1.15702	2.11981	1.14379	1.37673	1.46623	1.19709	YLR188W	0.917926	1.47707	1.19768	1.92016	1.1295	1.29885	1.39596	1.28221	0.0680763	0.00506303	0.057493	0.282343	0.0202123	0.110142	0.099385	0.12038
-0.26231	0.43174	1.12486	0.159904	-0.175475	0.216131	0.57241	0.708376	-0.489901	0.45382	0.844159	-0.311422	-0.307535	0.134095	0.773664	0.552857	YGR241C	-0.376105	0.44278	0.984509	-0.0757589	-0.241505	0.175113	0.673037	0.630617	0.160931	0.0156132	0.198485	0.333278	0.0933806	0.0580082	0.142309	0.109968
3.02267	1.61218	0.510598	0.113028	3.24123	0.950809	0.998379	0.360829	3.09318	0.548276	0.563629	-0.6735	3.20803	1.65845	0.825946	0.638553	YLR413W	3.05792	1.08023	0.537114	-0.280236	3.22463	1.30463	0.912162	0.499691	0.0498567	0.752293	0.0374985	0.556159	0.0234822	0.500378	0.121928	0.19638
1.10289	0.0125675	-0.653805	-0.89967	1.39539	0.984383	0.835653	0.616005	1.83532	-0.285194	-0.228686	-1.28646	1.88251	1.0955	0.918764	0.907343	YLR130C	1.46911	-0.136313	-0.441246	-1.09306	1.63895	1.03994	0.877209	0.761674	0.517907	0.210549	0.300604	0.273501	0.344444	0.0785692	0.0587682	0.206007
0.399339	1.38936	1.86265	1.18981	0.31217	1.52839	1.4889	1.68619	-0.00385761	1.41626	2.15116	0.756262	0.180635	1.04636	1.38583	1.29131	YNL321W	0.197741	1.40281	2.00691	0.973037	0.246402	1.28738	1.43737	1.48875	0.285103	0.0190241	0.204008	0.306566	0.0930097	0.340846	0.0728803	0.279225
-0.111445	0.301916	-0.013073	0.0138788	-0.483679	0.303569	0.151899	-0.0817299	-0.0783815	0.236923	0.311588	0.621	-0.16401	0.343055	0.361151	0.43576	YKL214C	-0.0949135	0.26942	0.149258	0.31744	-0.323844	0.323312	0.256525	0.177015	0.0233797	0.0459569	0.22957	0.4293	0.22604	0.0279208	0.147963	0.365921
-0.0817718	-0.634466	-0.646759	-1.13789	-0.336857	-0.642684	-0.570038	-0.467248	-0.0313568	-0.826538	-1.07801	-1.71293	-0.0528545	-0.612229	-0.725954	-0.588313	YDR472W	-0.0565643	-0.730502	-0.862385	-1.42541	-0.194856	-0.627457	-0.647996	-0.527781	0.0356488	0.135815	0.304941	0.406615	0.20082	0.0215347	0.110249	0.085606
1.11439	0.42566	-0.329154	-0.278488	0.141248	0.452838	0.34734	0.0738926	0.994174	0.201292	0.00777435	-0.642296	0.552873	0.565063	0.617265	0.653691	YLR007W	1.05428	0.313476	-0.16069	-0.460392	0.34706	0.50895	0.482302	0.363792	0.0850024	0.158652	0.238244	0.257251	0.291063	0.0793547	0.190866	0.40998
1.41065	0.635246	0.920076	0.267632	0.875474	0.0967989	0.330547	0.0638409	1.52908	0.505184	0.609103	0.257986	1.25996	0.590649	0.387454	0.58362	YLR243W	1.46987	0.570215	0.76459	0.262809	1.06772	0.343724	0.359001	0.32373	0.0837394	0.0919678	0.219891	0.00682037	0.271874	0.349205	0.0402391	0.367539
-7.26529	-5.83652	-4.18683	-4.38211	-7.22889	-6.48853	-6.44835	-5.11116	-6.92304	-5.57632	-4.09672	-4.7508	-7.30951	-6.62206	-5.6144	-5.66337	YLR400W	-7.09417	-5.70642	-4.14178	-4.56645	-7.2692	-6.5553	-6.03137	-5.38727	0.242008	0.183991	0.0637152	0.260706	0.0570052	0.0944211	0.589691	0.390467
0.252523	-0.586577	-0.269261	-1.36506	-0.0581322	-0.665871	-0.796044	-1.33808	-0.0505476	-0.241913	-0.338679	-0.645381	0.0752792	-0.289342	-0.395812	-0.440382	YER151C	0.100988	-0.414245	-0.30397	-1.00522	0.00857353	-0.477606	-0.595928	-0.889233	0.214304	0.243715	0.0490859	0.508892	0.0943361	0.266246	0.283007	0.634771
-0.921264	1.39426	0.700264	0.53932	-1.36765	-0.249043	-0.00556946	-0.0264931	-0.653943	1.56778	0.802137	0.549665	-1.37469	0.0643244	0.55098	0.445743	YDL018C	-0.787603	1.48102	0.751201	0.544492	-1.37117	-0.0923591	0.272705	0.209625	0.189024	0.122696	0.0720354	0.00731467	0.00497732	0.221584	0.39354	0.333921
-0.0108051	-0.163445	-0.332615	-0.0790796	-1.13964	-0.827373	-0.829425	-1.13169	-0.128642	-0.235682	-0.590163	0.741647	0.00253868	-0.540324	-0.695541	-0.662425	YLR020C	-0.0697236	-0.199563	-0.461389	0.331284	-0.56855	-0.683849	-0.762483	-0.897056	0.0833233	0.0510793	0.182114	0.580341	0.807642	0.202975	0.0946699	0.331818
0.842087	3.41592	3.07677	3.68473	1.94335	3.37306	2.80647	3.30808	1.71531	3.43873	3.82054	3.74845	1.62132	3.26301	3.26459	3.15691	YDL181W	1.2787	3.42732	3.44866	3.71659	1.78233	3.31804	3.03553	3.23249	0.617463	0.0161304	0.525921	0.0450547	0.227706	0.0778172	0.323945	0.10689
-0.132317	-0.552166	-1.00976	-1.36193	0.576419	-0.874317	-0.849948	-0.696484	0.156489	-0.673201	-0.641773	-0.93844	-0.00818062	-0.601836	-0.676788	-0.474041	YDR312W	0.0120864	-0.612683	-0.825765	-1.15019	0.284119	-0.738077	-0.763368	-0.585262	0.204217	0.0855844	0.260203	0.299452	0.413374	0.192673	0.122442	0.157291
0.762632	-0.629924	-1.2231	-0.854942	0.498528	-0.0571737	-0.0995903	-0.131452	0.826382	-0.594733	-0.7168	0.384527	0.771105	-0.253128	-0.189973	-0.48242	YPR072W	0.794507	-0.612329	-0.969952	-0.235208	0.634817	-0.155151	-0.144782	-0.306936	0.0450776	0.0248835	0.358012	0.876437	0.192741	0.138561	0.0639101	0.248172
1.05962	1.13999	0.700052	-0.817328	0.0836658	0.239493	0.861951	1.06178	1.35311	1.31967	0.480845	-0.279778	0.623974	0.626641	0.999474	0.979633	YKL008C	1.20637	1.22983	0.590449	-0.548553	0.35382	0.433067	0.930712	1.02071	0.207526	0.127054	0.155003	0.380106	0.382055	0.273755	0.0972432	0.0580878
1.16343	1.14064	1.77162	1.34679	1.13916	1.52538	1.7242	1.7098	1.21431	1.129	1.60416	2.2937	1.25979	1.3004	1.41975	1.54282	YOL060C	1.18887	1.13482	1.68789	1.82024	1.19947	1.41289	1.57198	1.62631	0.0359813	0.00823178	0.118406	0.669564	0.0852992	0.159087	0.215276	0.118073
0.759741	0.963381	1.21785	3.14871	0.831715	1.00826	1.13319	1.6063	0.991918	0.944222	1.86727	4.26856	1.03978	1.1149	1.45354	1.23505	YNR007C	0.875829	0.953801	1.54256	3.70864	0.935748	1.06158	1.29337	1.42068	0.164174	0.0135477	0.459207	0.79185	0.147126	0.0754078	0.226522	0.262511
-1.12165	-0.14679	0.965369	1.18591	-1.58673	-0.936516	-0.35739	0.28586	-1.22772	0.184388	1.12254	2.03109	-1.4677	-0.415291	0.248199	0.553074	YPL069C	-1.17468	0.0187993	1.04395	1.6085	-1.52721	-0.675903	-0.0545955	0.419467	0.0749985	0.234178	0.111137	0.597631	0.084171	0.368562	0.428217	0.188949
-1.54384	-0.970813	-1.20083	-2.80951	-1.98147	-0.90119	-0.790961	-0.781552	-2.02092	-0.948512	-1.2641	-2.53029	-2.10733	-0.784356	-0.502226	-0.559238	YCR107W	-1.78238	-0.959662	-1.23247	-2.6699	-2.0444	-0.842773	-0.646594	-0.670395	0.337345	0.015769	0.0447444	0.197443	0.0889987	0.0826139	0.204167	0.1572
-0.994901	-0.418058	-0.908564	-1.15333	-0.913435	-0.782316	-0.474133	-0.360081	-0.98531	-0.614674	-0.836437	-1.52737	-1.02235	-0.604204	-0.441324	-0.539594	YOR280C	-0.990105	-0.516366	-0.8725	-1.34035	-0.967891	-0.69326	-0.457729	-0.449837	0.00678193	0.139028	0.0510011	0.26449	0.0770121	0.125944	0.0231997	0.126935
3.53711	3.27742	2.84438	1.24837	3.92443	3.57305	4.00188	3.64931	4.01791	3.19503	2.51995	1.45968	4.26401	3.55497	3.48438	3.74961	YMR081C	3.77751	3.23623	2.68216	1.35403	4.09422	3.56401	3.74313	3.69946	0.339975	0.0582598	0.229408	0.149419	0.240117	0.0127911	0.365924	0.0709214
0.783791	-0.278733	-0.385669	-1.34108	1.51348	0.434465	0.345962	0.426024	0.471885	-0.363216	-0.429017	-1.4239	1.02034	0.117299	0.387219	0.0432081	YMR165C	0.627838	-0.320975	-0.407343	-1.38249	1.26691	0.275882	0.36659	0.234616	0.220551	0.0597386	0.0306519	0.0585626	0.348703	0.22427	0.0291737	0.270692
-1.10803	-1.29119	-1.82151	-1.64744	-1.44646	-1.50414	-2.09433	-1.50566	-0.788272	-0.760891	-1.44249	-1.45926	-1.10495	-1.199	-1.2746	-1.301	YBR120C	-0.948152	-1.02604	-1.632	-1.55335	-1.2757	-1.35157	-1.68447	-1.40333	0.226105	0.374979	0.268008	0.133065	0.241483	0.215762	0.579641	0.144713
-0.249139	0.00947571	-0.325263	-1.0657	-0.166866	-0.0356121	-0.307462	0.246818	0.0716553	0.0189133	-0.443604	-1.36407	-0.159878	0.0019865	0.103212	-0.117335	YGL257C	-0.0887418	0.0141945	-0.384434	-1.21488	-0.163372	-0.0168128	-0.102125	0.0647411	0.226836	0.00667336	0.08368	0.210977	0.00494163	0.0265862	0.29039	0.257495
-2.30885	-3.39564	-2.60651	-2.33971	-3.65522	-3.2212	-3.85229	-3.49794	-2.26901	-2.90864	-2.67803	-2.04867	-2.42961	-3.08298	-3.0926	-3.20917	YOR390W	-2.28893	-3.15214	-2.64227	-2.19419	-3.04242	-3.15209	-3.47245	-3.35356	0.0281696	0.344363	0.0505675	0.205793	0.866636	0.0977362	0.537181	0.204192
-1.39289	-1.59243	-1.57843	-2.30511	-0.998157	-1.10271	-1.50412	-1.87225	-1.68421	-1.7162	-1.89561	-1.35296	-1.15871	-1.28562	-1.40806	-1.7263	YDR411C	-1.53855	-1.65431	-1.73702	-1.82903	-1.07843	-1.19417	-1.45609	-1.79928	0.205994	0.0875212	0.224279	0.673275	0.113527	0.129339	0.0679272	0.103197
-0.304008	-1.31901	-1.77415	-0.301115	0.0335741	-0.420228	-0.78206	-0.888371	-0.113987	-1.57705	-1.75381	0.182667	0.0736122	-0.649621	-1.19458	-1.39015	YBR150C	-0.208997	-1.44803	-1.76398	-0.0592241	0.0535932	-0.534925	-0.988322	-1.13926	0.134365	0.182466	0.0143852	0.342085	0.0283112	0.162205	0.291699	0.354814
-3.69192	-1.19091	-0.769514	-1.68579	-3.03887	-3.43615	-3.05883	-2.52459	-3.80226	-0.776694	-0.856189	-1.44195	-3.65129	-3.20821	-2.57201	-2.3061	YBL031W	-3.74709	-0.983803	-0.812851	-1.56387	-3.34508	-3.32218	-2.81542	-2.41535	0.0780229	0.292896	0.0612883	0.172421	0.433051	0.161182	0.344237	0.154495
0.0811806	-0.117582	0.17522	-1.14052	1.21425	0.637646	0.5377	0.504275	0.146311	-0.286131	0.134334	-1.21484	0.785561	0.0909214	0.371076	-0.0575762	YPL247C	0.113746	-0.201857	0.154777	-1.17768	0.999905	0.364284	0.454388	0.22335	0.046054	0.119182	0.0289107	0.0525527	0.303128	0.386592	0.117821	0.397289
-0.419973	-0.697358	-1.50737	-1.53239	-0.461515	-1.30577	-1.1475	-1.06253	0.0244093	-1.06499	-1.16778	-2.04754	-0.235185	-1.0903	-1.44181	-1.26657	YDR478W	-0.197782	-0.881176	-1.33757	-1.78996	-0.34835	-1.19804	-1.29465	-1.16455	0.314226	0.259958	0.240129	0.364266	0.16004	0.152356	0.208105	0.144277
1.82338	0.429219	0.0923653	0.370224	2.33167	1.05853	0.626493	0.666456	1.62172	0.582333	0.284456	0.8673	1.88789	0.749828	0.756677	0.208097	YBR006W	1.72255	0.505776	0.188411	0.618762	2.10978	0.90418	0.691585	0.437277	0.142594	0.108267	0.135829	0.351486	0.313804	0.218286	0.0920535	0.324109
-0.591773	-0.404785	-0.318111	-0.86817	-0.69961	-0.966027	-0.683881	-0.892398	-0.869087	-0.435408	-0.614814	-0.707387	-1.07046	-1.14662	-1.01917	-0.875142	YAL024C	-0.73043	-0.420096	-0.466463	-0.787778	-0.885034	-1.05632	-0.851526	-0.88377	0.196091	0.0216534	0.2098	0.113691	0.26223	0.127696	0.237086	0.0122017
-1.93518	-1.19129	-0.876288	-2.27509	-1.17556	-1.19955	-1.17347	-1.33615	-1.73804	-1.13092	-0.828087	-2.07273	-1.25978	-1.14475	-0.918198	-0.966202	YLL006W	-1.83661	-1.16111	-0.852188	-2.17391	-1.21767	-1.17215	-1.04584	-1.15118	0.139402	0.0426884	0.0340836	0.143085	0.0595511	0.0387461	0.180507	0.261596
0.0145397	-0.476746	-0.569382	-0.474383	-0.033865	-1.15032	-0.707245	-1.36333	-0.122621	-0.404474	-0.509461	0.105648	-0.082901	-0.505113	-0.742026	-0.725789	YKR008W	-0.0540404	-0.44061	-0.539422	-0.184368	-0.058383	-0.827716	-0.724636	-1.04456	0.096987	0.0511036	0.0423701	0.410144	0.0346737	0.45623	0.0245942	0.450806
-8.11085	-8.48033	-7.76931	-8.27645	-8.27788	-8.34523	-8.56209	-8.19544	-8.57946	-8.64449	-8.20958	-7.85414	-8.31663	-8.34695	-8.10269	-8.10684	YGL102C	-8.34516	-8.56241	-7.98945	-8.06529	-8.29725	-8.34609	-8.33239	-8.15114	0.33136	0.116085	0.311318	0.298617	0.0273983	0.00121834	0.324846	0.062649
1.72979	2.46213	3.42949	4.73804	1.14635	2.12043	2.23108	2.32095	1.23517	2.53938	3.50088	5.3052	1.07838	2.08341	2.38335	2.28524	YNL155W	1.48248	2.50076	3.46519	5.02162	1.11236	2.10192	2.30722	2.30309	0.349753	0.0546223	0.0504777	0.401045	0.0480555	0.0261742	0.107671	0.0252544
-0.846652	-0.87579	-0.669115	-1.02304	-0.957679	-0.110614	-0.34158	-0.276236	-1.16685	-0.75491	-0.754873	-0.587913	-1.02782	-0.418495	-0.429736	-0.641616	YFR019W	-1.00675	-0.81535	-0.711994	-0.805474	-0.992749	-0.264555	-0.385658	-0.458926	0.226412	0.0854752	0.0606402	0.307679	0.049597	0.217705	0.0623355	0.258363
-0.346275	-0.64003	-0.694889	-1.61616	-0.794929	-0.39472	-0.380724	-0.739645	-0.668075	-0.452262	-0.732816	-1.60925	-0.764292	-0.350596	-0.456122	-0.564264	YLR067C	-0.507175	-0.546146	-0.713852	-1.6127	-0.779611	-0.372658	-0.418423	-0.651955	0.227546	0.132772	0.0268182	0.00488971	0.0216642	0.0312001	0.0533148	0.124013
-0.014432	0.327062	0.206319	1.45742	-0.10062	0.20618	0.315455	0.250947	0.230459	0.30443	0.594204	1.6642	-0.2884	0.134719	0.140213	-0.0708571	YOR357C	0.108014	0.315746	0.400261	1.56081	-0.19451	0.170449	0.227834	0.090045	0.173164	0.016003	0.274276	0.146215	0.13278	0.0505304	0.123915	0.22755
0.239658	0.566968	1.20381	1.07765	0.177109	0.375757	0.501598	0.618544	0.178	0.717775	1.28759	1.16599	0.21945	0.547598	0.638622	0.723562	YCL005W	0.208829	0.642372	1.2457	1.12182	0.198279	0.461678	0.57011	0.671053	0.0435987	0.106637	0.0592423	0.0624657	0.0299398	0.12151	0.0968906	0.0742594
-1.97154	-2.30987	-1.96531	-0.319258	-2.44631	-1.83636	-2.56247	-2.62994	-2.36788	-2.70696	-2.30442	0.151212	-3.08614	-2.35953	-2.52993	-2.82818	YGL158W	-2.16971	-2.50842	-2.13487	-0.084023	-2.76623	-2.09794	-2.5462	-2.72906	0.280254	0.280787	0.239792	0.332672	0.45243	0.369936	0.0230074	0.140177
0.146029	0.417403	1.53048	2.46709	0.330691	0.539708	0.509995	0.0658283	-0.0748549	0.515817	1.68644	3.50328	0.269321	0.59134	0.55694	0.619874	YER123W	0.0355873	0.46661	1.60846	2.98519	0.300006	0.565524	0.533467	0.342851	0.156189	0.0695888	0.110279	0.732696	0.0433951	0.0365093	0.0331956	0.391769
-2.73303	-2.83898	-3.83052	-3.88636	-3.05756	-2.84059	-3.05201	-3.21791	-2.82257	-3.18607	-3.39149	-3.69853	-2.98931	-2.75428	-3.26094	-3.15973	YGR169C	-2.7778	-3.01252	-3.611	-3.79244	-3.02343	-2.79743	-3.15648	-3.18882	0.0633174	0.245432	0.310437	0.132817	0.0482626	0.0610314	0.147735	0.0411374
2.13433	2.1214	1.71093	2.49747	2.22812	1.98853	2.12114	2.23113	2.18903	1.75781	1.69782	2.02549	1.99934	1.8721	1.74442	1.86685	YPL234C	2.16168	1.93961	1.70438	2.26148	2.11373	1.93032	1.93278	2.04899	0.0386827	0.257097	0.0092696	0.333742	0.161775	0.082326	0.266384	0.257582
-0.076478	0.534156	-0.041522	1.61984	-0.381226	0.380498	0.59285	0.864322	0.0916767	0.581733	1.14691	1.93967	-0.168883	0.338273	0.568279	0.647424	YOR211C	0.00759935	0.557944	0.552693	1.77976	-0.275054	0.359385	0.580564	0.755873	0.118903	0.0336419	0.840347	0.226157	0.150149	0.0298575	0.0173739	0.15337
-11.8123	-12.0577	-11.3554	-10.8265	-11.2546	-11.5342	-11.498	-11.9034	-10.4355	-10.7233	-10.9082	-11.5246	-11.3354	-12.2439	-11.055	-11.5418	YGR290W	-11.1239	-11.3905	-11.1318	-11.1755	-11.295	-11.889	-11.2765	-11.7226	0.973497	0.943548	0.31617	0.493626	0.0571392	0.50181	0.313253	0.255688
-0.115629	0.206916	-0.0339823	-0.872282	-0.211024	-0.290617	-0.0529308	-0.179405	-0.219039	0.293064	-0.414226	-1.204	-0.241216	-0.259708	-0.0817223	-0.155025	YNL233W	-0.167334	0.24999	-0.224104	-1.03814	-0.22612	-0.275163	-0.0673265	-0.167215	0.0731217	0.060916	0.268873	0.234562	0.0213486	0.0218557	0.0203586	0.0172397
-1.0795	-0.644957	-1.03913	-1.21229	-0.629156	-0.624415	-0.7814	-0.644417	-1.18795	-0.482508	-0.609662	-1.37405	-0.935949	-0.423045	-0.499004	-0.565556	YLR239C	-1.13373	-0.563732	-0.824394	-1.29317	-0.782553	-0.52373	-0.640202	-0.604986	0.0766843	0.114869	0.303676	0.114385	0.216936	0.14239	0.199684	0.0557633
0.982829	0.961933	1.02341	2.00739	1.33454	1.01018	1.04812	0.660882	0.765132	0.71401	0.718379	2.43505	1.04744	0.846082	0.871985	0.623634	YMR047C	0.873981	0.837972	0.870895	2.22122	1.19099	0.928132	0.960052	0.642258	0.153935	0.175308	0.215691	0.302406	0.203009	0.116036	0.124545	0.0263381
-5.08159	-4.56965	-4.42039	-4.59062	-5.05081	-3.98114	-3.86214	-4.49828	-6.43198	-4.90754	-5.27039	-3.92798	-5.66415	-4.24311	-3.91719	-4.54549	YPR195C	-5.75678	-4.7386	-4.84539	-4.2593	-5.35748	-4.11213	-3.88966	-4.52188	0.954863	0.238925	0.601038	0.468556	0.433697	0.185244	0.0389262	0.0333823
2.12809	2.40312	2.30414	2.84032	2.21784	2.13228	2.41151	2.42285	2.13119	2.46132	2.54613	3.15145	2.13645	2.50661	2.51889	2.32924	YLR447C	2.12964	2.43222	2.42514	2.99588	2.17715	2.31945	2.4652	2.37605	0.00218758	0.0411583	0.171114	0.220001	0.0575476	0.264696	0.0759291	0.0661921
2.27244	1.52622	1.47462	2.6797	1.80566	1.61839	1.87817	1.76212	2.04687	1.74884	1.91185	3.4362	2.32928	2.00272	2.04237	2.29569	YOL130W	2.15965	1.63753	1.69323	3.05795	2.06747	1.81055	1.96027	2.02891	0.159501	0.157417	0.309166	0.534926	0.370254	0.271758	0.116109	0.377295
0.488526	1.11919	2.51519	3.26432	0.903542	1.31062	1.84118	2.22416	0.654442	1.17119	2.48257	3.26681	0.974533	1.02494	2.05666	1.98301	YJL057C	0.571484	1.14519	2.49888	3.26556	0.939037	1.16778	1.94892	2.10359	0.11732	0.0367642	0.0230682	0.00175872	0.0501986	0.202003	0.152373	0.17052
2.08595	1.30603	0.838641	-0.0775518	2.10994	2.02944	1.72515	1.77564	2.2057	1.47313	0.618607	-0.213769	2.39106	2.20809	1.95536	1.4893	YDL128W	2.14582	1.38958	0.728624	-0.14566	2.2505	2.11876	1.84025	1.63247	0.0846707	0.118155	0.155588	0.09632	0.198781	0.126324	0.162782	0.202477
-5.12746	-3.42258	-2.82359	-3.41952	-5.75756	-4.3083	-4.46802	-3.98136	-4.70018	-2.91157	-3.12216	-3.18288	-5.00537	-3.70397	-3.34423	-3.25918	YGL193C	-4.91382	-3.16707	-2.97288	-3.3012	-5.38146	-4.00614	-3.90612	-3.62027	0.302134	0.361338	0.211121	0.167325	0.53188	0.427326	0.794641	0.510654
2.15444	1.23605	0.692942	-0.753784	2.05198	0.849776	0.331455	0.52671	2.20768	1.32659	0.489601	-0.454935	2.48191	1.65497	1.20315	1.459	YMR309C	2.18106	1.28132	0.591271	-0.60436	2.26694	1.25238	0.767301	0.992857	0.0376457	0.0640261	0.143783	0.211318	0.30401	0.569361	0.616379	0.659231
-9.98691	-9.28317	-10.6574	-10.2231	-10.3704	-10.6268	-10.8852	-10.5379	-10.2663	-10.5958	-9.10974	-8.76763	-10.9964	-10.9593	-10.7466	-10.3489	YDR537C	-10.1266	-9.93949	-9.88357	-9.49535	-10.6834	-10.7931	-10.8159	-10.4434	0.197524	0.92818	1.09436	1.02916	0.44268	0.235122	0.0979605	0.133633
-8.58212	-10.1074	-9.18487	-7.3222	-7.82352	-9.50509	-9.06192	-8.95314	-8.9334	-9.96612	-9.84955	-6.37052	-8.47685	-10.3848	-9.07521	-9.84619	YOL085C	-8.75776	-10.0368	-9.51721	-6.84636	-8.15018	-9.94496	-9.06857	-9.39966	0.248396	0.0999177	0.470001	0.672936	0.461972	0.622077	0.00939957	0.631477
1.18882	0.753674	0.0395384	0.54411	0.973439	0.506003	0.615617	0.854725	1.38842	0.732211	0.521568	0.407029	1.11757	0.835366	0.820113	0.733433	YBL036C	1.28862	0.742942	0.280553	0.47557	1.04551	0.670685	0.717865	0.794079	0.141136	0.0151762	0.340847	0.096931	0.101918	0.232895	0.144601	0.0857665
1.08222	1.55947	1.84837	1.07555	1.71142	2.04762	1.56142	1.16287	1.45294	2.11044	1.85282	1.87387	1.86208	1.85674	1.57477	1.24701	YML120C	1.26758	1.83496	1.85059	1.47471	1.78675	1.95218	1.5681	1.20494	0.262141	0.389597	0.00314853	0.564501	0.106528	0.13497	0.00943415	0.0594904
2.70663	4.02061	4.4358	4.22811	3.2214	4.35128	4.58429	4.40203	2.90996	4.08371	4.51907	3.77748	3.11583	4.22794	4.58937	4.19815	YBL064C	2.8083	4.05216	4.47743	4.0028	3.16862	4.28961	4.58683	4.30009	0.143772	0.0446137	0.0588775	0.318649	0.0746545	0.0872148	0.00359429	0.144167
1.14425	0.713261	0.652868	-0.766168	0.289556	0.952412	1.24866	0.950385	1.76619	0.668305	0.240827	-0.574058	1.23062	0.967448	1.52067	1.92328	YGR146C	1.45522	0.690783	0.446847	-0.670113	0.76009	0.95993	1.38466	1.43683	0.439773	0.0317882	0.291357	0.135842	0.665435	0.0106325	0.192339	0.687944
-0.863603	-1.09668	-0.85996	-0.684498	-1.59536	-1.11661	-1.5953	-1.85723	-0.885699	-1.07144	-0.915207	-0.514858	-1.00222	-1.13699	-1.0786	-1.02847	YPR025C	-0.874651	-1.08406	-0.887583	-0.599678	-1.29879	-1.1268	-1.33695	-1.44285	0.0156247	0.0178473	0.0390657	0.119953	0.419412	0.0144068	0.365356	0.586023
1.43732	1.6658	0.0869188	-1.5324	1.16227	1.06065	0.910621	0.468977	1.90976	1.21052	-0.939377	-1.52084	2.00181	1.58652	0.829402	0.918598	YLR406C	1.67354	1.43816	-0.426229	-1.52662	1.58204	1.32358	0.870011	0.693788	0.334067	0.321935	0.725701	0.00817988	0.593645	0.371847	0.0574303	0.31793
4.28346	3.50537	4.2253	4.04977	3.0474	3.6824	3.61414	4.10937	1.91639	3.65435	3.71496	2.78226	1.28354	3.43146	3.03256	3.11711	YLR411W	3.09992	3.57986	3.97013	3.41601	2.16547	3.55693	3.32335	3.61324	1.67377	0.105345	0.360862	0.896267	1.24724	0.177444	0.41124	0.701634
-0.932884	-1.0026	-0.594937	1.11943	-0.964643	0.118693	-0.0512199	-0.550827	-1.0887	-0.896788	-0.154489	1.55215	-0.864271	-0.462825	-0.162394	-0.27772	YGR122W	-1.01079	-0.949694	-0.374713	1.33579	-0.914457	-0.172066	-0.106807	-0.414273	0.110177	0.0748204	0.311444	0.305981	0.070974	0.411195	0.0786116	0.193116
0.776587	0.446744	1.08065	1.294	0.330979	0.15521	0.376319	0.471939	1.24059	1.15693	1.21648	1.99488	1.00737	0.623169	0.76474	0.78503	YPL215W	1.00859	0.801836	1.14857	1.64444	0.669173	0.389189	0.570529	0.628485	0.328097	0.502176	0.0960436	0.495596	0.478278	0.330897	0.274655	0.221389
-0.608881	0.286285	0.944421	1.00097	-0.659962	-0.27742	0.0533962	0.499382	-0.704301	0.437001	0.736001	1.38393	-0.658721	0.0756283	0.458164	0.51738	YGL057C	-0.656591	0.361643	0.840211	1.19245	-0.659341	-0.100896	0.25578	0.508381	0.0674721	0.106572	0.147375	0.270799	0.000877329	0.249643	0.286214	0.0127263
-0.247601	0.218456	-0.466879	-0.0111465	-0.124011	0.563378	0.772797	0.648666	-0.43155	0.292925	0.64162	-0.130481	-0.140969	0.628298	0.940296	0.916388	YNL250W	-0.339575	0.255691	0.0873704	-0.0708137	-0.13249	0.595838	0.856546	0.782527	0.130072	0.0526573	0.783827	0.084382	0.0119913	0.045905	0.11844	0.189307
2.83217	2.80191	0.741468	-0.594667	2.53693	2.41855	2.13769	1.74714	3.4543	2.29531	0.0937242	-0.622101	3.40827	2.84002	1.97563	2.17386	YOL120C	3.14324	2.54861	0.417596	-0.608384	2.9726	2.62929	2.05666	1.9605	0.43991	0.358222	0.458024	0.0193983	0.616129	0.298021	0.114595	0.30174
0.277983	1.77528	2.07584	3.50952	0.578674	1.20687	1.3017	1.94589	0.739822	1.83625	2.33672	4.42275	0.47839	1.29175	1.64339	1.6104	YLR209C	0.508903	1.80577	2.20628	3.96613	0.528532	1.24931	1.47254	1.77814	0.32657	0.0431139	0.184471	0.645752	0.0709119	0.0600198	0.241611	0.23723
-1.88372	0.707521	0.942284	0.0654774	-2.07379	-0.858147	-0.18297	0.629517	-1.58815	0.880272	1.10169	-0.0132608	-2.04964	-0.43649	0.301158	0.654697	YMR127C	-1.73593	0.793897	1.02199	0.0261083	-2.06172	-0.647318	0.059094	0.642107	0.209003	0.122153	0.112717	0.0556763	0.017082	0.298156	0.34233	0.0178055
-0.498251	-0.610222	-0.494317	-2.37406	-0.44638	-0.392706	-0.363846	-0.633917	-0.357615	-0.452448	-0.622872	-1.57323	-0.326156	-0.294618	-0.346335	-0.479667	YLR193C	-0.427933	-0.531335	-0.558595	-1.97364	-0.386268	-0.343662	-0.355091	-0.556792	0.0994443	0.111563	0.0909023	0.566277	0.0850112	0.0693589	0.0123817	0.109071
-4.81018	-5.18677	-4.94772	-6.16919	-5.45152	-5.45995	-5.21037	-5.01764	-4.84334	-5.15577	-5.08305	-5.52493	-5.21286	-5.39314	-5.16277	-5.03828	YIL089W	-4.82676	-5.17127	-5.01538	-5.84706	-5.33219	-5.42654	-5.18657	-5.02796	0.0234466	0.0219224	0.0956916	0.455562	0.168759	0.0472382	0.0336521	0.0145957
2.08664	1.50151	1.69634	2.03092	1.74175	1.56608	1.64017	2.05526	2.17592	1.39877	1.9	2.73429	2.14408	1.48081	1.63162	1.8227	YMR197C	2.13128	1.45014	1.79817	2.38261	1.94291	1.52344	1.6359	1.93898	0.0631306	0.0726497	0.144006	0.497359	0.284488	0.0602942	0.00604894	0.16445
0.350367	-1.30614	-0.035656	1.62299	0.152119	-1.3408	-1.44998	-1.35956	0.0145054	-1.47766	0.259995	2.73263	0.153542	-1.46555	-1.43125	-1.27022	YLR099C	0.182436	-1.3919	0.112169	2.17781	0.15283	-1.40317	-1.44062	-1.31489	0.23749	0.121288	0.209056	0.784639	0.00100613	0.088215	0.0132443	0.0631738
-1.14044	0.0512009	-0.518732	-0.333792	-1.16161	-0.568007	-0.223483	0.223731	-1.02402	0.121938	-0.0345993	0.620323	-1.29385	-0.631738	-0.106827	-0.0779209	YEL064C	-1.08223	0.0865693	-0.276666	0.143266	-1.22773	-0.599873	-0.165155	0.0729051	0.082326	0.0500185	0.342334	0.674661	0.0935047	0.0450641	0.0824885	0.2133
0.507381	0.215441	0.191914	0.489628	0.710952	0.541182	0.268993	0.172422	0.548173	0.328078	0.366661	0.756263	0.628403	0.5967	0.304826	-0.0134993	YPL228W	0.527777	0.27176	0.279287	0.622945	0.669677	0.568941	0.28691	0.0794616	0.0288446	0.0796468	0.123565	0.188539	0.058371	0.0392573	0.0253373	0.131466
-0.161633	0.453444	0.934158	-0.789707	0.37127	0.299286	0.3359	0.315205	-0.593031	0.129369	-0.00419903	-1.21264	-0.139885	-0.0801697	0.209469	0.174458	YDL195W	-0.377332	0.291406	0.46498	-1.00117	0.115693	0.109558	0.272685	0.244831	0.305045	0.229155	0.663519	0.29906	0.361441	0.268316	0.0894005	0.0995232
-1.05241	-0.213925	-0.0833254	0.216854	-1.65437	0.205973	-0.402637	0.108538	-1.24816	0.0608511	0.276031	0.592441	-1.57104	0.847051	0.138384	0.166382	YDL059C	-1.15028	-0.0765371	0.0963531	0.404647	-1.61271	0.526512	-0.132127	0.13746	0.13842	0.194296	0.254104	0.26558	0.0589213	0.453311	0.38256	0.040902
-0.288834	0.0160284	0.200164	1.61103	-0.624084	-0.127137	-0.727802	-0.111643	-0.268362	0.132852	0.299618	2.60317	-0.51766	-0.249624	-0.162165	-0.026392	YBR264C	-0.278598	0.07444	0.249891	2.1071	-0.570872	-0.188381	-0.444983	-0.0690174	0.0144756	0.0826065	0.0703245	0.70155	0.0752527	0.0866114	0.399966	0.0602815
2.39339	3.05987	3.48538	3.11913	2.20766	2.63002	2.62466	3.14021	2.50338	3.01459	3.69552	3.19381	2.42222	2.65347	2.82744	2.7953	YER094C	2.44838	3.03723	3.59045	3.15647	2.31494	2.64174	2.72605	2.96775	0.0777735	0.0320195	0.148592	0.0528043	0.151715	0.0165783	0.143384	0.243889
-0.722845	0.267088	0.010355	1.08718	-0.616679	0.0193405	0.0963364	0.319865	-0.941364	-0.0508442	0.194816	1.22641	-1.11795	0.207995	0.258686	0.110046	YIL014C-A	-0.832105	0.108122	0.102585	1.15679	-0.867313	0.113668	0.177511	0.214956	0.154516	0.224812	0.130433	0.0984523	0.35445	0.133399	0.114799	0.148364
-1.04424	-1.03414	-1.99949	-1.77722	-1.14702	-0.816045	-1.02295	-1.32152	-1.04564	-1.46059	-1.52689	-1.50351	-0.694427	-0.964687	-0.946149	-0.963739	YCR089W	-1.04494	-1.24736	-1.76319	-1.64036	-0.920723	-0.890366	-0.98455	-1.14263	0.000990586	0.301548	0.33418	0.19354	0.320031	0.105106	0.0543074	0.252986
2.08884	1.52048	1.34937	1.15208	1.98426	1.12832	1.3436	1.55285	2.2215	1.21028	1.37451	1.1041	2.05233	1.45132	1.40975	1.56196	YER007C-A	2.15517	1.36538	1.36194	1.12809	2.01829	1.28982	1.37668	1.55741	0.0938087	0.219348	0.0177779	0.0339333	0.0481283	0.228393	0.0467709	0.00644606
2.48143	1.63905	0.924743	0.108566	2.07331	0.94772	1.03609	1.26227	2.60943	1.22652	0.781914	-0.282167	2.10541	1.37433	1.02717	1.28293	YOR224C	2.54543	1.43278	0.853328	-0.0868006	2.08936	1.16102	1.03163	1.2726	0.0905146	0.291705	0.100995	0.27629	0.0226986	0.301659	0.00631057	0.0146078
2.33312	3.56087	3.17344	2.64145	2.84868	3.52113	3.16138	3.03194	2.46651	3.54359	3.75504	2.6575	2.46679	3.45928	3.30303	2.96548	YPL134C	2.39982	3.55223	3.46424	2.64948	2.65774	3.49021	3.2322	2.99871	0.0943173	0.0122178	0.411259	0.0113493	0.270033	0.0437302	0.100164	0.0469954
0.098711	0.777624	-0.266567	-0.518911	-0.443131	-0.0344543	0.0658722	0.383115	-0.432977	0.100297	-0.423035	-1.00189	-1.30028	-0.685865	-0.295157	-0.326986	YOR396W	-0.167133	0.438961	-0.344801	-0.760399	-0.871706	-0.36016	-0.114643	0.0280642	0.37596	0.478943	0.110639	0.341516	0.606097	0.460617	0.255286	0.502117
-0.471112	0.183054	1.16205	0.334281	0.0339336	0.120622	0.670888	0.728033	-0.346338	0.582014	1.39664	0.580315	0.0623722	0.00787258	1.08628	1.05058	YDR255C	-0.408725	0.382534	1.27934	0.457298	0.0481529	0.0642471	0.878583	0.889308	0.0882285	0.282107	0.165882	0.173972	0.0201091	0.0797257	0.293726	0.228078
1.63686	0.17742	-0.0876045	-1.65392	1.36634	-0.279118	-0.42991	-0.545779	1.48837	-0.0573816	-0.526981	-1.36726	1.48499	0.234947	-0.391307	0.0541229	YGR211W	1.56262	0.060019	-0.307293	-1.51059	1.42567	-0.0220852	-0.410608	-0.245828	0.105002	0.16603	0.310686	0.202702	0.0838959	0.363499	0.0272963	0.424195
3.21402	2.04514	2.09916	4.62027	2.82013	1.66614	1.18396	1.43901	2.84705	1.94308	2.94024	5.02909	2.77953	1.81827	1.59677	2.04351	YOR338W	3.03053	1.99411	2.5197	4.82468	2.79983	1.74221	1.39037	1.74126	0.259486	0.0721648	0.594733	0.289078	0.028703	0.107573	0.291901	0.427443
-0.414619	-0.253584	0.36813	0.362867	0.202421	0.773689	0.887787	0.964916	0.0550795	-0.0693674	0.661647	0.35654	0.476978	0.436194	0.94029	0.50853	YJL164C	-0.17977	-0.161476	0.514888	0.359704	0.3397	0.604942	0.914039	0.736723	0.332127	0.130261	0.207548	0.00447431	0.194141	0.238645	0.0371256	0.322714
-3.16648	-1.58639	-0.110689	2.00795	-2.57241	-2.86327	-2.74867	-2.40834	-3.43732	-1.53818	-0.0212908	2.3348	-3.15422	-2.81123	-2.63866	-2.62609	YPL255W	-3.3019	-1.56228	-0.06599	2.17137	-2.86332	-2.83725	-2.69366	-2.51721	0.191512	0.0340904	0.0632142	0.23112	0.411401	0.0367993	0.0777903	0.153972
5.04335	4.49118	3.9468	4.81737	4.6142	4.29242	4.43908	4.60255	5.15649	4.36475	4.39384	5.27707	4.82235	4.53913	4.38493	4.5939	YER072W	5.09992	4.42797	4.17032	5.04722	4.71827	4.41578	4.41201	4.59822	0.0799989	0.0894052	0.316107	0.325057	0.147187	0.174449	0.0382882	0.00612029
-0.00645351	-0.0467844	0.284007	1.04993	-0.543058	0.511009	0.391644	0.142861	-0.400881	-0.335402	0.0535622	1.66472	-1.0571	0.012538	0.261995	-0.0599794	YNL242W	-0.203667	-0.191093	0.168785	1.35733	-0.800079	0.261774	0.326819	0.041441	0.278902	0.204084	0.162949	0.434723	0.363482	0.352472	0.0916751	0.14343
0.0660076	-0.631887	-0.673771	-1.4179	-0.174145	-1.28303	-1.26304	-1.16342	0.140025	-0.66256	-0.738293	-1.33384	-0.0671406	-0.752603	-1.11226	-0.606207	YDR021W	0.103016	-0.647223	-0.706032	-1.37587	-0.120643	-1.01782	-1.18765	-0.884812	0.0523383	0.0216898	0.0456238	0.0594398	0.0756634	0.375068	0.106617	0.394008
-2.72617	-3.19156	-2.28287	-2.37019	-2.05972	-2.8853	-2.7457	-2.76982	-2.16933	-2.95154	-2.92313	-2.39459	-1.86757	-2.51456	-2.43402	-2.40149	Q0017	-2.44775	-3.07155	-2.603	-2.38239	-1.96364	-2.69993	-2.58986	-2.58565	0.393743	0.169724	0.452732	0.0172479	0.135871	0.262152	0.220387	0.260448
-1.32107	-0.300414	-0.147963	0.865732	-1.25289	-0.576004	-0.521301	-0.940146	-1.4713	-0.195156	0.41802	1.72084	-1.46039	-0.655311	-0.434681	-0.426375	YGR179C	-1.39618	-0.247785	0.135029	1.29329	-1.35664	-0.615657	-0.477991	-0.683261	0.106222	0.0744286	0.40021	0.604655	0.146727	0.0560783	0.0612498	0.363291
1.99984	3.90318	3.5016	3.22299	2.44585	2.95686	3.08654	3.59236	2.18356	3.81098	3.80774	2.76306	2.02883	2.87361	3.33914	3.37367	YKL067W	2.0917	3.85708	3.65467	2.99302	2.23734	2.91523	3.21284	3.48301	0.129915	0.0651948	0.216472	0.325224	0.29488	0.0588707	0.178618	0.154641
1.27464	3.57531	3.00812	3.27886	1.17196	1.99677	2.2853	2.73544	1.27305	3.32991	2.5184	3.41693	0.745651	1.98835	2.26962	2.47137	YGL200C	1.27385	3.45261	2.76326	3.3479	0.958806	1.99256	2.27746	2.6034	0.00112479	0.173525	0.346285	0.0976283	0.301446	0.0059491	0.011087	0.186723
1.30662	-0.232205	0.590208	1.66534	0.779404	-0.220362	0.108912	-0.00489044	0.771029	-0.356987	0.54593	2.17742	0.56187	-0.303977	0.14679	-0.130224	YER103W	1.03883	-0.294596	0.568069	1.92138	0.670637	-0.262169	0.127851	-0.0675573	0.378722	0.0882339	0.0313094	0.362096	0.15382	0.0591249	0.0267838	0.0886244
1.39484	0.416512	0.615038	2.37619	1.98294	1.39817	1.23645	1.02453	1.04347	0.016777	0.076375	2.82348	1.30297	0.615797	0.674246	0.359752	YMR135C	1.21915	0.216644	0.345706	2.59983	1.64296	1.00698	0.955346	0.69214	0.248461	0.282655	0.380892	0.316285	0.480811	0.553218	0.397535	0.470068
-2.07699	-1.98974	-1.52318	-2.13577	-0.741587	-0.700271	-0.898953	-1.03757	-1.78003	-1.86905	-1.73839	-2.32964	-1.29909	-1.58535	-1.37832	-1.74763	YKL091C	-1.92851	-1.9294	-1.63079	-2.23271	-1.02034	-1.14281	-1.13864	-1.3926	0.209984	0.085345	0.152177	0.137084	0.394215	0.625844	0.338965	0.502091
1.13151	0.884549	1.5451	0.551359	1.77103	2.11345	1.39884	1.65853	1.30317	0.0447617	1.01557	0.225774	1.63505	0.982105	1.47199	0.128103	YKL187C	1.21734	0.464655	1.28033	0.388567	1.70304	1.54778	1.43542	0.893315	0.121382	0.593819	0.374433	0.230224	0.0961549	0.799984	0.0517239	1.08217
0.345098	1.3688	2.12181	1.35176	0.494393	0.872189	1.03567	1.48823	0.543638	1.41568	1.49719	0.579332	0.258091	1.05354	1.1171	1.09962	YCL057C-A	0.444368	1.39224	1.8095	0.965548	0.376242	0.962866	1.07638	1.29393	0.140389	0.033149	0.441672	0.546191	0.167091	0.128238	0.0575827	0.274793
0.233986	-0.184705	0.0626764	-0.295813	-0.392567	-0.438753	-0.26137	-0.0318851	0.22091	-0.0602026	-0.0446777	-0.954091	-0.119491	-0.23827	0.0331221	0.0918426	YGL044C	0.227448	-0.122454	0.00899935	-0.624952	-0.256029	-0.338511	-0.114124	0.0299788	0.00924601	0.0880363	0.0759109	0.465473	0.193094	0.141763	0.208237	0.0874888
-7.48009	-8.01725	-7.28957	-7.19659	-7.81591	-8.27359	-8.2634	-7.92744	-7.73781	-8.17152	-8.05828	-7.29883	-7.72468	-8.13714	-8.15216	-8.07477	YBR277C	-7.60895	-8.09438	-7.67393	-7.24771	-7.7703	-8.20536	-8.20778	-8.00111	0.182239	0.10909	0.543562	0.0722974	0.0645108	0.0964861	0.0786564	0.104183
-1.17186	0.0564651	0.491637	0.729429	-1.60822	0.207538	0.409641	0.504768	-1.32287	-0.367445	0.256227	1.19384	-1.50596	0.10547	0.578991	0.193612	YDR406W	-1.24736	-0.15549	0.373932	0.961636	-1.55709	0.156504	0.494316	0.34919	0.106774	0.29975	0.16646	0.32839	0.0723098	0.0721729	0.119748	0.220021
-0.748555	-1.08598	-1.32643	-1.82748	-0.307648	-0.962892	-1.05363	-1.1551	-1.02956	-1.24258	-1.5629	-2.0205	-0.652428	-1.17478	-1.4103	-1.50681	YCL014W	-0.889058	-1.16428	-1.44467	-1.92399	-0.480038	-1.06883	-1.23197	-1.33095	0.1987	0.110732	0.167209	0.136488	0.243796	0.149825	0.252204	0.248691
-0.384632	-0.86482	-1.56868	-1.027	-0.349975	-0.602071	-0.638902	-0.321198	-0.0896673	-0.960878	-0.870641	-0.619652	0.0831022	-0.252933	-0.322235	-0.208479	YOR080W	-0.23715	-0.912849	-1.21966	-0.823328	-0.133436	-0.427502	-0.480568	-0.264838	0.208572	0.0679232	0.493587	0.288042	0.306232	0.246878	0.223917	0.0797041
3.72875	1.03552	1.01084	3.30489	4.50222	2.44171	0.500881	-0.776499	4.03036	0.937795	1.26218	3.6833	4.69455	1.76221	0.108294	-0.373898	YJL158C	3.87955	0.986656	1.13651	3.4941	4.59838	2.10196	0.304588	-0.575198	0.213266	0.0690999	0.177723	0.267574	0.135996	0.480481	0.277601	0.284682
-1.02512	-0.066534	-1.39602	-2.65174	-0.515094	0.703111	1.17509	0.0159826	-1.22287	-0.623993	-1.90422	-2.94219	-0.8746	0.445966	0.514107	0.233054	YEL067C	-1.12399	-0.345263	-1.65012	-2.79697	-0.694847	0.574538	0.844599	0.124518	0.139834	0.394183	0.359354	0.20538	0.25421	0.181829	0.467386	0.153493
-0.598025	-0.335714	-0.44822	-0.85328	-0.54563	-0.780442	-0.670504	-0.382363	-0.362924	-0.0473614	-0.272066	-0.741516	-0.585245	-0.248572	-0.294601	-0.295032	YBR251W	-0.480474	-0.191538	-0.360143	-0.797398	-0.565438	-0.514507	-0.482553	-0.338697	0.166242	0.203896	0.12456	0.0790291	0.0280118	0.376089	0.265803	0.0617529
-1.61053	-1.14046	-0.264991	-1.33188	-0.175405	-0.908381	-0.916639	0.242424	-1.74375	-1.11296	-0.582526	-1.28479	-1.1248	-0.913601	-0.509123	-0.412664	YAR027W	-1.67714	-1.12671	-0.423759	-1.30833	-0.650102	-0.910991	-0.712881	-0.0851202	0.0942006	0.0194456	0.224531	0.0332987	0.671322	0.0036907	0.288158	0.463217
-1.58485	-0.81954	-0.289332	0.334284	-0.361403	-0.484971	-0.586763	-0.172826	-1.17209	-0.915779	-0.554433	0.597329	-0.622717	-0.971194	-0.0601768	-0.822316	YKL026C	-1.37847	-0.86766	-0.421883	0.465806	-0.49206	-0.728083	-0.32347	-0.497571	0.291864	0.0680513	0.187454	0.186001	0.184777	0.343812	0.372353	0.459259
-0.422003	-0.147442	-0.544786	1.15127	-0.146667	-0.592943	-0.373686	-0.055151	-0.387804	-0.107465	0.214024	1.13103	-0.175268	-0.230363	-0.0571003	0.103806	YGL085W	-0.404903	-0.127453	-0.165381	1.14115	-0.160967	-0.411653	-0.215393	0.0243273	0.0241822	0.0282681	0.536559	0.0143104	0.0202244	0.256383	0.22386	0.112399
-5.92543	-6.10516	-5.84073	-4.9389	-6.03267	-6.32648	-6.83587	-7.00915	-6.41708	-6.12722	-6.14457	-5.03863	-6.54574	-6.6127	-6.73199	-6.83937	YGL034C	-6.17126	-6.11619	-5.99265	-4.98877	-6.2892	-6.46959	-6.78393	-6.92426	0.347652	0.0155974	0.214847	0.0705228	0.362793	0.202385	0.0734578	0.120052
-0.829027	-0.206609	0.502739	1.21683	-0.916357	-0.560866	-0.340319	-0.15548	-1.02366	0.265572	0.429468	1.94648	-1.25554	-0.444704	-0.0013237	-0.173285	YDR499W	-0.926343	0.0294814	0.466104	1.58165	-1.08595	-0.502785	-0.170821	-0.164382	0.137626	0.333882	0.0518103	0.515942	0.239841	0.0821392	0.239706	0.0125894
0.00614834	0.893303	0.478584	0.564932	-0.249051	0.368138	0.498759	0.897287	0.237379	1.34328	1.20629	0.511303	0.248155	0.750525	1.11362	1.06059	YGR246C	0.121764	1.11829	0.842435	0.538117	-0.00044823	0.559331	0.80619	0.978938	0.163505	0.318184	0.514563	0.0379214	0.351578	0.270388	0.434772	0.115471
-0.0663586	-0.697464	0.114352	-0.05935	0.0174284	-0.344931	-0.277286	-0.31857	-0.0484037	-0.556043	0.102907	0.671099	0.184826	-0.37885	0.170542	0.0909586	YDR425W	-0.0573812	-0.626753	0.10863	0.305874	0.101127	-0.36189	-0.0533719	-0.113806	0.012696	0.1	0.00809287	0.516505	0.118368	0.0239846	0.316662	0.289581
-3.93309	-0.544017	-1.17595	-2.37355	-4.07521	-2.33812	-2.04676	-2.41215	-4.06084	-0.478246	-1.34625	-2.93057	-4.18999	-2.34784	-1.52098	-1.66604	YOR284W	-3.99697	-0.511131	-1.2611	-2.65206	-4.1326	-2.34298	-1.78387	-2.0391	0.0903373	0.0465072	0.120419	0.393874	0.0811607	0.00687562	0.371779	0.527575
-1.90846	-6.43739	-5.92838	-6.8669	-2.85526	-5.87203	-7.73766	-9.17079	-2.57023	-7.30466	-7.85406	-5.44423	-2.87669	-6.72243	-7.9247	-8.18029	YKR105C	-2.23935	-6.87103	-6.89122	-6.15556	-2.86598	-6.29723	-7.83118	-8.67554	0.467943	0.613247	1.36166	1.00598	0.0151566	0.601327	0.132257	0.700389
2.89679	2.93829	1.69687	0.539709	2.72993	3.08096	2.78111	2.81971	3.25517	2.68304	0.844793	0.396328	3.17249	3.13909	2.84886	2.74644	YGR214W	3.07598	2.81067	1.27083	0.468019	2.95121	3.11003	2.81498	2.78307	0.25341	0.180491	0.602509	0.101386	0.312939	0.0411003	0.0479085	0.0518103
2.01647	3.76784	3.6549	3.34102	2.19742	4.01029	3.51046	3.11288	2.03506	3.57065	3.35379	4.13091	2.20137	3.82922	3.37434	3.12326	YLR027C	2.02577	3.66925	3.50434	3.73597	2.19939	3.91976	3.4424	3.11807	0.0131458	0.139433	0.212916	0.558537	0.00279449	0.128036	0.0962526	0.0073356
-0.196267	-0.435287	-0.142733	-0.579338	-0.934537	-0.511977	-0.363438	-0.575951	-0.302142	-0.572727	-0.20694	-0.209595	-0.408525	-0.444943	-0.353061	-0.357361	YNR052C	-0.249205	-0.504007	-0.174836	-0.394466	-0.671531	-0.47846	-0.358249	-0.466656	0.0748649	0.0971852	0.0454013	0.261448	0.371946	0.0474	0.0073376	0.154566
0.321998	0.383615	0.661186	1.97474	0.590252	0.583522	0.488198	0.339589	0.418859	0.201822	0.487574	2.1907	0.437715	0.564741	0.551546	0.428547	YGL106W	0.370428	0.292718	0.57438	2.08272	0.513983	0.574131	0.519872	0.384068	0.068491	0.128547	0.122763	0.152705	0.10786	0.01328	0.0447937	0.0629026
-0.129745	-0.6971	-0.665311	0.183121	0.476616	0.0174789	-0.111998	-0.402736	0.0821981	-0.887904	-0.884911	0.444764	0.30134	-0.403623	-0.565287	-0.828537	YPR093C	-0.0237737	-0.792502	-0.775111	0.313942	0.388978	-0.193072	-0.338642	-0.615636	0.149867	0.134919	0.15528	0.18501	0.123939	0.297764	0.320524	0.301087
0.130547	0.599746	1.01958	0.321788	0.647929	0.53246	1.23857	1.48096	0.132246	0.495466	1.3157	0.568832	0.594418	0.460628	1.46633	1.61925	YOR328W	0.131396	0.547606	1.16764	0.44531	0.621173	0.496544	1.35245	1.55011	0.00120169	0.0737368	0.209391	0.174687	0.0378384	0.0507933	0.16105	0.0977875
1.86924	1.78655	1.87538	2.80117	1.37887	1.1809	1.06624	1.1671	1.9654	1.85627	1.78747	3.05072	1.75891	1.44194	1.2802	1.15767	YEL003W	1.91732	1.82141	1.83142	2.92594	1.56889	1.31142	1.17322	1.16239	0.0679933	0.049299	0.0621615	0.176455	0.268726	0.184582	0.151291	0.00666731
1.16481	0.710648	0.226797	-0.821841	0.623438	0.481493	0.389829	0.414229	1.14203	0.691418	0.186519	-0.9886	0.986258	0.647799	0.407273	0.525994	YOR281C	1.15342	0.701033	0.206658	-0.905221	0.804848	0.564646	0.398551	0.470112	0.0161028	0.0135976	0.0284812	0.117916	0.256552	0.117596	0.0123352	0.0790297
0.638869	0.914831	1.44325	1.81249	1.06078	1.72086	1.62315	1.46451	0.434979	0.762178	1.24297	2.52786	0.872902	1.34021	1.6151	0.886333	YKR076W	0.536924	0.838505	1.34311	2.17018	0.966843	1.53054	1.61912	1.17542	0.144172	0.107942	0.141621	0.505843	0.132853	0.269159	0.00569355	0.408833
-2.20414	-2.69848	-2.56686	-4.04966	-3.17922	-3.1566	-2.58646	-2.04416	-2.40108	-3.09626	-2.76161	-4.00998	-2.98971	-2.84247	-2.27604	-1.95531	YHR048W	-2.30261	-2.89737	-2.66423	-4.02982	-3.08447	-2.99953	-2.43125	-1.99974	0.139257	0.281273	0.137711	0.0280564	0.134007	0.222127	0.219501	0.0628312
-1.52177	-0.940466	-0.216484	0.836451	-2.49239	-1.54741	-1.26726	-1.1867	-1.29453	-0.649508	-0.315372	1.84529	-1.32331	-0.744003	-0.865445	-0.762446	YML025C	-1.40815	-0.794987	-0.265928	1.34087	-1.90785	-1.14571	-1.06635	-0.974576	0.160681	0.205739	0.0699247	0.71336	0.826659	0.568094	0.284123	0.299996
0.966624	0.821915	0.624581	-0.460328	0.797354	1.1119	1.29992	1.04356	1.09108	0.843086	0.641188	-0.200452	1.08444	1.04087	1.06234	1.19094	YNL186W	1.02885	0.8325	0.632885	-0.33039	0.940895	1.07638	1.18113	1.11725	0.0880067	0.0149705	0.0117424	0.18376	0.202997	0.0502256	0.167991	0.104207
-1.0758	0.261874	-0.0754519	0.450958	-1.2065	0.224633	0.35443	0.644414	-1.10103	0.137555	-0.00351715	0.29665	-1.12418	0.160899	0.515737	0.051384	YER039C	-1.08842	0.199715	-0.0394845	0.373804	-1.16534	0.192766	0.435083	0.347899	0.0178399	0.0879069	0.0508655	0.109112	0.0582092	0.0450668	0.114061	0.419336
-2.84158	-1.34089	-1.66601	-2.608	-2.23392	-1.56502	-1.54263	-0.982125	-2.78124	-1.37916	-1.81247	-2.83054	-2.63478	-1.29378	-1.07123	-1.19896	YDL104C	-2.81141	-1.36002	-1.73924	-2.71927	-2.43435	-1.4294	-1.30693	-1.09054	0.0426708	0.0270596	0.103561	0.157363	0.283457	0.19179	0.333333	0.153325
0.472637	0.463705	0.356819	-0.368209	-0.0883598	0.356101	0.673144	0.85828	0.261882	0.168709	-0.212096	-0.536303	-0.231501	0.223701	0.293366	0.243028	YJL207C	0.36726	0.316207	0.0723615	-0.452256	-0.15993	0.289901	0.483255	0.550654	0.149027	0.208594	0.402284	0.11886	0.101216	0.0936206	0.268544	0.435049
0.252941	1.16202	1.44732	1.19689	0.112245	0.534618	0.850288	1.56858	0.531376	0.941298	1.33614	1.2219	0.0453491	0.560228	0.971708	1.00213	YBR253W	0.392159	1.05166	1.39173	1.2094	0.0787969	0.547423	0.910998	1.28535	0.196883	0.156078	0.0786156	0.0176828	0.0473023	0.018109	0.0858568	0.400544
0.313873	0.145834	0.863584	-0.244197	0.165389	0.296233	0.211671	0.655337	0.349434	-0.126019	0.46927	0.456357	0.359995	0.1124	0.197173	0.176422	YOR023C	0.331654	0.00990725	0.666427	0.10608	0.262692	0.204317	0.204422	0.41588	0.0251451	0.192229	0.278823	0.495366	0.137607	0.12999	0.0102515	0.338644
-1.56676	-1.18047	-0.950858	-0.0116892	-2.20106	-0.919101	-1.0389	-0.505886	-1.07852	-0.957145	-0.753953	-0.0985804	-1.41507	-0.702955	-0.671903	-0.591976	YDR367W	-1.32264	-1.06881	-0.852406	-0.0551348	-1.80806	-0.811028	-0.855402	-0.548931	0.345237	0.157914	0.139233	0.0614413	0.55578	0.152838	0.259507	0.0608749
0.245352	0.941129	0.98534	0.247265	0.997594	1.17926	1.25519	1.05619	-0.0597277	0.714052	0.818389	0.208952	0.463601	0.93255	1.28661	1.08484	YJR019C	0.0928121	0.82759	0.901865	0.228108	0.730598	1.05591	1.2709	1.07052	0.215724	0.160567	0.118052	0.0270913	0.37759	0.174453	0.0222151	0.0202561
-0.395819	0.0373068	0.508968	0.428742	-0.664319	-0.266726	-0.405832	0.586051	0.0151758	0.885164	1.29019	0.603397	-0.177756	0.343673	0.779133	0.986502	YHR045W	-0.190321	0.461236	0.899579	0.51607	-0.421038	0.0384731	0.18665	0.786276	0.290617	0.599526	0.552407	0.1235	0.344052	0.431617	0.837897	0.283161
-0.470032	0.332721	0.116104	-0.894731	-0.684801	-0.698676	-0.617399	0.0357456	-0.288383	0.255112	-0.737586	-1.55131	-0.753153	-0.263868	-0.262614	-0.183742	YBL018C	-0.379208	0.293916	-0.310741	-1.22302	-0.718977	-0.481272	-0.440007	-0.073998	0.128445	0.0548779	0.60365	0.46427	0.048332	0.307456	0.250871	0.155201
-2.1004	-1.2105	-2.10595	-2.23891	-2.04423	-1.72192	-2.14968	-2.14908	-2.02429	-1.22212	-1.72927	-2.50537	-1.47674	-1.26508	-1.48462	-1.34236	YHR144C	-2.06235	-1.21631	-1.91761	-2.37214	-1.76048	-1.4935	-1.81715	-1.74572	0.053811	0.0082129	0.266357	0.188416	0.401278	0.32304	0.470273	0.57044
2.54422	1.69548	0.508364	0.0383854	2.3414	1.1602	0.794399	0.529583	2.7894	1.65629	0.95301	-0.174706	2.94702	1.37729	1.07845	1.11107	YJL080C	2.66681	1.67588	0.730687	-0.0681605	2.64421	1.26874	0.936426	0.820327	0.173366	0.027711	0.314412	0.150679	0.428236	0.153506	0.200856	0.411174
-1.08144	-0.368508	0.54417	-0.559835	-1.07719	-0.359756	-0.183709	-0.353044	-1.25028	-0.214251	0.424646	-0.571927	-0.93557	-0.267854	0.0453997	0.0841675	YLR115W	-1.16586	-0.291379	0.484408	-0.565881	-1.00638	-0.313805	-0.0691547	-0.134439	0.119388	0.109077	0.0845162	0.00855076	0.10014	0.0649844	0.162004	0.309156
-0.0158834	-0.131671	0.799393	-0.586695	-0.136117	0.195201	0.273154	0.505384	-0.302711	0.0427904	0.442681	0.023922	-0.206834	-0.158368	0.333397	0.314101	YDR073W	-0.159297	-0.0444403	0.621037	-0.281386	-0.171475	0.0184164	0.303276	0.409743	0.202817	0.123363	0.252233	0.431771	0.0500044	0.250011	0.042598	0.135258
-8.99932	-8.88586	-7.29871	-7.91731	-9.307	-9.07358	-9.31139	-9.44033	-9.28451	-9.01877	-8.92437	-8.37235	-8.64572	-9.41138	-10.0042	-9.84296	YDR209C	-9.14192	-8.95231	-8.11154	-8.14483	-8.97636	-9.24248	-9.65781	-9.64164	0.20166	0.093978	1.14952	0.321758	0.467598	0.238858	0.489912	0.284702
-0.746727	0.00819492	0.757082	-0.393988	-0.337242	-0.435331	-0.250862	0.0898743	-0.497704	0.0949221	0.374887	-0.633412	-0.628029	-0.312518	-0.0542316	-0.149649	YOR097C	-0.622216	0.0515585	0.565984	-0.5137	-0.482635	-0.373925	-0.152547	-0.0298872	0.176085	0.0613254	0.270253	0.169299	0.205617	0.0868421	0.139039	0.169368
0.805243	1.25931	1.48163	1.47262	1.04839	1.13119	1.07849	1.28999	0.807096	1.33943	1.53571	1.50137	0.858288	1.16289	1.12163	1.19832	YLR163C	0.80617	1.29937	1.50867	1.48699	0.953339	1.14704	1.10006	1.24415	0.00131095	0.0566562	0.0382444	0.0203263	0.134422	0.0224168	0.0305008	0.0648185
-1.69061	-1.40652	-1.41483	1.50768	-1.81938	-1.3487	-1.17493	-1.02056	-1.72276	-1.3075	-0.663294	2.03647	-1.72205	-1.06785	-0.634617	-0.715834	YPL167C	-1.70668	-1.35701	-1.03906	1.77207	-1.77071	-1.20827	-0.904775	-0.868196	0.0227377	0.0700157	0.531415	0.373907	0.0688295	0.198592	0.382061	0.215472
-1.09438	-0.898602	-1.15594	-0.471178	-0.29278	-0.73275	-0.763267	-0.887126	-1.23428	-0.881742	-1.05089	0.093111	-0.847416	-0.604325	-0.665915	-0.868053	YDR109C	-1.16433	-0.890172	-1.10342	-0.189034	-0.570098	-0.668538	-0.714591	-0.877589	0.0989257	0.0119211	0.074285	0.399013	0.392187	0.0908099	0.0688383	0.013487
1.42569	1.40682	1.57639	0.385502	1.77488	1.7512	1.66928	1.77816	1.17479	1.1788	1.43836	0.364615	1.41895	1.56493	1.79349	1.6615	YOR042W	1.30024	1.29281	1.50737	0.375058	1.59692	1.65807	1.73139	1.71983	0.177413	0.161236	0.0976027	0.0147696	0.251683	0.131715	0.0878314	0.0824905
-0.569712	-0.480326	-1.13831	-1.9457	-0.818463	-0.476461	-0.279038	-0.230058	-0.755014	-0.950231	-1.22264	-2.1477	-1.05763	-0.644067	-0.798308	-0.637913	YOL138C	-0.662363	-0.715278	-1.18048	-2.0467	-0.938048	-0.560264	-0.538673	-0.433985	0.131029	0.332273	0.0596314	0.142833	0.169119	0.118515	0.367179	0.288397
0.988291	0.336829	-0.603642	-0.743639	1.04112	0.372088	0.195117	-0.0892115	1.42527	0.0486431	-0.636476	0.0697203	0.986533	0.321694	-0.624799	0.0331345	YBR105C	1.20678	0.192736	-0.620059	-0.336959	1.01382	0.346891	-0.214841	-0.0280385	0.308994	0.203778	0.0232165	0.575132	0.0385964	0.035634	0.579768	0.0865116
0.906515	1.72914	1.77078	1.98385	0.824094	1.12024	1.35935	1.38855	0.559458	1.79539	1.61223	2.12688	0.645088	1.04945	1.24685	1.3369	YOR326W	0.732986	1.76226	1.69151	2.05537	0.734591	1.08484	1.3031	1.36272	0.245407	0.0468484	0.112111	0.101134	0.126576	0.050057	0.0795544	0.0365221
-4.6846	-1.75583	-0.162517	2.8997	-5.28306	-6.14913	-5.59925	-4.83513	-4.96482	-1.44874	-0.250662	3.29719	-6.61092	-5.91695	-5.4262	-4.83475	YGR109C	-4.82471	-1.60229	-0.206589	3.09844	-5.94699	-6.03304	-5.51272	-4.83494	0.198145	0.217148	0.0623281	0.281065	0.938939	0.164176	0.122363	0.000271246
0.501908	2.52834	3.77192	3.41734	-0.182788	2.3602	2.91728	3.63491	0.0166769	2.48278	3.78107	3.16607	-0.0996323	2.45562	3.51232	3.60617	YIL031W	0.259293	2.50556	3.7765	3.29171	-0.14121	2.40791	3.2148	3.62054	0.34311	0.0322096	0.00647236	0.177674	0.0587999	0.0674714	0.420754	0.0203236
4.14806	3.69667	3.36561	2.17686	4.66264	4.53135	4.81466	4.65041	4.17306	3.18709	3.37346	1.87691	4.44667	4.04188	4.45934	4.1303	YPR160W	4.16056	3.44188	3.36954	2.02689	4.55466	4.28661	4.637	4.39036	0.0176805	0.360328	0.00554987	0.212095	0.152708	0.34611	0.251252	0.367778
0.19035	0.0496779	-0.245638	-0.351363	-0.0488834	0.0750828	0.130556	0.380631	0.276968	-0.0398397	-0.0584621	-1.02939	0.0213509	0.141063	0.034565	0.221064	YCR095C	0.233659	0.00491905	-0.15205	-0.690379	-0.0137663	0.108073	0.0825605	0.300848	0.0612485	0.0632985	0.132353	0.47944	0.0496631	0.0466549	0.067876	0.112832
1.212	0.550978	0.426651	0.792077	2.33522	2.20632	2.23686	2.23833	0.450222	-0.297529	-0.698545	0.157159	0.701639	0.29243	0.806141	0.257866	Q0045	0.831111	0.126724	-0.135947	0.474618	1.51843	1.24938	1.5215	1.2481	0.538659	0.599985	0.795633	0.448955	1.15511	1.35333	1.01167	1.4004
-7.77256	-7.32333	-7.32243	-6.34567	-6.62726	-6.0195	-6.83186	-6.96317	-7.93377	-7.6414	-7.08851	-5.7652	-7.8137	-6.77701	-7.38251	-7.37728	YDL221W	-7.85316	-7.48237	-7.20547	-6.05543	-7.22048	-6.39825	-7.10718	-7.17022	0.113992	0.224911	0.165407	0.410454	0.83894	0.535644	0.389367	0.292826
0.287234	1.46858	1.18337	1.86761	0.112128	0.891768	0.921865	0.995954	0.398892	0.952581	0.534789	1.72962	-0.0675201	0.656217	0.554638	0.338659	YLR050C	0.343063	1.21058	0.859078	1.79862	0.0223041	0.773993	0.738252	0.667307	0.0789542	0.364864	0.458614	0.0975764	0.127031	0.16656	0.259669	0.464778
-1.06641	-1.39203	-2.68123	-4.08303	-1.60281	-1.43398	-1.87303	-1.97841	-0.862247	-2.02966	-3.32581	-3.50829	-1.1135	-1.24799	-1.45749	-1.79546	YMR013W-A	-0.964328	-1.71084	-3.00352	-3.79566	-1.35815	-1.34099	-1.66526	-1.88693	0.144365	0.450869	0.455788	0.406402	0.345993	0.131514	0.293834	0.129365
-2.6168	-2.65827	-2.59243	-2.87712	-2.35485	-2.55413	-2.462	-2.43104	-2.4869	-2.90113	-3.01715	-2.36533	-2.49379	-2.76594	-2.76352	-2.55587	YOR172W	-2.55185	-2.7797	-2.80479	-2.62122	-2.42432	-2.66004	-2.61276	-2.49346	0.0918559	0.171729	0.300326	0.361894	0.0982514	0.14977	0.213209	0.0882703
0.401744	-0.100189	-0.268834	-0.260814	0.702094	0.220694	0.15979	0.101119	0.361619	-0.224377	-0.580177	-0.181816	0.669548	0.0970097	0.103993	-0.279602	YPL150W	0.381681	-0.162283	-0.424506	-0.221315	0.685821	0.158852	0.131892	-0.0892415	0.0283726	0.0878138	0.220153	0.0558597	0.0230135	0.0874577	0.0394542	0.26921
0.0394535	0.164081	0.406196	-0.922003	0.772965	0.367341	0.602283	0.675334	0.11567	0.138216	0.349142	-0.625522	0.462771	0.240436	0.665944	0.557848	YIL034C	0.0775619	0.151148	0.377669	-0.773762	0.617868	0.303888	0.634113	0.616591	0.0538933	0.018289	0.040343	0.209644	0.21934	0.0897357	0.0450155	0.0830751
0.560293	1.04333	0.514343	-0.56172	0.984441	0.501184	0.389698	0.779555	0.454604	0.979282	0.478214	-0.817682	0.372423	0.839276	0.538185	0.699223	YFL059W	0.507449	1.01131	0.496279	-0.689701	0.678432	0.67023	0.463942	0.739389	0.0747334	0.0452879	0.0255471	0.180993	0.432762	0.239068	0.104996	0.0568032
-2.50739	-2.48104	-2.59628	-3.7581	-2.01034	-2.34439	-1.86093	-1.77414	-2.56681	-2.5028	-2.18719	-2.85927	-2.08295	-1.84662	-1.68094	-1.54977	YAL048C	-2.5371	-2.49192	-2.39174	-3.30869	-2.04664	-2.09551	-1.77093	-1.66195	0.0420195	0.0153915	0.289274	0.635566	0.0513423	0.351983	0.127271	0.158658
-0.105936	-0.505916	0.285465	2.52715	0.04144	0.711154	0.845217	0.833816	-0.0972128	-0.754481	0.0734758	3.20503	0.0442677	0.140344	0.449946	-0.317485	YIL055C	-0.101574	-0.630198	0.179471	2.86609	0.0428538	0.425749	0.647582	0.258166	0.00616828	0.175762	0.149899	0.479334	0.00199945	0.403624	0.279498	0.814093
0.871076	1.00886	1.41014	0.976473	1.10217	1.04493	1.06721	1.31483	0.8429	1.12529	1.34224	1.66522	0.98705	1.21392	1.42546	1.1581	YER079W	0.856988	1.06708	1.37619	1.32084	1.04461	1.12942	1.24634	1.23646	0.019923	0.0823327	0.0480103	0.487015	0.0814048	0.119497	0.253318	0.110827
0.890761	1.62805	-0.230217	-0.843931	1.50024	2.09202	1.85092	0.406919	0.806698	1.27304	-0.324807	-0.873178	1.33525	1.91301	1.19626	0.920717	YDR127W	0.84873	1.45054	-0.277512	-0.858554	1.41775	2.00251	1.52359	0.663818	0.0594419	0.251029	0.0668854	0.0206803	0.116664	0.126578	0.462912	0.36331
-0.915815	-0.0633459	1.28877	2.25714	0.366279	1.09897	1.1754	1.83705	-0.903452	0.181745	1.51048	2.9438	0.0222235	0.351519	1.56468	0.854518	YOL084W	-0.909634	0.0591993	1.39962	2.60047	0.194251	0.725243	1.37004	1.34578	0.00874228	0.173305	0.156775	0.485538	0.243284	0.528526	0.275258	0.694753
0.874841	-0.657107	-0.948601	-0.766501	-0.679574	-0.645103	0.163932	-0.375962	0.1024	-0.764965	-0.711106	-0.693504	-0.486116	-0.915875	-0.0562029	-0.173051	YHL016C	0.48862	-0.711036	-0.829854	-0.730002	-0.582845	-0.780489	0.0538645	-0.274507	0.546198	0.0762669	0.167934	0.0516161	0.136795	0.191465	0.155659	0.14348
0.463224	0.221356	0.974248	0.421388	0.75356	0.569322	0.86203	1.01652	0.42959	0.811129	0.971947	1.13357	0.809863	0.758181	1.00424	0.798182	YKR029C	0.446407	0.516242	0.973097	0.777477	0.781712	0.663751	0.933135	0.907349	0.0237829	0.417032	0.00162722	0.503587	0.0398123	0.133543	0.100558	0.154386
0.754505	-0.282152	1.26385	2.76353	0.1434	0.0771046	0.247007	-0.0513449	0.631399	0.325997	1.11097	3.13185	0.472638	0.423241	0.533078	0.542779	YJR090C	0.692952	0.0219226	1.18741	2.94769	0.308019	0.250173	0.390043	0.245717	0.0870491	0.430027	0.108102	0.260448	0.232806	0.244755	0.202283	0.420109
1.16842	1.2459	1.79877	0.372935	0.598285	1.89204	2.21185	2.41081	1.42433	1.28204	1.73611	1.029	1.38484	1.88083	2.50734	2.12953	YNL115C	1.29637	1.26397	1.76744	0.700968	0.991563	1.88643	2.35959	2.27017	0.180958	0.0255517	0.0443061	0.463908	0.55618	0.00792631	0.208949	0.198891
-0.727659	-0.385102	0.0931587	-0.029645	0.085638	0.472239	0.52005	0.449352	-0.469169	-0.266889	0.786296	-0.275571	0.180103	-0.122458	0.572128	0.19047	YOR386W	-0.598414	-0.325995	0.439727	-0.152608	0.132871	0.174891	0.546089	0.319911	0.18278	0.0835897	0.490122	0.173896	0.066797	0.420514	0.0368249	0.183058
1.34929	1.47389	1.30671	0.93205	0.988905	0.828573	0.665182	0.814121	1.56783	1.78192	1.27352	2.71996	1.40646	1.32289	1.36955	1.3305	YKL122C	1.45856	1.62791	1.29011	1.826	1.19768	1.07573	1.01736	1.07231	0.154532	0.21781	0.023464	1.26424	0.295252	0.349532	0.49806	0.365132
0.451426	-1.68815	-1.1232	-1.53674	-0.613419	-1.96806	-1.876	-1.72752	0.589123	-1.93711	-1.50904	-2.6126	-0.186489	-1.77316	-1.97594	-1.23998	YLR040C	0.520274	-1.81263	-1.31612	-2.07467	-0.399954	-1.87061	-1.92597	-1.48375	0.0973667	0.176041	0.272835	0.760747	0.301885	0.137815	0.0706698	0.344738
-0.410648	-1.22935	-1.51982	-1.30533	-0.392803	-0.448577	-0.611321	-0.780224	0.139912	-1.05316	-1.35234	-0.761507	0.212592	-0.693551	-0.902131	-1.05732	YOL116W	-0.135368	-1.14126	-1.43608	-1.03342	-0.0901055	-0.571064	-0.756726	-0.918774	0.389305	0.124581	0.118427	0.384538	0.428079	0.173223	0.205634	0.195939
2.32279	1.73721	1.45259	1.41062	2.19284	1.9391	1.8725	1.30016	2.19126	1.78215	1.42983	1.39201	2.50342	1.89519	1.73176	1.47416	YNL287W	2.25703	1.75968	1.44121	1.40132	2.34813	1.91714	1.80213	1.38716	0.0930029	0.0317821	0.0160934	0.013164	0.219616	0.0310491	0.0995165	0.123042
0.638585	0.268209	0.0661812	1.62778	0.816664	0.345492	0.497077	0.639759	0.594851	-0.0141745	0.126123	1.64735	0.848208	0.384272	0.411576	0.327372	YER005W	0.616718	0.127017	0.0961523	1.63756	0.832436	0.364882	0.454327	0.483565	0.030925	0.199676	0.0423856	0.013841	0.0223048	0.0274211	0.0604581	0.220891
4.49398	4.04805	2.84445	1.21818	4.25275	3.52836	3.0507	3.07248	4.84974	3.86466	2.42059	1.96546	4.91083	4.20676	3.50742	3.66475	YOR063W	4.67186	3.95636	2.63252	1.59182	4.58179	3.86756	3.27906	3.36861	0.25156	0.129677	0.299709	0.528405	0.465332	0.479705	0.322947	0.418799
1.78831	1.45574	0.796982	2.00476	2.29527	1.12044	0.389876	0.0139217	2.21799	1.23506	1.77968	2.79271	3.11222	1.68293	1.22202	1.0197	YLR205C	2.00315	1.3454	1.28833	2.39874	2.70375	1.40169	0.805948	0.516809	0.303823	0.156049	0.694873	0.557167	0.57767	0.39774	0.588414	0.711189
0.879589	1.0567	1.43845	1.43025	0.987959	0.951123	0.818443	0.918017	0.925481	1.0518	1.54298	1.15536	0.886528	1.18585	1.18991	1.10809	YOR075W	0.902535	1.05425	1.49071	1.29281	0.937243	1.06849	1.00418	1.01305	0.0324504	0.00346751	0.0739202	0.194373	0.0717225	0.165978	0.26267	0.134403
-0.739488	-0.41895	0.360938	-0.6739	-0.621689	-1.02059	-1.05582	-1.7773	-1.03936	-0.165008	-0.0891151	0.257905	-0.6064	-1.04763	-1.10614	-1.05919	YNL197C	-0.889424	-0.291979	0.135911	-0.207997	-0.614044	-1.03411	-1.08098	-1.41825	0.212042	0.179564	0.318236	0.658885	0.0108112	0.0191185	0.035578	0.507774
1.43033	1.44621	1.25329	0.425247	0.878715	0.758796	0.775487	0.708444	1.37066	1.25741	1.22876	0.844603	1.3148	1.31158	1.05422	1.03148	YNL281W	1.40049	1.35181	1.24102	0.634925	1.09676	1.03519	0.914854	0.869962	0.0421927	0.1335	0.0173436	0.296529	0.308358	0.390878	0.197094	0.228422
0.145937	0.427295	-0.132072	-0.684639	0.486654	0.697977	0.434971	0.437623	0.0999632	0.211014	-0.0407124	-0.73619	0.309089	0.537021	0.381442	0.224643	YHR083W	0.12295	0.319154	-0.0863919	-0.710414	0.397871	0.617499	0.408206	0.331133	0.0325084	0.152934	0.0646007	0.0364519	0.125558	0.113813	0.0378506	0.1506
0.886417	1.17071	0.767462	-0.0190792	1.00621	0.8348	0.72084	0.847889	1.09264	1.40041	1.36854	0.198326	1.07104	1.24998	1.00766	1.04817	YGL040C	0.989528	1.28556	1.068	0.0896235	1.03862	1.04239	0.864253	0.948028	0.145821	0.162419	0.425029	0.153729	0.0458416	0.29358	0.202815	0.141618
-0.704196	0.0524769	-0.953617	-0.507776	-0.545069	0.145132	0.523212	-0.209114	-0.6846	-0.418979	-1.02611	0.162935	-0.633475	0.00681305	-0.384266	-0.593836	YDL170W	-0.694398	-0.183251	-0.989866	-0.17242	-0.589272	0.0759726	0.0694733	-0.401475	0.0138565	0.333369	0.0512634	0.474265	0.0625129	0.0978063	0.641684	0.272039
-0.222195	-0.662031	0.274746	2.19996	-0.0827618	-0.822963	-0.860475	-0.499944	0.031352	-0.553102	0.515671	2.57342	-0.0260429	-0.626741	-0.758826	-0.413513	YOR297C	-0.0954213	-0.607566	0.395208	2.38669	-0.0544024	-0.724852	-0.80965	-0.456728	0.179285	0.0770249	0.17036	0.264077	0.0401063	0.138749	0.0718762	0.0611156
0.519023	-1.2656	-1.67808	-2.12774	1.26564	-0.714944	-0.936937	-0.780775	0.107656	-1.37567	-1.67957	-1.90829	0.465401	-1.09098	-1.04775	-1.14127	YCR007C	0.313339	-1.32064	-1.67883	-2.01801	0.865521	-0.90296	-0.992345	-0.961021	0.290881	0.0778341	0.00105331	0.155173	0.565855	0.265895	0.0783581	0.254907
1.20659	0.947826	0.865548	0.675068	1.59443	1.17234	1.08638	1.13518	1.20278	0.888191	0.740582	1.26449	1.41872	0.786687	0.863866	0.68877	YOR132W	1.20468	0.918009	0.803065	0.969778	1.50657	0.979511	0.975123	0.911975	0.00269061	0.0421685	0.0883648	0.416783	0.124248	0.272695	0.157341	0.31566
1.25588	0.801675	0.254133	-0.405055	1.35548	0.927385	0.864195	0.987371	1.28163	0.710196	0.532923	-0.48893	1.34335	1.01207	0.861274	0.774763	YJL054W	1.26875	0.755935	0.393528	-0.446992	1.34941	0.969729	0.862734	0.881067	0.0182081	0.0646856	0.197134	0.0593084	0.00857162	0.0598836	0.00206553	0.150336
-0.13932	0.322291	0.584748	0.0582981	0.58225	1.00185	1.12437	1.06985	-0.259134	-0.0282278	0.195353	-0.180891	0.221514	0.568992	0.747507	0.754702	YLL040C	-0.199227	0.147032	0.39005	-0.0612965	0.401882	0.785421	0.935941	0.912277	0.0847212	0.247854	0.275344	0.169132	0.255079	0.306078	0.266485	0.222845
1.13241	1.37432	1.48537	0.803342	1.58168	1.53403	1.64433	1.89195	1.25683	1.22177	1.53915	0.475186	1.3526	1.41921	1.57054	1.50947	YKL135C	1.19462	1.29805	1.51226	0.639264	1.46714	1.47662	1.60743	1.70071	0.0879831	0.107874	0.0380313	0.232041	0.16198	0.0811884	0.0521778	0.27045
-1.65314	2.34762	3.81462	3.59068	-2.85522	0.288412	1.22717	3.27387	-2.10572	2.32811	4.20658	3.33308	-2.59889	0.761078	2.60816	2.96579	YLL046C	-1.87943	2.33787	4.0106	3.46188	-2.72706	0.524745	1.91766	3.11983	0.320024	0.0137931	0.277155	0.182155	0.18125	0.334225	0.976504	0.217847
0.949377	-0.284443	-0.337595	-1.03906	0.123618	-0.150879	-0.283949	0.0521164	0.629779	-0.683046	-0.875099	-1.50929	0.331644	-0.478687	-0.282561	-0.435787	YIL143C	0.789578	-0.483745	-0.606347	-1.27418	0.227631	-0.314783	-0.283255	-0.191835	0.22599	0.281855	0.380073	0.332502	0.147097	0.231796	0.000981181	0.345
2.53577	4.43332	3.99321	2.93527	2.87622	1.68735	2.0124	1.91137	2.38476	4.54974	3.98399	2.87535	2.72886	1.94977	2.14248	2.18463	YBL003C	2.46026	4.49153	3.9886	2.90531	2.80254	1.81856	2.07744	2.048	0.106783	0.0823178	0.00652228	0.042372	0.1042	0.185563	0.0919799	0.193227
-0.628387	1.33177	0.867071	0.393957	-0.552693	0.466968	0.917281	1.31122	-0.570348	1.41069	0.812931	-0.394697	-0.900192	0.528902	0.907684	1.10332	YGR199W	-0.599368	1.37123	0.840001	-0.00037003	-0.726443	0.497935	0.912483	1.20727	0.0410402	0.0558071	0.0382828	0.557663	0.245719	0.0437943	0.006786	0.147011
3.74944	1.82588	1.01334	0.00846863	2.85118	1.00805	0.801371	0.874549	3.85152	1.58969	0.713352	0.174438	3.5397	1.73229	0.833381	1.5347	YGR103W	3.80048	1.70779	0.863346	0.0914536	3.19544	1.37017	0.817376	1.20462	0.0721844	0.167015	0.212123	0.117358	0.486859	0.512113	0.0226346	0.466796
-2.19881	-0.00191689	1.44409	1.11077	-2.56995	-0.855328	-0.370517	-0.54818	-2.44484	0.475257	1.9965	1.24655	-2.50656	-0.620746	0.279226	0.323008	YGL240W	-2.32183	0.23667	1.72029	1.17866	-2.53825	-0.738037	-0.0456452	-0.112586	0.173971	0.337413	0.390615	0.0960125	0.0448266	0.165874	0.459438	0.616022
1.43396	1.06026	0.603732	-0.992239	1.25188	0.519479	0.308025	0.384172	1.43983	0.975056	0.222627	-0.965529	1.47993	0.988983	0.628742	0.597028	YEL036C	1.43689	1.01766	0.413179	-0.978884	1.36591	0.754231	0.468384	0.4906	0.00415333	0.0602464	0.269482	0.0188872	0.161253	0.33199	0.226781	0.150511
-1.29309	0.174669	0.454477	-0.00882721	-0.32943	0.430295	0.504184	1.31934	-0.860686	0.280766	0.732703	-0.497405	-0.688499	0.26127	0.894894	0.694456	YPL196W	-1.07689	0.227718	0.59359	-0.253116	-0.508964	0.345782	0.699539	1.0069	0.305753	0.0750221	0.196735	0.345477	0.2539	0.119519	0.276274	0.441857
-0.325822	0.511368	1.01974	0.973976	0.222479	0.0098381	0.116503	0.258837	-0.280179	0.690312	1.11027	1.26916	0.0264969	0.0806961	0.321507	0.190325	YGL082W	-0.303	0.60084	1.06501	1.12157	0.124488	0.0452671	0.219005	0.224581	0.0322744	0.126533	0.064012	0.208727	0.13858	0.0501042	0.14496	0.0484453
0.257772	0.603994	0.814867	-0.327814	0.419478	0.414518	0.391388	-0.161921	-0.121452	0.197878	0.353312	-0.380061	0.176926	0.355947	-0.0752125	-0.304649	YIR001C	0.0681601	0.400936	0.584089	-0.353938	0.298202	0.385232	0.158088	-0.233285	0.268152	0.287168	0.326369	0.0369442	0.171511	0.0414165	0.329936	0.100924
-7.93739	-7.5684	-6.93586	-8.08573	-7.51064	-7.11769	-6.71073	-7.02628	-8.67602	-7.84079	-6.78494	-7.66461	-8.16422	-7.47644	-6.76304	-7.04655	YHR139C-A	-8.30671	-7.7046	-6.8604	-7.87517	-7.83743	-7.29706	-6.73688	-7.03641	0.522285	0.19261	0.106715	0.297778	0.462147	0.253674	0.0369945	0.0143348
3.37982	4.29745	4.59981	3.52563	3.05456	3.97375	4.77234	4.97085	3.48297	4.24001	4.63573	3.57447	2.91008	3.95814	4.75161	4.9024	YPL111W	3.43139	4.26873	4.61777	3.55005	2.98232	3.96595	4.76198	4.93663	0.0729396	0.0406148	0.0253988	0.0345361	0.102163	0.0110324	0.0146644	0.0484008
0.620862	0.698975	0.0576859	-0.866819	1.42925	0.52231	0.460472	0.156516	0.374043	0.500506	-0.22104	-0.410784	0.847472	0.764894	0.316205	0.45397	YHL007C	0.497453	0.599741	-0.081677	-0.638802	1.13836	0.643602	0.388339	0.305243	0.174527	0.140338	0.197089	0.322466	0.411382	0.171532	0.102012	0.210332
-1.12869	-1.27362	-1.61066	-1.8077	-1.52125	-1.65459	-1.15034	-1.39955	-1.33588	-1.76672	-1.9181	-1.69129	-1.33355	-1.74933	-1.43748	-1.87299	YML116W	-1.23229	-1.52017	-1.76438	-1.74949	-1.4274	-1.70196	-1.29391	-1.63627	0.146508	0.34867	0.217391	0.0823084	0.132727	0.0669899	0.203035	0.334771
-7.60412	-8.14434	-8.05497	-8.02322	-6.10355	-7.42539	-7.34593	-7.22526	-7.79266	-8.2438	-8.20715	-7.496	-6.88536	-8.26524	-8.25161	-7.96472	YBL097W	-7.69839	-8.19407	-8.13106	-7.75961	-6.49445	-7.84531	-7.79877	-7.59499	0.133321	0.0703267	0.107611	0.372799	0.552824	0.59386	0.640419	0.522877
-1.20057	-1.11015	-1.93857	-2.23578	-1.61477	-0.783952	-0.950444	-1.29315	-1.42683	-1.34724	-1.75114	-2.2749	-1.64744	-0.961876	-1.2253	-1.75173	YAL002W	-1.3137	-1.2287	-1.84485	-2.25534	-1.6311	-0.872914	-1.08787	-1.52244	0.15999	0.167644	0.132533	0.0276659	0.0231018	0.125811	0.194355	0.324262
1.62437	1.81809	0.000891685	-0.684167	1.63592	1.35971	1.2359	0.917065	2.17796	1.23551	-0.825058	-1.34836	2.10871	1.67438	0.934364	0.966542	YMR230W	1.90117	1.5268	-0.412083	-1.01626	1.87231	1.51704	1.08513	0.941803	0.391443	0.411945	0.584035	0.469657	0.334315	0.222503	0.213219	0.0349859
-1.52753	-2.35028	-2.76251	0.344058	-1.87298	-1.33415	-1.57129	-2.06856	-1.61072	-1.91848	-1.77763	0.594056	-1.47797	-1.41407	-1.62075	-1.85036	YPL005W	-1.56913	-2.13438	-2.27007	0.469057	-1.67548	-1.37411	-1.59602	-1.95946	0.0588241	0.30533	0.69641	0.176775	0.279316	0.0565118	0.0349745	0.154284
-0.216434	-0.604795	-0.505795	-0.443217	0.245985	-0.713107	-1.27917	-0.885228	-0.0255098	-0.858389	-0.524588	-0.912598	0.589786	-0.727826	-1.14292	-0.896273	YDR248C	-0.120972	-0.731592	-0.515191	-0.677907	0.417886	-0.720467	-1.21104	-0.89075	0.135004	0.179318	0.0132887	0.331902	0.243104	0.0104079	0.0963457	0.00780964
0.650056	1.35465	1.83101	1.74782	1.21994	1.55235	1.68031	1.96397	0.454819	1.22713	1.76097	1.60228	0.787147	1.18632	1.80473	1.79755	YGL080W	0.552437	1.29089	1.79599	1.67505	1.00354	1.36934	1.74252	1.88076	0.138054	0.0901707	0.0495277	0.102917	0.306032	0.258822	0.0879736	0.117677
-0.305291	0.021657	0.295462	-0.313853	-0.12561	0.421743	-0.0235195	-0.0201912	-0.844897	-0.508792	0.0925989	0.303308	-0.655023	0.174433	0.127279	-0.0260525	YFR018C	-0.575094	-0.243567	0.19403	-0.00527238	-0.390316	0.298088	0.0518799	-0.0231218	0.381559	0.375084	0.143446	0.436399	0.374351	0.174875	0.106631	0.00414455
0.0736141	0.476137	0.980312	2.18485	0.0091877	0.646537	1.0037	1.16529	-0.189581	0.621532	1.39675	2.27415	-0.294788	0.433846	1.11564	1.10572	YBR169C	-0.0579834	0.548834	1.18853	2.2295	-0.1428	0.540192	1.05967	1.13551	0.186107	0.102809	0.294468	0.0631448	0.214944	0.150395	0.0791525	0.0421253
-1.18587	-1.16839	-1.35434	-0.151903	-0.929355	-0.838172	-0.791759	-0.886101	-1.31629	-1.27871	-1.36068	-0.254995	-1.30246	-0.965239	-1.222	-0.952482	YMR231W	-1.25108	-1.22355	-1.35751	-0.203449	-1.11591	-0.901705	-1.00688	-0.919291	0.09222	0.0780034	0.00447966	0.0728972	0.263826	0.0898497	0.304227	0.0469388
0.622136	0.426556	1.00633	2.24245	0.951416	0.644877	0.467167	0.432856	0.589629	0.497949	0.792492	1.97681	0.947645	0.581401	0.463685	0.351715	YBR260C	0.605883	0.462252	0.899412	2.10963	0.949531	0.613139	0.465426	0.392285	0.0229858	0.0504825	0.151207	0.187837	0.00266636	0.0448847	0.00246205	0.057375
-0.0998869	-0.0727367	0.211429	-0.485799	0.0376406	-0.150312	0.00626564	8.4877e-05	-0.322996	-0.212803	-0.362911	-0.679808	0.153309	-0.099925	-0.0279255	0.0467377	YML015C	-0.211442	-0.14277	-0.0757413	-0.582803	0.0954747	-0.125119	-0.0108299	0.0234113	0.157762	0.0990417	0.40612	0.137185	0.0817898	0.0356293	0.0241768	0.0329885
0.595103	0.370833	0.738256	1.44243	0.235948	0.238461	0.326069	0.712229	0.452886	0.366994	0.936673	1.28312	0.205842	0.365398	0.55166	0.54355	YOR262W	0.523994	0.368914	0.837465	1.36278	0.220895	0.301929	0.438864	0.627889	0.100563	0.00271494	0.140302	0.112652	0.0212879	0.0897586	0.159517	0.119274
0.394309	0.107779	-0.285629	-1.00033	0.192444	-0.202015	-0.0714607	-0.0698051	0.74937	0.0745573	-0.0104818	-1.06253	0.689768	0.245896	0.0069809	-0.229123	YHR003C	0.571839	0.0911679	-0.148056	-1.03143	0.441106	0.0219407	-0.0322399	-0.149464	0.251066	0.023491	0.194559	0.0439844	0.351661	0.316721	0.0554666	0.112655
0.954963	0.434021	0.147559	-0.053153	1.18216	0.946672	0.702278	0.443798	0.918018	0.450824	0.137479	1.23993	1.30139	1.02302	0.648873	0.365079	YFR040W	0.936491	0.442422	0.142519	0.59339	1.24178	0.984844	0.675576	0.404439	0.0261236	0.0118814	0.00712788	0.914349	0.0843126	0.0539823	0.0377629	0.0556628
0.720202	1.73521	2.719	5.57351	0.398015	0.431532	0.551413	1.02063	0.832398	1.95227	2.72519	5.7619	0.313782	0.542742	0.825188	0.773271	YKL042W	0.7763	1.84374	2.7221	5.6677	0.355898	0.487137	0.6883	0.896951	0.0793352	0.153485	0.00437381	0.133217	0.0595619	0.0786373	0.193588	0.17491
1.31293	0.137096	0.663334	1.30727	1.09026	0.758922	1.14805	1.33644	1.48234	1.01029	2.10922	1.16755	1.49631	1.18923	1.70244	1.66354	YFL036W	1.39763	0.573695	1.38628	1.23741	1.29329	0.974075	1.42525	1.49999	0.119792	0.617443	1.0224	0.0987996	0.28712	0.304273	0.392013	0.231297
-0.724618	0.423419	1.05581	0.827644	-0.708784	-0.459237	-0.136865	0.222927	-0.529816	0.90522	0.800246	0.498181	-0.646759	-0.407654	0.0607424	0.0805798	YKR037C	-0.627217	0.66432	0.928026	0.662913	-0.677772	-0.433445	-0.0380611	0.151753	0.137746	0.340685	0.180707	0.232966	0.0438583	0.0364749	0.139729	0.100655
-1.51941	0.0748253	0.99228	2.64601	-1.88151	-0.653453	0.103872	0.522314	-1.82887	0.226827	0.870946	2.99028	-2.10465	-0.632418	0.377584	0.254397	YDR118W	-1.67414	0.150826	0.931613	2.81814	-1.99308	-0.642935	0.240728	0.388356	0.218823	0.107481	0.0857961	0.243434	0.157784	0.0148741	0.193543	0.189446
2.03154	1.61594	0.193953	-0.171602	2.12575	1.12631	1.10613	0.935571	2.46242	1.31343	-0.397954	-0.801844	2.4019	1.58985	1.05751	1.24132	YMR194W	2.24698	1.46469	-0.102001	-0.486723	2.26382	1.35808	1.08182	1.08845	0.304677	0.213906	0.418541	0.445648	0.195269	0.32777	0.0343783	0.2162
1.69242	1.84831	1.95921	1.64092	1.78346	1.93778	1.78927	2.17264	1.85524	2.15497	2.30727	1.57352	1.97213	2.1854	2.25064	2.04208	YMR302C	1.77383	2.00164	2.13324	1.60722	1.87779	2.06159	2.01996	2.10736	0.115133	0.216842	0.246119	0.0476549	0.133413	0.175097	0.326237	0.092313
-1.31499	-1.16389	-0.776841	-0.318447	-1.76257	-1.86108	-1.69865	-1.38317	-1.45385	-1.26631	-1.08441	-0.100203	-1.84868	-1.64287	-1.53801	-1.48019	YOR013W	-1.38442	-1.2151	-0.930624	-0.209325	-1.80563	-1.75198	-1.61833	-1.43168	0.0981886	0.0724183	0.217481	0.154322	0.0608884	0.1543	0.113589	0.0686022
-10.5115	-9.56331	-8.41696	-7.84573	-9.49696	-10.8419	-10.9056	-9.96107	-10.2545	-9.987	-8.06823	-8.42847	-10.3136	-11.6225	-10.4316	-9.62067	YJL052C-A	-10.383	-9.77515	-8.2426	-8.1371	-9.90528	-11.2322	-10.6686	-9.79087	0.181763	0.299592	0.246591	0.412058	0.577459	0.551958	0.335196	0.240698
2.40952	0.115553	0.95368	2.32468	1.31437	0.496974	0.61096	1.08543	1.83538	-0.357809	0.372665	2.0193	1.29057	0.0761309	0.587684	0.46291	YIL176C	2.12245	-0.121128	0.663173	2.17199	1.30247	0.286552	0.599322	0.774172	0.405983	0.334717	0.410839	0.215938	0.0168291	0.297581	0.0164588	0.440191
3.62139	3.31927	1.87781	0.542416	3.24718	2.66043	2.63828	2.01458	3.88591	2.90848	0.918557	0.45541	3.89547	3.26706	2.55729	2.6609	YER102W	3.75365	3.11387	1.39818	0.498913	3.57133	2.96375	2.59778	2.33774	0.187041	0.290477	0.678295	0.0615222	0.458407	0.42895	0.0572699	0.457019
0.884493	0.35397	-0.0370007	0.747274	0.385674	-0.0489683	-0.537581	-0.136022	0.836538	0.785422	0.435682	0.825836	0.530435	0.449744	0.366738	0.468205	YKL063C	0.860516	0.569696	0.199341	0.786555	0.458054	0.200388	-0.0854211	0.166091	0.033909	0.305083	0.334237	0.0555516	0.102362	0.352643	0.63945	0.427252
0.328621	0.0440121	-0.0735722	-0.308676	0.869389	0.497046	0.317918	-0.160277	0.383501	0.11464	-0.0733547	-0.250278	0.483265	0.06812	0.0161428	-0.231073	YMR261C	0.356061	0.0793262	-0.0734634	-0.279477	0.676327	0.282583	0.16703	-0.195675	0.0388061	0.0499417	0.000153753	0.0412938	0.273031	0.303296	0.213387	0.0500603
-2.39661	-0.718998	-0.316381	-0.145634	-2.69764	-1.13403	-0.329195	0.540985	-2.38961	-0.693006	-0.368303	-0.898949	-2.99223	-1.50946	-0.246397	-0.058918	YJL059W	-2.39311	-0.706002	-0.342342	-0.522291	-2.84494	-1.32174	-0.287796	0.241034	0.00494494	0.0183787	0.036715	0.532674	0.208305	0.265468	0.058547	0.424196
1.97028	0.425158	0.529036	0.308514	2.19299	1.09711	0.684762	0.334365	1.63436	0.67914	0.586162	0.399452	1.83914	0.83641	0.505691	0.174939	YBR279W	1.80232	0.552149	0.557599	0.353983	2.01606	0.966759	0.595227	0.254652	0.237537	0.179593	0.0403942	0.0643033	0.250212	0.18434	0.126622	0.112731
-0.115381	-0.0934219	-0.443844	-0.819084	-0.606204	-0.484681	-0.405914	-0.797471	-0.0366354	-0.0133686	0.0713348	0.417561	-0.0441303	-0.370468	-0.303325	-0.276558	YDL225W	-0.0760083	-0.0533953	-0.186254	-0.200762	-0.325167	-0.427575	-0.354619	-0.537014	0.0556817	0.0566063	0.364286	0.87444	0.397446	0.0807608	0.0725418	0.368341
-1.35482	-1.89809	-3.10253	-2.5648	-2.06411	-1.69697	-1.91184	-2.3001	-1.31428	-1.80883	-2.23615	-3.07292	-1.57716	-1.58673	-1.75609	-1.87668	YMR138W	-1.33455	-1.85346	-2.66934	-2.81886	-1.82063	-1.64185	-1.83396	-2.08839	0.0286626	0.0631144	0.61262	0.359294	0.344328	0.0779481	0.110134	0.299405
-9.03528	-9.52568	-8.58895	-4.88823	-9.04888	-9.186	-9.61084	-9.15102	-9.48577	-9.93566	-8.13789	-5.11968	-9.02879	-10.1071	-9.50765	-9.50192	YDR491C	-9.26052	-9.73067	-8.36342	-5.00395	-9.03883	-9.64653	-9.55924	-9.32647	0.318545	0.289899	0.31895	0.16366	0.0142044	0.651298	0.0729671	0.248123
2.8369	2.19279	2.51226	3.58633	2.49235	1.60602	1.99988	2.23323	3.02378	1.92086	2.40187	3.84056	2.89594	2.50412	2.4415	2.52005	YGL231C	2.93034	2.05682	2.45707	3.71344	2.69415	2.05507	2.22069	2.37664	0.132141	0.192283	0.0780587	0.179765	0.285379	0.635046	0.312268	0.202816
3.25626	1.39444	2.46796	4.23773	2.61263	1.38561	1.58548	1.19073	3.10341	1.40561	2.89662	4.83863	2.89037	1.76771	1.42366	1.58435	YLL012W	3.17984	1.40002	2.68229	4.53818	2.7515	1.57666	1.50457	1.38754	0.108085	0.00789456	0.30311	0.424897	0.196387	0.270192	0.114422	0.27833
-1.60772	-1.20556	-0.712188	-1.30811	-1.54411	-2.06677	-1.58343	-1.22836	-1.58036	-1.216	-0.871986	-1.72198	-1.60028	-1.94111	-1.50339	-1.27148	YKL130C	-1.59404	-1.21078	-0.792087	-1.51504	-1.5722	-2.00394	-1.54341	-1.24992	0.0193464	0.00738276	0.112995	0.292645	0.0397159	0.0888543	0.0565915	0.0304948
-2.50682	-6.3488	-4.90008	-5.979	-3.51461	-4.81853	-1.45015	-4.42511	-6.50761	-7.44163	-7.23422	-5.8778	-5.87947	-5.69838	-5.78428	-6.54511	YML017W	-4.50722	-6.89521	-6.06715	-5.9284	-4.69704	-5.25846	-3.61722	-5.48511	2.82898	0.772746	1.65049	0.0715525	1.67221	0.622144	3.06469	1.49906
-6.70669	-7.1958	-6.5153	-7.34956	-6.95128	-7.21075	-6.84004	-7.32484	-6.972	-7.56693	-7.81918	-6.92254	-6.95486	-7.6111	-7.48067	-7.40537	YBL100C	-6.83934	-7.38136	-7.16724	-7.13605	-6.95307	-7.41093	-7.16035	-7.36511	0.187601	0.262423	0.921983	0.301949	0.00253151	0.283094	0.452994	0.0569393
3.24726	0.179219	1.01185	0.334218	2.62839	0.03193	-0.277029	0.192982	3.26386	-0.165425	0.594707	0.327282	3.08563	-0.0167675	0.0312338	-0.0946732	YJR155W	3.25556	0.00689697	0.803281	0.33075	2.85701	0.00758123	-0.122898	0.0491543	0.0117357	0.2437	0.294967	0.00490455	0.323318	0.0344343	0.217975	0.203403
3.60089	3.44829	2.63006	2.70539	3.50424	2.59288	2.44688	2.62332	3.73223	3.24426	2.66879	2.72371	3.4255	2.72151	2.44217	2.62408	YDL192W	3.66656	3.34627	2.64942	2.71455	3.46487	2.6572	2.44452	2.6237	0.0928748	0.144269	0.0273799	0.0129509	0.0556756	0.0909563	0.00332524	0.000535492
2.64446	2.43708	2.57686	1.26807	2.39063	2.43025	2.4538	2.49657	3.02328	2.32027	2.44178	1.44171	2.84168	2.37289	2.51098	2.30879	YHR132C	2.83387	2.37867	2.50932	1.35489	2.61615	2.40157	2.48239	2.40268	0.26786	0.0825984	0.095519	0.122785	0.318939	0.0405622	0.0404367	0.132783
-7.61481	-6.67285	-6.2295	-5.65235	-8.14838	-7.29994	-7.43358	-6.96127	-7.77034	-6.58385	-5.67448	-5.19236	-8.28678	-6.87834	-6.7972	-6.73618	YHL037C	-7.69257	-6.62835	-5.95199	-5.42235	-8.21758	-7.08914	-7.11539	-6.84873	0.109975	0.0629329	0.392456	0.325258	0.0978593	0.298115	0.449989	0.159166
2.66338	2.36963	2.05941	0.858231	2.44634	2.1187	2.1429	2.01555	2.48985	2.14601	1.82796	1.01371	2.57934	1.84115	1.78582	1.77223	YDL145C	2.57661	2.25782	1.94368	0.935972	2.51284	1.97992	1.96436	1.89389	0.122699	0.158121	0.163657	0.109943	0.0940401	0.19626	0.252492	0.172053
3.13817	2.64011	1.00859	-0.634261	3.17486	3.405	2.69448	1.44579	3.16953	2.61266	0.568858	0.483369	3.76973	3.77576	2.10036	1.9576	YER091C	3.15385	2.62639	0.788725	-0.0754461	3.4723	3.59038	2.39742	1.70169	0.0221747	0.0194104	0.310939	0.790284	0.420635	0.262164	0.420104	0.3619
0.345263	-0.462302	-0.1491	-1.80481	-0.116276	-0.421358	-0.454924	-0.223143	0.498763	-0.513304	-0.575054	-1.16844	0.247191	-0.443355	-0.608585	-0.397104	YLR298C	0.422013	-0.487803	-0.362077	-1.48662	0.0654578	-0.432356	-0.531754	-0.310123	0.108541	0.0360635	0.301195	0.449981	0.25701	0.0155539	0.108655	0.123009
0.596757	-0.0759411	-0.89221	-1.95262	0.420377	0.411031	0.119899	0.0891933	0.870221	-0.340736	-0.842062	-1.60317	1.13241	0.31459	-0.136137	-0.404386	YDR458C	0.733489	-0.208339	-0.867136	-1.7779	0.776392	0.362811	-0.00811911	-0.157596	0.193368	0.187239	0.03546	0.247096	0.503482	0.0681936	0.181045	0.349013
-2.57224	-2.28393	-1.94478	-1.25012	-3.73374	-3.01536	-2.39988	-1.49481	-2.42858	-2.44226	-1.41541	-1.75888	-3.39503	-2.80102	-2.25056	-1.7943	YCR040W	-2.50041	-2.36309	-1.6801	-1.5045	-3.56438	-2.90819	-2.32522	-1.64456	0.101577	0.111959	0.374321	0.359747	0.239505	0.151565	0.105582	0.211773
-1.30721	-0.577106	-0.554874	-0.120637	-1.10975	-0.883641	-0.897861	-0.684278	-1.17343	-0.458168	-0.647128	0.881089	-1.06692	-0.676073	-0.712983	-0.850307	YGL143C	-1.24032	-0.517637	-0.601001	0.380226	-1.08834	-0.779857	-0.805422	-0.767292	0.0945971	0.0841022	0.0652332	0.708327	0.0302804	0.146773	0.130729	0.117401
3.04037	1.59078	0.10895	-0.226118	2.71035	0.836387	0.801503	0.982367	3.01825	1.20325	0.300816	-0.519214	2.81411	1.40446	0.652243	1.36267	YOL077C	3.02931	1.39702	0.204883	-0.372666	2.76223	1.12042	0.726873	1.17252	0.0156456	0.274027	0.13567	0.20725	0.0733719	0.401689	0.105543	0.268915
1.38656	1.1785	1.4049	0.904379	0.764733	1.32077	0.529411	0.739592	1.34315	1.06977	1.23974	0.605118	1.58585	1.22269	1.29465	1.31256	YLR310C	1.36485	1.12414	1.32232	0.754748	1.17529	1.27173	0.912029	1.02608	0.0306944	0.076886	0.11679	0.21161	0.580614	0.0693555	0.541103	0.405151
-0.464956	-0.316605	-0.127009	-0.426677	-0.200024	-0.400361	-0.381381	0.147427	-0.154273	-0.540066	-0.369214	-0.922153	-0.23422	-0.389789	-0.340714	-0.350372	YOL086W-A	-0.309615	-0.428335	-0.248112	-0.674415	-0.217122	-0.395075	-0.361047	-0.101473	0.219686	0.158011	0.171265	0.350354	0.0241802	0.00747584	0.0287563	0.351997
0.059866	-0.209673	1.55249	4.52717	-0.321575	-0.406914	-0.901666	-0.584201	0.143971	-0.128801	1.56404	5.13697	0.0501728	-0.55296	-0.472161	-0.689367	YKL189W	0.101919	-0.169237	1.55827	4.83207	-0.135701	-0.479937	-0.686913	-0.636784	0.0594716	0.0571848	0.00816638	0.431197	0.262866	0.103271	0.303705	0.0743639
2.65763	2.42123	0.42433	-0.386259	2.59413	2.07738	1.908	1.72584	3.14059	1.84647	-0.142596	-0.834141	3.13469	2.53021	1.89023	2.18276	YLL045C	2.89911	2.13385	0.140867	-0.6102	2.86441	2.3038	1.89911	1.9543	0.341506	0.406418	0.400877	0.3167	0.382233	0.320201	0.0125644	0.323089
-3.65637	-3.8808	-3.59327	-4.01398	-3.16962	-2.5723	-2.50448	-2.31649	-2.99745	-3.61868	-3.35698	-4.11092	-2.59737	-2.93974	-2.63772	-2.75417	YIL029C	-3.32691	-3.74974	-3.47512	-4.06245	-2.8835	-2.75602	-2.5711	-2.53533	0.465929	0.185349	0.167086	0.068542	0.40464	0.259816	0.094214	0.309486
2.18801	1.4166	0.972701	0.820762	1.96721	1.27162	1.27228	1.31572	2.1323	1.32154	1.37919	0.612248	2.07355	1.47441	1.25298	1.36046	YDR211W	2.16016	1.36907	1.17595	0.716505	2.02038	1.37301	1.26263	1.33809	0.0393941	0.0672165	0.287434	0.147441	0.075188	0.14339	0.0136482	0.0316357
-1.29982	-1.08582	-1.51978	-1.53343	-1.54704	-1.22272	-1.06525	-1.24876	-1.2814	-1.20427	-1.35672	-1.58605	-1.31685	-1.14788	-1.00397	-1.17606	YPR085C	-1.29061	-1.14504	-1.43825	-1.55974	-1.43194	-1.1853	-1.03461	-1.21241	0.0130224	0.0837583	0.115302	0.0372113	0.162768	0.0529216	0.0433324	0.051407
0.618689	0.855391	0.834778	-0.0468397	0.710406	0.924961	0.649032	0.858994	0.779461	1.10555	0.995927	0.190253	0.924089	0.894906	0.874805	0.719588	YML127W	0.699075	0.980471	0.915352	0.0717068	0.817248	0.909934	0.761919	0.789291	0.113683	0.17689	0.11395	0.16765	0.151097	0.0212521	0.159646	0.0985744
-7.63859	-7.7981	-8.2189	-6.81961	-7.2376	-7.66661	-7.89567	-7.55023	-6.12983	-6.88627	-7.04742	-6.22471	-5.76759	-6.41355	-6.26192	-6.17937	Q0010	-6.88421	-7.34219	-7.63316	-6.52216	-6.50259	-7.04008	-7.0788	-6.8648	1.06686	0.644757	0.82836	0.420657	1.03945	0.886049	1.15523	0.969344
-6.90329	-7.27884	-6.27869	-6.12148	-6.35731	-7.96863	-8.38073	-8.16847	-6.41063	-7.23362	-6.54463	-6.1465	-6.57504	-7.9435	-8.1686	-8.94171	YCR001W	-6.65696	-7.25623	-6.41166	-6.13399	-6.46617	-7.95607	-8.27466	-8.55509	0.348364	0.0319759	0.188045	0.0176915	0.153962	0.0177673	0.149999	0.546767
-0.428641	0.523159	1.39293	0.891838	-0.3128	0.0443182	0.448577	0.743315	-0.684242	0.595805	1.24311	0.712997	-0.746787	0.193988	0.72082	0.826351	YOR011W	-0.556442	0.559482	1.31802	0.802418	-0.529794	0.119153	0.584699	0.784833	0.180737	0.0513686	0.105942	0.126459	0.306875	0.105832	0.192505	0.0587156
-9.92782	-9.60611	-10.8624	-10.3407	-9.74666	-9.76492	-10.6182	-10.7956	-10.3043	-10.5975	-10.7264	-9.90717	-9.33279	-9.83085	-10.1003	-10.6519	YCL022C	-10.1161	-10.1018	-10.7944	-10.1239	-9.53972	-9.79789	-10.3593	-10.7238	0.266229	0.701003	0.0962054	0.306562	0.29265	0.0466125	0.366184	0.101625
2.26414	1.54412	1.25008	1.16339	2.15733	1.88786	2.14621	1.96619	2.13276	1.17087	1.11763	1.4246	2.16596	1.67543	1.7413	1.71347	YER167W	2.19845	1.3575	1.18386	1.294	2.16164	1.78164	1.94375	1.83983	0.0929038	0.263927	0.0936537	0.184708	0.00610014	0.150208	0.286316	0.178701
-0.311715	-0.567355	0.131141	-1.01965	0.0642214	-0.657625	-0.251463	-0.764053	-0.210143	-0.685501	-0.441803	-0.898033	-0.300046	-0.85613	-1.01049	-1.18714	YBL029W	-0.260929	-0.626428	-0.155331	-0.958842	-0.117912	-0.756877	-0.630978	-0.975597	0.0718223	0.0835418	0.405132	0.0859971	0.257576	0.140364	0.536716	0.299168
-4.45808	-4.67226	-4.53904	-5.65019	-4.29603	-4.55272	-4.41402	-5.0251	-5.01166	-4.38376	-4.57178	-5.19543	-4.27232	-4.46667	-4.49761	-4.58949	YER097W	-4.73487	-4.52801	-4.55541	-5.42281	-4.28418	-4.50969	-4.45581	-4.80729	0.391442	0.204001	0.023145	0.321569	0.0167594	0.060848	0.0591127	0.308026
-0.867459	0.678887	1.13418	-0.0393429	-0.291532	0.0891371	0.307407	0.824461	-0.690696	0.769779	0.701266	-0.117272	-0.491022	0.342325	0.728905	0.837705	YGR042W	-0.779078	0.724333	0.917725	-0.0783076	-0.391277	0.215731	0.518156	0.831083	0.124991	0.0642702	0.306119	0.0551045	0.141061	0.179031	0.298044	0.00936468
-0.81529	0.356016	1.53874	1.70678	-0.34615	-0.0284433	0.468386	0.834064	-0.984831	0.465944	1.22345	2.29393	-0.453457	0.0593643	0.99615	1.16553	YEL041W	-0.900061	0.41098	1.38109	2.00036	-0.399804	0.0154605	0.732268	0.999798	0.119883	0.0777309	0.222944	0.415179	0.0758771	0.0620894	0.373186	0.234382
-1.50808	-1.16114	0.00838089	0.101373	-1.66073	-1.44266	-1.45228	-1.33604	-1.54266	-0.638926	-0.170775	0.422673	-1.94219	-1.24986	-1.31257	-1.534	YER146W	-1.52537	-0.900035	-0.0811973	0.262023	-1.80146	-1.34626	-1.38242	-1.43502	0.024452	0.369264	0.126683	0.227194	0.199023	0.136336	0.0987868	0.13998
-7.06221	-6.55432	-7.04045	-6.03967	-6.17265	-6.04643	-6.57604	-6.31491	-7.01983	-7.14657	-6.97578	-6.93349	-7.11116	-6.46387	-6.73025	-6.82801	YAL042C-A	-7.04102	-6.85045	-7.00812	-6.48658	-6.6419	-6.25515	-6.65314	-6.57146	0.0299624	0.418788	0.045728	0.632021	0.663627	0.295177	0.109043	0.362815
0.446977	-0.566281	-0.986439	-0.607625	-0.212289	-1.01679	-1.03733	-1.16299	-0.12511	-1.10702	-1.53854	0.0668755	-0.361561	-0.520076	-1.27826	-0.932384	YJL069C	0.160933	-0.836652	-1.26249	-0.270375	-0.286925	-0.768432	-1.15779	-1.04769	0.404526	0.382362	0.390392	0.476944	0.105551	0.351228	0.17036	0.163063
2.82918	2.13813	2.08621	1.84382	2.89447	2.58383	2.41135	2.53389	2.72164	1.76168	1.91271	2.12428	2.82049	2.32868	2.27852	2.28405	YCL017C	2.77541	1.94991	1.99946	1.98405	2.85748	2.45625	2.34494	2.40897	0.0760424	0.266192	0.122686	0.198313	0.0523119	0.180417	0.0939308	0.176661
-0.249951	-0.732699	-0.761908	1.40176	-0.137963	-0.0700188	-0.400801	-0.758841	-0.264039	-0.92796	-1.11768	1.57561	-0.420357	-0.454621	-0.890308	-1.24327	YOR367W	-0.256995	-0.83033	-0.939794	1.48869	-0.27916	-0.26232	-0.645555	-1.00106	0.00996149	0.13807	0.251569	0.122934	0.199682	0.271955	0.346134	0.342546
2.75962	2.20758	2.26861	1.65036	2.42168	1.802	1.94871	2.52066	2.85988	1.95292	1.94244	1.39581	2.51714	1.89318	1.94577	2.46154	YLR017W	2.80975	2.08025	2.10552	1.52309	2.46941	1.84759	1.94724	2.4911	0.0708964	0.180074	0.230634	0.179999	0.0674956	0.0644719	0.00207628	0.041807
0.382522	0.483643	1.22	2.4465	0.697698	0.0811434	0.194281	0.294158	0.178896	0.473307	1.14743	2.7198	0.226469	0.00449085	0.23018	0.520084	YER027C	0.280709	0.478475	1.18372	2.58315	0.462083	0.0428171	0.21223	0.407121	0.143985	0.0073086	0.0513113	0.19325	0.333209	0.0542015	0.0253845	0.159754
-1.12153	-1.27374	-1.96846	-0.250241	-0.735599	-1.00748	-1.20616	-1.12862	-1.01783	-1.35984	-1.08004	-0.221878	-0.86774	-1.13243	-1.32771	-1.15766	YFR048W	-1.06968	-1.31679	-1.52425	-0.23606	-0.80167	-1.06996	-1.26694	-1.14314	0.0733281	0.0608769	0.628211	0.0200558	0.0934372	0.0883533	0.0859499	0.0205319
-11.918	-12.1556	-11.4604	-11.212	-11.5524	-11.6616	-11.5198	-12.0101	-10.4533	-10.76	-10.9291	-11.555	-11.3896	-12.2613	-11.1623	-11.5577	YAR070C	-11.1856	-11.4578	-11.1947	-11.3835	-11.471	-11.9615	-11.341	-11.7839	1.03566	0.986854	0.375686	0.242519	0.115138	0.424067	0.252812	0.319918
-1.47182	-2.25916	-2.26596	-3.18961	-0.949845	-1.49986	-1.87165	-2.40236	-1.74799	-2.579	-2.69182	-3.599	-1.19501	-1.93601	-2.09264	-2.51566	YOR181W	-1.6099	-2.41908	-2.47889	-3.39431	-1.07243	-1.71794	-1.98215	-2.45901	0.195279	0.226159	0.301123	0.289485	0.173361	0.308402	0.156267	0.080112
0.420084	0.0142345	0.319614	-0.595615	0.364029	0.15405	0.115156	0.331117	0.502734	0.141387	0.165161	-0.238219	0.372204	0.222075	0.20495	0.336494	YBL006C	0.461409	0.0778108	0.242388	-0.416917	0.368116	0.188063	0.160053	0.333805	0.0584425	0.0899104	0.109215	0.252717	0.00578053	0.0481014	0.0634941	0.00380199
-7.44536	-8.11742	-7.63944	-6.28613	-7.08511	-8.37346	-8.08494	-8.29481	-7.25445	-7.97308	-7.62261	-6.36975	-7.00869	-8.19876	-7.83931	-7.84188	YBR113W	-7.3499	-8.04525	-7.63103	-6.32794	-7.0469	-8.28611	-7.96212	-8.06834	0.134996	0.102066	0.0118982	0.0591311	0.0540353	0.123532	0.173685	0.320264
0.837213	0.364534	0.842314	-0.781244	0.778829	0.424464	0.372903	-0.0284481	0.704422	0.577506	0.153884	-1.09679	0.981493	0.44097	0.321982	-0.0141592	YGL139W	0.770817	0.47102	0.498099	-0.939017	0.880161	0.432717	0.347443	-0.0213037	0.0938971	0.150594	0.486793	0.223124	0.143305	0.0116716	0.0360062	0.0101038
1.95701	1.30332	0.947399	0.338806	2.34296	1.47746	1.71894	1.43703	1.77815	1.32722	1.22434	1.30693	2.21477	1.54946	1.68448	1.49206	YIL109C	1.86758	1.31527	1.08587	0.82287	2.27886	1.51346	1.70171	1.46454	0.126473	0.0169032	0.195826	0.68457	0.0906495	0.0509168	0.0243669	0.0389134
-0.200382	-0.361403	0.555496	0.677608	-0.171132	0.10473	0.382547	0.288569	-0.388114	-0.335704	0.4618	1.07454	0.0624466	-0.246972	0.160368	-0.0707979	YAR019C	-0.294248	-0.348553	0.508648	0.876074	-0.0543427	-0.0711212	0.271458	0.108885	0.132746	0.0181717	0.0662535	0.280674	0.165165	0.248691	0.157105	0.25411
-1.15362	-2.08519	-1.3226	-3.07206	-1.42565	-1.77445	-1.537	-1.59777	-1.39712	-1.59605	-1.89865	-2.58997	-1.52314	-1.42397	-1.54458	-1.68976	YGL107C	-1.27537	-1.84062	-1.61062	-2.83101	-1.4744	-1.59921	-1.54079	-1.64377	0.172181	0.345873	0.407329	0.340887	0.0689327	0.247824	0.0053564	0.0650498
1.19941	1.43189	2.1599	1.61244	1.8461	1.96011	2.46334	2.5259	1.21763	1.60519	2.08455	1.31782	1.75716	1.79985	2.45264	2.14989	YBR139W	1.20852	1.51854	2.12222	1.46513	1.80163	1.87998	2.45799	2.33789	0.0128874	0.122547	0.0532811	0.208333	0.0628905	0.113322	0.00756357	0.265877
-7.89798	-8.98089	-8.07551	-8.02889	-7.60304	-8.40794	-8.19123	-8.48696	-8.62184	-8.62721	-8.93668	-7.85611	-8.52791	-8.49307	-7.8925	-8.62459	YAL045C	-8.25991	-8.80405	-8.5061	-7.9425	-8.06547	-8.4505	-8.04186	-8.55577	0.511846	0.250093	0.608933	0.122177	0.65398	0.0601974	0.211238	0.0973156
1.18469	2.38005	2.7017	2.20532	1.11884	2.16386	2.16376	2.44858	0.962002	2.72101	2.57411	2.10159	0.92417	2.34577	2.44126	2.24335	YNL130C	1.07335	2.55053	2.6379	2.15346	1.0215	2.25482	2.30251	2.34597	0.157467	0.241092	0.0902158	0.0733504	0.13765	0.128626	0.196224	0.145115
0.399151	0.443324	0.538251	-0.234132	0.595962	0.84112	0.71957	0.670437	0.148367	0.404503	0.12412	-0.795534	0.455574	0.602691	0.599364	0.380892	YEL043W	0.273759	0.423913	0.331185	-0.514833	0.525768	0.721905	0.659467	0.525664	0.177331	0.0274508	0.292835	0.396971	0.099269	0.168595	0.0849984	0.204739
-1.64395	-1.94879	-1.57796	-0.540129	-2.53025	-2.37859	-2.21674	-2.23727	-1.47766	-1.70385	-1.62359	-0.396427	-1.80846	-1.98634	-1.70728	-1.68007	YJR141W	-1.56081	-1.82632	-1.60077	-0.468278	-2.16936	-2.18246	-1.96201	-1.95867	0.117582	0.173198	0.0322677	0.101612	0.510383	0.277367	0.360242	0.394006
-6.41119	-6.75616	-5.6757	-3.13067	-6.51137	-7.01222	-7.14658	-7.348	-6.45402	-6.58366	-6.06472	-3.1802	-6.67075	-7.0518	-6.92282	-7.18066	YFL067W	-6.4326	-6.66991	-5.87021	-3.15543	-6.59106	-7.03201	-7.0347	-7.26433	0.0302853	0.121978	0.275078	0.0350271	0.112696	0.0279875	0.158225	0.118325
4.28263	3.68726	3.74258	3.17089	4.47822	3.61644	3.5299	3.32552	3.78943	3.21439	3.23682	3.95508	4.23348	3.64489	3.46228	3.62081	YHR214W-A	4.03603	3.45082	3.4897	3.56299	4.35585	3.63066	3.49609	3.47316	0.348742	0.334367	0.357628	0.554503	0.173056	0.0201199	0.0478141	0.208804
4.17787	3.60058	4.03779	2.83978	3.37806	2.41054	2.44865	2.51561	4.48153	3.7597	3.75131	3.14645	4.17094	3.08624	3.06006	3.17311	YBR106W	4.3297	3.68014	3.89455	2.99311	3.7745	2.74839	2.75435	2.84436	0.214718	0.112515	0.202569	0.216849	0.56065	0.477788	0.432335	0.464919
-0.267842	-0.108015	1.28043	4.58691	-0.256962	-0.284671	-0.349756	-0.217489	-0.211946	0.0882416	1.11178	5.08712	-0.124899	-0.172132	0.0127192	-0.114811	YBL084C	-0.239894	-0.00988674	1.19611	4.83702	-0.19093	-0.228401	-0.168519	-0.16615	0.039525	0.138774	0.119253	0.353702	0.0933826	0.0795773	0.256309	0.0726045
-1.83321	-0.393863	-0.32277	-1.80496	-2.20157	-1.35741	-1.44172	-1.78533	-1.94889	-0.298235	-0.942895	-0.651423	-1.67375	-1.14668	-1.11287	-1.12841	YHR154W	-1.89105	-0.346049	-0.632833	-1.22819	-1.93766	-1.25204	-1.2773	-1.45687	0.0817992	0.0676191	0.438494	0.815672	0.373228	0.149008	0.232529	0.464508
-2.99058	-4.4601	-4.61899	-2.89621	-2.18974	-3.74262	-3.75793	-4.47662	-3.06003	-4.64046	-4.40375	-2.94322	-2.6809	-4.03156	-4.01988	-4.08793	YGL177W	-3.0253	-4.55028	-4.51137	-2.91971	-2.43532	-3.88709	-3.8889	-4.28227	0.0491095	0.127529	0.152199	0.033236	0.347304	0.204312	0.185228	0.274846
-0.42835	-0.0402164	-0.118234	-0.70292	-1.81926	-1.137	-0.924176	-0.71198	-0.331055	0.402129	-0.0223866	-0.952702	-1.04337	-0.773761	-0.406878	-0.317998	YDR013W	-0.379703	0.180956	-0.0703101	-0.827811	-1.43132	-0.955379	-0.665527	-0.514989	0.0687985	0.312786	0.0677742	0.176622	0.548637	0.256847	0.365785	0.278587
3.42286	3.6692	4.13397	3.69633	2.92173	3.54007	3.27556	3.02342	3.36826	3.77898	4.31847	4.1519	3.44026	3.42692	3.6302	3.49767	YGL011C	3.39556	3.72409	4.22622	3.92412	3.18099	3.48349	3.45288	3.26055	0.0386045	0.0776258	0.13046	0.322137	0.36665	0.0800103	0.250765	0.335343
1.99433	0.945752	-0.0147896	-0.298937	1.4322	0.852111	0.754192	0.815338	2.0149	0.658956	0.312949	-0.448088	1.92254	0.866815	0.64235	0.686811	YFR009W	2.00461	0.802354	0.14908	-0.373512	1.67737	0.859463	0.698271	0.751075	0.014545	0.202795	0.231746	0.105466	0.346723	0.0103971	0.0790843	0.0908821
-1.83242	-2.55431	-3.06513	-3.93299	-2.43197	-3.03141	-2.82924	-3.15239	-2.43643	-2.72443	-3.34201	-3.96523	-2.57297	-2.41016	-2.674	-2.64878	YLL035W	-2.13442	-2.63937	-3.20357	-3.94911	-2.50247	-2.72079	-2.75162	-2.90058	0.427101	0.120295	0.195785	0.0227964	0.0997012	0.439293	0.109775	0.356104
-0.282779	-0.56425	-1.13449	-1.35644	-0.574416	-0.55822	-0.447767	-0.782591	-0.411956	-0.728565	-1.01479	-1.58621	-0.462759	-0.484535	-0.592934	-0.73233	YMR287C	-0.347367	-0.646408	-1.07464	-1.47133	-0.518588	-0.521378	-0.52035	-0.757461	0.091342	0.116188	0.084643	0.162468	0.0789535	0.0521029	0.102648	0.0355396
1.50226	0.666115	0.185058	0.179115	1.22365	0.137212	0.254239	0.541692	1.87795	0.395281	0.239649	0.467321	1.56003	0.578359	0.325021	0.301909	YPR113W	1.6901	0.530698	0.212353	0.323218	1.39184	0.357785	0.28963	0.4218	0.265658	0.191509	0.0386018	0.203792	0.237856	0.311938	0.0500502	0.169552
-1.33245	-1.96141	-2.2759	-3.13606	-1.00298	-0.968528	-1.18007	-1.63709	-1.75979	-2.16115	-2.40496	-3.18393	-1.78906	-1.5639	-1.50679	-2.08091	YER119C	-1.54612	-2.06128	-2.34043	-3.15999	-1.39602	-1.26621	-1.34343	-1.859	0.302171	0.141238	0.0912597	0.0338449	0.555845	0.420992	0.231027	0.313825
1.51874	0.933535	1.16722	1.09873	1.21214	1.03204	0.422422	1.21922	1.56877	1.04554	1.1916	0.902233	1.46152	1.15305	1.23	1.18916	YKR068C	1.54376	0.989537	1.17941	1.00048	1.33683	1.09255	0.826209	1.20419	0.0353703	0.0791997	0.0172384	0.138944	0.17634	0.0855662	0.571041	0.0212528
0.667954	-0.827636	-0.689344	-0.0627155	0.841158	-0.460059	-0.627493	-0.73618	0.482378	-1.07303	-1.1839	-0.0443373	0.562937	-0.579021	-0.878338	-0.849835	YLR116W	0.575166	-0.950332	-0.936622	-0.0535264	0.702047	-0.51954	-0.752915	-0.793008	0.131222	0.173519	0.349703	0.0129954	0.196732	0.0841184	0.177374	0.0803663
-5.66093	-4.3594	-1.63858	0.273126	-6.67	-7.11306	-7.08404	-5.90977	-5.83658	-4.23754	-0.851974	0.334604	-6.58239	-7.15214	-6.67102	-5.94226	YBR040W	-5.74875	-4.29847	-1.24528	0.303865	-6.6262	-7.1326	-6.87753	-5.92602	0.124204	0.086167	0.556215	0.0434719	0.0619498	0.0276328	0.292049	0.0229729
0.130033	0.953497	0.61717	-0.842643	-0.39565	-0.411735	-0.433589	0.583039	0.077178	1.01945	0.286339	-0.778208	-0.473204	-0.200673	0.159574	0.477123	YEL066W	0.103605	0.986471	0.451755	-0.810425	-0.434427	-0.306204	-0.137008	0.530081	0.0373738	0.0466326	0.233933	0.0455624	0.0548388	0.149243	0.419429	0.074894
0.809338	0.968242	1.57676	0.510686	0.663386	1.42838	1.78011	1.76796	0.650052	0.901118	1.30179	0.671002	0.797118	1.1547	1.4666	1.29704	YNL271C	0.729695	0.93468	1.43927	0.590844	0.730252	1.29154	1.62335	1.5325	0.112632	0.0474634	0.194436	0.113361	0.0945627	0.193521	0.221684	0.332989
-0.374146	-0.138359	-1.12035	0.373383	-0.911666	-0.619117	-0.607578	0.019268	-0.260602	-0.309742	-0.39859	0.275146	-0.646695	-0.502696	-0.267967	-0.189631	YPR017C	-0.317374	-0.224051	-0.759471	0.324265	-0.779181	-0.560906	-0.437773	-0.0851812	0.0802874	0.121186	0.510363	0.0694634	0.187363	0.0823219	0.240141	0.147714
-0.507321	0.205147	0.0790682	-0.489247	-0.189668	0.254296	0.319983	0.709689	-0.245542	-0.0540771	0.186939	-0.323369	-0.372141	0.115637	0.404557	0.406372	YLR097C	-0.376431	0.0755348	0.133004	-0.406308	-0.280904	0.184967	0.36227	0.558031	0.185106	0.183299	0.0762764	0.117294	0.129028	0.0980471	0.0598027	0.214478
1.58569	0.453881	-0.184702	-0.545908	1.99902	1.23975	0.238632	-0.669788	1.92367	0.508047	-0.262885	0.334523	2.37669	0.587878	0.00314331	-1.03803	YNL098C	1.75468	0.480964	-0.223794	-0.105692	2.18786	0.913814	0.120888	-0.85391	0.23899	0.038301	0.0552839	0.622559	0.267055	0.460943	0.166516	0.260388
1.17679	0.511102	-0.111213	-0.760012	1.99475	1.52157	1.49974	0.995121	1.11176	0.0850296	-0.246569	-0.717298	1.55947	1.01156	0.729535	0.270197	YGL206C	1.14427	0.298066	-0.178891	-0.738655	1.77711	1.26656	1.11464	0.632659	0.0459846	0.301278	0.0957111	0.0302028	0.307785	0.360635	0.544619	0.512599
-5.58626	-6.10662	-5.7222	-5.91819	-6.01772	-5.95704	-6.21764	-6.02052	-5.86471	-6.47634	-6.62573	-6.07891	-6.11598	-6.43281	-6.56265	-6.52534	YHR217C	-5.72548	-6.29148	-6.17396	-5.99855	-6.06685	-6.19493	-6.39015	-6.27293	0.196894	0.261432	0.63889	0.113647	0.0694747	0.336418	0.243961	0.356962
-4.57665	-3.71782	-2.69233	-3.07826	-4.35252	-3.86255	-3.71736	-3.50311	-4.08179	-3.54967	-2.98626	-2.91702	-4.0422	-3.28257	-3.15347	-3.27399	YHR145C	-4.32922	-3.63374	-2.83929	-2.99764	-4.19736	-3.57256	-3.43541	-3.38855	0.349919	0.118896	0.207837	0.114012	0.219433	0.410106	0.398732	0.162015
-0.43941	0.157238	0.282187	-0.617348	-0.808343	-0.768701	-0.746557	-0.457491	-0.660626	0.0975218	0.0945416	-0.60469	-0.729496	-0.709123	-0.527507	-0.595263	YMR277W	-0.550018	0.12738	0.188364	-0.611019	-0.768919	-0.738912	-0.637032	-0.526377	0.156423	0.0422257	0.132685	0.00895063	0.0557532	0.042128	0.154892	0.0974192
-2.61384	-2.24741	-2.28862	-4.62027	-3.40512	-2.23361	-2.76879	-3.00785	-2.43016	-2.04274	-2.30598	-4.62334	-2.95195	-2.33913	-2.32046	-2.42072	YPL034W	-2.522	-2.14508	-2.2973	-4.62181	-3.17854	-2.28637	-2.54463	-2.71429	0.129882	0.144724	0.0122725	0.00217075	0.320435	0.0746127	0.317019	0.415166
-8.7846	-8.65879	-10.1931	-8.09832	-8.81455	-8.48889	-8.80663	-9.3541	-8.38523	-8.65979	-8.6001	-6.49529	-8.4217	-8.07237	-7.90079	-8.65266	YML090W	-8.58491	-8.65929	-9.39662	-7.29681	-8.61812	-8.28063	-8.35371	-9.00338	0.282395	0.000704985	1.12645	1.13352	0.277788	0.294525	0.640527	0.495994
1.73809	0.731346	0.548358	0.990122	1.93925	1.21244	0.62384	0.179024	1.79378	0.576398	0.305711	1.36754	1.90991	1.05779	0.39964	0.322918	YOR151C	1.76594	0.653872	0.427034	1.17883	1.92458	1.13511	0.51174	0.250971	0.0393773	0.109565	0.171577	0.266876	0.0207498	0.109357	0.158534	0.101749
1.15243	1.98929	1.97774	3.70342	1.27029	1.72105	1.73652	1.78764	1.20682	1.4198	1.8611	3.36212	1.02957	1.96213	1.71621	1.33996	YNL259C	1.17963	1.70454	1.91942	3.53277	1.14993	1.84159	1.72637	1.5638	0.0384622	0.402693	0.0824817	0.241335	0.170214	0.170473	0.0143555	0.316563
4.65108	3.81828	2.6065	2.36351	4.8923	3.33989	3.58153	3.37372	4.65344	3.76986	2.61396	3.22688	4.74839	4.07124	3.45934	3.72632	YIL053W	4.65226	3.79407	2.61023	2.79519	4.82034	3.70556	3.52044	3.55002	0.00167301	0.0342395	0.00527346	0.6105	0.101754	0.517142	0.0863963	0.249322
0.92205	-0.350806	-1.16379	-1.47256	0.585571	-1.26678	-1.45561	-1.22637	1.15992	-0.653845	-1.19718	-1.66435	1.02143	-0.776071	-1.47159	-1.08883	YIL019W	1.04099	-0.502326	-1.18048	-1.56845	0.803499	-1.02143	-1.4636	-1.1576	0.168199	0.214281	0.023611	0.135622	0.308197	0.346985	0.0113014	0.0972581
-2.17569	-0.738066	-0.296814	-0.712912	-1.81157	-1.24062	-1.18198	-1.10939	-1.89804	-0.711142	-0.403048	-0.108217	-1.77214	-1.21908	-0.979653	-0.877197	YGL254W	-2.03687	-0.724604	-0.349931	-0.410564	-1.79185	-1.22985	-1.08082	-0.993294	0.196327	0.0190382	0.0751185	0.427583	0.027883	0.0152322	0.143069	0.164186
-4.91598	-3.85421	-3.21971	-2.83883	-5.81981	-4.20607	-4.32285	-4.20924	-4.99946	-3.99819	-3.7686	-2.82664	-5.92516	-4.20591	-4.50068	-4.55671	YCL041C	-4.95772	-3.9262	-3.49415	-2.83274	-5.87248	-4.20599	-4.41176	-4.38298	0.0590291	0.101806	0.388127	0.00861956	0.0744962	0.000111723	0.125745	0.245693
-2.03547	-1.91565	-1.69297	-1.78	-1.67127	-1.67488	-1.77619	-1.66868	-2.30594	-2.05862	-1.68848	-1.4601	-1.87506	-1.80698	-1.60541	-1.60625	YLR123C	-2.1707	-1.98714	-1.69072	-1.62005	-1.77316	-1.74093	-1.6908	-1.63747	0.191252	0.101095	0.0031735	0.226209	0.144102	0.0934123	0.120758	0.0441429
0.608382	0.94313	2.01761	3.00636	0.0305176	-0.535515	0.0167732	0.27331	0.338161	0.919466	1.7823	3.24324	-0.196158	-0.517462	-0.0564165	0.375531	YLR437C	0.473272	0.931298	1.89996	3.1248	-0.0828204	-0.526488	-0.0198216	0.32442	0.191075	0.0167333	0.166395	0.167498	0.160284	0.0127654	0.051753	0.0722815
0.960531	0.0250349	-0.609347	-1.42636	1.04884	-0.101775	-0.136312	-0.4632	0.624698	-0.104941	-0.874842	-1.24814	0.748487	0.134362	-0.427702	-0.198936	YJL098W	0.792614	-0.0399532	-0.742095	-1.33725	0.898663	0.0162935	-0.282007	-0.331068	0.23747	0.0919071	0.187733	0.126018	0.212381	0.166974	0.206044	0.186862
-0.352134	0.451607	1.75663	0.4536	-0.945692	-0.230174	-0.38119	0.129637	-0.629411	0.625483	1.75221	1.1275	-0.739978	-0.105875	0.161316	0.143649	YLR394W	-0.490772	0.538545	1.75442	0.790551	-0.842835	-0.168025	-0.109937	0.136643	0.196064	0.122949	0.00312562	0.47652	0.145462	0.0878927	0.38361	0.00990822
1.00121	0.655153	-0.057354	-0.999365	1.12885	1.16422	1.33387	1.23752	0.624727	0.55529	0.0328226	-1.04526	0.555685	1.05405	1.24385	1.1869	YJL082W	0.812971	0.605222	-0.0122657	-1.02231	0.842269	1.10913	1.28886	1.21221	0.266216	0.0706139	0.0637645	0.0324551	0.405292	0.0778982	0.0636511	0.0357884
0.555582	0.286229	0.398907	-0.56254	0.301399	0.288111	0.217087	0.183594	0.402936	0.337823	0.362713	-0.665602	0.366447	0.347544	0.277569	0.311608	YMR005W	0.479259	0.312026	0.38081	-0.614071	0.333923	0.317827	0.247328	0.247601	0.107937	0.0364823	0.0255929	0.0728756	0.045996	0.0420255	0.0427673	0.09052
-0.29073	-0.598931	-1.61087	1.21048	-0.12545	0.39106	-0.682705	-1.32048	-0.236385	-0.414133	-0.385595	2.13778	0.11588	0.336705	-0.285936	-0.413681	YER075C	-0.263557	-0.506532	-0.998232	1.67413	-0.00478506	0.363883	-0.484321	-0.867083	0.0384271	0.130672	0.866399	0.655701	0.170646	0.0384346	0.280558	0.641207
-4.98842	-4.23409	-4.19374	-5.62871	-5.33557	-4.88539	-4.37331	-4.53892	-5.59822	-4.10095	-4.06158	-5.23618	-5.44254	-4.59536	-3.82067	-3.64309	YKL115C	-5.29332	-4.16752	-4.12766	-5.43244	-5.38906	-4.74038	-4.09699	-4.09101	0.431199	0.0941474	0.0934514	0.277554	0.0756394	0.205084	0.390771	0.633448
-7.83187	-10.4268	-9.26657	-10.5308	-8.44267	-9.60798	-10.3089	-10.6949	-8.56879	-10.4903	-10.2268	-9.32301	-9.53342	-10.1544	-10.6751	-11.3308	YBL070C	-8.20033	-10.4585	-9.7467	-9.92692	-8.98804	-9.88119	-10.492	-11.0129	0.521081	0.0449048	0.679007	0.854053	0.771278	0.386374	0.258943	0.449704
-0.505741	0.224106	0.0835543	-0.788166	-0.526899	-0.0320988	-0.0268154	0.195437	-0.59553	0.139764	-0.0333605	-0.367061	-0.589704	-0.0818186	0.153458	0.205386	YDL040C	-0.550636	0.181935	0.0250969	-0.577613	-0.558301	-0.0569587	0.0633211	0.200412	0.0634907	0.0596388	0.0826712	0.297766	0.0444093	0.0351572	0.127472	0.00703481
0.614076	0.102416	-0.201351	-0.395947	0.571207	0.445918	0.348078	0.241774	0.568067	-0.113531	0.110648	-0.289146	0.453717	0.275303	0.0292034	0.0364428	YLR199C	0.591071	-0.00555754	-0.0453515	-0.342547	0.512462	0.36061	0.188641	0.139108	0.0325333	0.152698	0.220617	0.0755197	0.0830778	0.120643	0.225478	0.145191
-1.28974	-0.75983	-0.917515	-1.69257	-1.52092	-0.134307	0.296383	-0.00183868	-1.74192	-1.02714	-1.26827	-2.25541	-1.85325	-0.477993	-0.524026	-0.627521	YLR422W	-1.51583	-0.893485	-1.09289	-1.97399	-1.68708	-0.30615	-0.113822	-0.31468	0.319741	0.189015	0.248019	0.39799	0.234993	0.243023	0.580117	0.442425
0.415514	0.141161	-0.135654	-0.274679	0.688106	0.00776005	-0.00841618	0.299026	0.54151	0.312407	0.257693	-0.622157	0.598511	0.383346	0.141268	0.356434	YNL252C	0.478512	0.226784	0.0610199	-0.448418	0.643308	0.195553	0.0664258	0.32773	0.0890923	0.121089	0.278138	0.245704	0.0633531	0.265579	0.105843	0.0405931
-0.0599823	-0.695194	-0.401933	-1.1787	0.674383	1.07395	1.52463	0.71804	-0.888461	-2.54341	-1.95987	-2.24721	-0.876839	-0.0500231	-0.268738	-1.76722	YGR205W	-0.474222	-1.6193	-1.1809	-1.71296	-0.101228	0.511966	0.627948	-0.524591	0.585823	1.30689	1.10163	0.755551	1.09688	0.794772	1.26811	1.75735
4.15051	1.93431	0.925096	0.230863	4.2398	2.68909	2.27816	1.62825	3.90716	1.55818	0.372672	-0.507334	4.21679	2.66886	1.7644	1.44557	YHR039C	4.02884	1.74625	0.648884	-0.138236	4.22829	2.67898	2.02128	1.53691	0.172072	0.265964	0.390622	0.521984	0.0162707	0.0143016	0.363286	0.12918
0.549597	-0.0183048	-0.10353	-0.0970802	0.572139	0.393846	0.207084	-8.39233e-05	0.660756	0.0422812	-0.118348	-0.105588	0.810948	0.347022	-0.127923	-0.163864	YJR005W	0.605176	0.0119882	-0.110939	-0.101334	0.691544	0.370434	0.0395803	-0.081974	0.0786015	0.0428408	0.010478	0.00601587	0.168864	0.0331099	0.236886	0.11581
-8.36507	-9.33221	-10.8149	-10.1148	-8.1541	-8.77088	-9.61725	-11.3637	-8.67596	-9.88424	-10.7638	-9.74382	-8.52105	-8.4223	-9.50043	-9.77217	YLR366W	-8.52052	-9.60823	-10.7893	-9.9293	-8.33758	-8.59659	-9.55884	-10.5679	0.219831	0.390346	0.0361827	0.262308	0.259476	0.246478	0.0826077	1.12535
-0.379967	-3.06182	-3.56877	-4.62545	0.14343	-2.00728	-2.48893	-2.89094	-0.791397	-3.1843	-3.32749	-3.4725	0.0653486	-2.16046	-2.1805	-2.19686	YJL107C	-0.585682	-3.12306	-3.44813	-4.04897	0.104389	-2.08387	-2.33472	-2.5439	0.290925	0.0866114	0.170614	0.815262	0.0552117	0.108317	0.218089	0.490788
0.399922	0.376902	0.0905209	0.0411015	0.311275	0.854892	0.7586	0.834438	0.156045	0.371142	0.667345	0.0882311	0.145595	0.489926	0.7414	0.477379	YOR138C	0.277984	0.374022	0.378933	0.0646663	0.228435	0.672409	0.75	0.655909	0.172447	0.00407239	0.407876	0.0333257	0.117154	0.25807	0.0121626	0.252479
1.88795	1.55422	1.38532	0.841835	1.88692	1.75614	1.61574	1.72277	1.85849	1.61089	1.5864	0.999332	1.91019	1.70656	1.76661	1.54793	YGR186W	1.87322	1.58256	1.48586	0.920584	1.89856	1.73135	1.69118	1.63535	0.0208367	0.0400732	0.142186	0.111367	0.0164588	0.0350581	0.106682	0.123627
-1.46036	-0.937869	-1.06112	-1.68832	-1.5757	-1.16116	-1.39978	-1.20769	-1.6341	-0.762267	-0.900286	-1.90635	-1.65504	-0.870561	-0.860396	-0.97193	YMR228W	-1.54723	-0.850068	-0.980703	-1.79734	-1.61537	-1.01586	-1.13009	-1.08981	0.122854	0.124169	0.113728	0.154175	0.0560971	0.205485	0.381405	0.166706
-0.0649242	-1.32671	-0.995645	-0.786972	0.338438	-0.620235	-0.763198	-1.02902	-0.477715	-1.2307	-0.874038	0.00106335	-0.0355549	-1.04834	-0.989716	-1.3488	YLR006C	-0.271319	-1.27871	-0.934842	-0.392954	0.151442	-0.834286	-0.876457	-1.18891	0.291887	0.0678854	0.0859897	0.557225	0.264453	0.302714	0.160172	0.226115
0.690423	0.0449133	0.170519	-0.897683	0.424628	0.641278	0.448084	0.599283	0.746532	0.411074	0.261965	0.0632925	0.673693	0.618482	0.69183	0.450292	YHR113W	0.718478	0.227993	0.216242	-0.417195	0.54916	0.62988	0.569957	0.524787	0.0396754	0.258914	0.064662	0.679512	0.176115	0.0161197	0.172354	0.105353
0.628034	-0.164368	-0.39566	-0.133205	0.281126	-0.542926	-0.472462	-0.475043	0.49452	0.122406	-0.528291	0.751519	0.575332	0.365144	-0.172205	0.150471	YOR091W	0.561277	-0.0209808	-0.461976	0.309157	0.428229	-0.088891	-0.322333	-0.162286	0.0944083	0.20278	0.0937838	0.625595	0.208035	0.642102	0.212314	0.442305
1.57844	1.26883	2.16775	1.29182	1.67813	1.49725	1.58993	1.26891	1.29161	1.58121	1.91268	1.18695	1.55854	1.50485	1.71203	1.77734	YIL135C	1.43503	1.42502	2.04022	1.23938	1.61834	1.50105	1.65098	1.52313	0.202815	0.220886	0.18036	0.0741542	0.0845654	0.00537387	0.0863363	0.359513
0.186557	0.0561638	-0.0312958	2.96083	-0.0430622	0.012888	0.152877	0.176836	0.339783	0.226424	0.433597	3.14103	0.176806	0.174147	0.0270462	0.0585928	YKL167C	0.26317	0.141294	0.20115	3.05093	0.0668721	0.0935173	0.0899615	0.117714	0.108347	0.120392	0.328729	0.127422	0.155471	0.114027	0.0889757	0.0836106
0.785369	-1.8192	-2.71279	-3.31365	1.64972	-0.789967	-1.2229	-1.7507	0.83903	-2.43717	-2.75353	-3.56551	1.4814	-1.22297	-1.42726	-1.58562	YPL277C	0.8122	-2.12819	-2.73316	-3.43958	1.56556	-1.00647	-1.32508	-1.66816	0.0379443	0.436968	0.0288123	0.178094	0.119018	0.306178	0.144505	0.116727
-0.0917025	0.073494	0.0393677	-1.38288	0.298938	0.490047	0.273388	0.0707474	-0.05404	-0.0935888	-0.260653	-1.20909	0.160664	0.353557	0.36714	0.100511	YGR031W	-0.0728712	-0.0100474	-0.110643	-1.29599	0.229801	0.421802	0.320264	0.085629	0.0266314	0.118145	0.212147	0.122887	0.0977746	0.0965136	0.0662926	0.0210458
-0.659934	-0.411571	0.0434952	-0.104064	-1.09644	-0.755478	-0.46246	-0.256948	-0.938722	-0.49024	-0.117716	0.340088	-0.931427	-0.395516	0.0658989	0.148914	YPL122C	-0.799328	-0.450905	-0.0371103	0.118012	-1.01393	-0.575497	-0.19828	-0.0540171	0.197133	0.0556278	0.113993	0.314063	0.116683	0.254531	0.373606	0.286988
2.24249	1.71608	1.91532	1.23394	1.99506	1.56007	1.41963	1.39159	2.36971	1.78491	1.85249	0.918583	2.36279	1.85441	1.76476	1.75076	YPL243W	2.3061	1.75049	1.88391	1.07626	2.17893	1.70724	1.5922	1.57117	0.0899542	0.0486725	0.0444255	0.22299	0.260024	0.208133	0.244046	0.253967
-0.0523453	0.656235	0.816045	0.626492	-0.515469	0.493583	0.69255	0.397957	-0.642491	0.783673	0.834209	1.00668	-0.704821	0.180022	0.919821	0.776086	YER014W	-0.347418	0.719954	0.825127	0.816587	-0.610145	0.336802	0.806185	0.587021	0.417296	0.0901127	0.0128443	0.268836	0.133892	0.221721	0.160705	0.267378
0.641817	-0.0424442	0.181723	-0.884222	-0.000620842	-0.0429773	-0.563701	-1.00142	0.358537	-0.0271435	0.0461254	0.0427876	0.0985956	0.0673227	-0.39426	0.0567665	YDR527W	0.500177	-0.0347939	0.113924	-0.420717	0.0489874	0.0121727	-0.478981	-0.472325	0.200309	0.0108193	0.0958817	0.655495	0.0701566	0.0779939	0.119812	0.748249
0.469089	1.55321	-0.0712585	-1.66767	0.410989	0.795394	0.703717	-0.038537	0.661352	0.963746	-1.37548	-2.24772	0.556612	1.44904	0.612394	0.816049	YFL034C-A	0.565221	1.25848	-0.72337	-1.95769	0.4838	1.12222	0.658056	0.388756	0.13595	0.416815	0.922224	0.410156	0.102971	0.462201	0.064575	0.604283
1.72066	2.23161	1.37196	1.18299	1.85624	2.36567	2.27763	2.13673	1.63824	2.14689	1.95868	0.63796	1.63919	2.33287	2.48649	2.10992	YJR074W	1.67945	2.18925	1.66532	0.910472	1.74771	2.34927	2.38206	2.12333	0.0582793	0.0599045	0.414875	0.385391	0.153481	0.0231915	0.147689	0.0189599
-0.22577	-0.215094	-0.310205	1.17933	-0.82771	-0.0712519	-0.100449	-0.0873499	0.177897	-0.0185947	0.334327	0.805314	-0.155947	-0.0132933	0.246687	0.232406	YHR191C	-0.0239367	-0.116844	0.0120606	0.99232	-0.491828	-0.0422726	0.0731192	0.0725279	0.285435	0.138946	0.455753	0.264466	0.475008	0.0409829	0.245462	0.226101
-0.230787	-1.04413	-0.777491	-1.33206	-0.167892	-1.31886	-1.33338	-1.1254	-0.23825	-0.838274	-0.621985	-1.24554	0.0141468	-0.893525	-0.752417	-0.55796	YMR213W	-0.234519	-0.941203	-0.699738	-1.2888	-0.0768728	-1.10619	-1.0429	-0.841679	0.00527678	0.145563	0.109959	0.0611823	0.128721	0.300757	0.410806	0.401239
-0.0554857	0.97672	1.21346	1.60978	0.14834	-0.0199509	-0.122513	-0.322483	-0.14517	0.864936	0.971434	1.9332	-0.188236	0.672261	0.525856	0.153241	YLR301W	-0.100328	0.920828	1.09245	1.77149	-0.019948	0.326155	0.201672	-0.084621	0.0634165	0.0790432	0.171138	0.228695	0.237996	0.489468	0.458466	0.336388
-0.730116	-1.4879	-1.27964	-1.8859	-0.170194	-0.833614	-0.902436	-1.15263	-0.629596	-1.66742	-1.73275	-1.29981	-0.225342	-1.19759	-0.993518	-1.48911	YOR054C	-0.679856	-1.57766	-1.5062	-1.59286	-0.197768	-1.0156	-0.947977	-1.32087	0.0710785	0.126938	0.320398	0.414428	0.0389956	0.25737	0.0644044	0.237929
-3.48289	-4.505	-4.78975	-3.40918	-4.13424	-4.79834	-5.06222	-4.33445	-3.3941	-4.41436	-4.67172	-3.41693	-3.86174	-4.65376	-4.78217	-4.74714	YLR255C	-3.4385	-4.45968	-4.73073	-3.41305	-3.99799	-4.72605	-4.9222	-4.54079	0.0627846	0.0640964	0.0834561	0.00548241	0.192682	0.102235	0.19802	0.291812
3.78338	2.22669	1.13928	-0.199771	3.74905	1.5925	1.18722	1.07458	4.05232	1.97209	0.707976	0.199656	3.89542	2.10583	1.08169	1.68245	YOR309C	3.91785	2.09939	0.923629	-5.77e-05	3.82224	1.84916	1.13446	1.37852	0.19017	0.180029	0.304979	0.282437	0.103499	0.362984	0.0746208	0.429825
-6.60358	-7.22839	-6.12776	-5.72561	-7.04919	-7.61539	-7.13116	-6.54606	-6.35502	-7.05926	-5.92909	-5.18083	-6.71714	-7.63766	-6.5281	-6.39218	YJR108W	-6.4793	-7.14382	-6.02843	-5.45322	-6.88317	-7.62652	-6.82963	-6.46912	0.175757	0.119589	0.140485	0.385217	0.234798	0.0157519	0.426425	0.108811
5.07864	3.43042	3.1254	2.96013	5.43596	4.40917	4.60746	4.62292	5.13658	3.06051	3.27959	2.64851	5.14464	4.18034	4.35441	3.8017	YMR096W	5.10761	3.24546	3.20249	2.80432	5.2903	4.29475	4.48093	4.21231	0.0409715	0.261572	0.109025	0.220345	0.205994	0.161808	0.178932	0.580686
1.36754	1.98207	2.73417	1.58566	0.828549	1.55121	1.10618	1.01672	1.48387	2.27937	2.98913	2.87137	1.54909	1.23501	1.29191	1.17081	YKR011C	1.4257	2.13072	2.86165	2.22852	1.18882	1.39311	1.19904	1.09376	0.0822585	0.21022	0.180285	0.909133	0.509499	0.223589	0.131334	0.108959
-2.65688	-2.35376	-1.71195	-3.43683	-2.46043	-1.96428	-1.99358	-2.36864	-2.81297	-1.88683	-2.0334	-2.9688	-2.21335	-1.7133	-2.01441	-1.93756	YBL066C	-2.73493	-2.12029	-1.87268	-3.20281	-2.33689	-1.83879	-2.00399	-2.1531	0.110369	0.33017	0.227302	0.330944	0.17471	0.177471	0.0147312	0.304816
0.0359535	-0.944352	-0.820438	-1.77707	0.9083	0.540988	0.419579	-0.154414	0.38354	-0.904883	-1.03844	-1.91059	0.845702	-0.191136	-0.161738	-0.7963	YCR091W	0.209747	-0.924618	-0.929437	-1.84383	0.877001	0.174926	0.12892	-0.475357	0.245781	0.0279086	0.154148	0.0944197	0.0442636	0.51769	0.411053	0.453882
1.33565	-0.184675	-0.826027	-1.04566	0.784075	-0.646802	-0.836898	-0.999792	1.08844	-0.387218	-1.14401	-0.359818	1.0446	-0.164382	-0.872595	-0.484089	YKL014C	1.21204	-0.285946	-0.985016	-0.702736	0.914338	-0.405592	-0.854746	-0.741941	0.174809	0.143219	0.224845	0.484961	0.18422	0.341122	0.0252416	0.364657
-5.94874	-6.2088	-5.74814	-6.32574	-6.22442	-5.61937	-5.41115	-5.15653	-6.39278	-6.15151	-6.49926	-6.40113	-6.59789	-5.99921	-5.78785	-5.95233	YNL017C	-6.17076	-6.18016	-6.1237	-6.36343	-6.41115	-5.80929	-5.5995	-5.55443	0.313983	0.0405152	0.531122	0.0533107	0.264082	0.268586	0.266365	0.562716
-5.47632	-2.66106	-3.13282	-3.05733	-5.7965	-6.73404	-6.44981	-5.51087	-5.86566	-2.68401	-3.15435	-3.50126	-5.87804	-7.01544	-6.16142	-5.81398	YMR279C	-5.67099	-2.67253	-3.14359	-3.27929	-5.83727	-6.87474	-6.30562	-5.66242	0.275299	0.016233	0.0152255	0.313908	0.0576556	0.198981	0.203918	0.214331
1.73938	1.56702	1.84017	2.0257	1.71282	1.66423	1.29471	1.74359	2.00976	1.59022	1.91123	1.92511	1.91269	1.72416	1.6896	1.64792	YLR250W	1.87457	1.57862	1.8757	1.97541	1.81275	1.69419	1.49215	1.69576	0.191185	0.0164062	0.0502458	0.0711277	0.14133	0.0423775	0.279231	0.0676474
1.53747	1.84169	2.1666	1.58339	1.30086	1.10977	1.19695	1.40754	1.62098	1.83569	2.20319	1.6023	1.42194	1.03103	1.27826	1.50748	YOR039W	1.57923	1.83869	2.18489	1.59284	1.3614	1.0704	1.2376	1.45751	0.0590575	0.00424639	0.0258761	0.0133737	0.0856168	0.0556824	0.0574944	0.0706705
0.297398	-0.167485	-0.418482	-0.542078	0.431585	0.289915	-0.0640554	0.0704927	0.32708	-0.164775	-0.573924	-0.565805	0.280775	0.164022	-0.00511456	-0.330992	YNL027W	0.312239	-0.16613	-0.496203	-0.553941	0.35618	0.226969	-0.034585	-0.130249	0.0209885	0.0019165	0.109914	0.0167772	0.106639	0.0890195	0.0416775	0.283892
-0.589891	0.206614	0.619809	0.693028	-0.552985	-0.190557	-0.471652	0.180265	-0.374631	0.546222	0.508077	0.604919	-0.741714	0.0707359	-0.0425148	-0.222371	YBL059W	-0.482261	0.376418	0.563943	0.648973	-0.647349	-0.0599103	-0.257083	-0.0210528	0.152212	0.240139	0.0790068	0.0623025	0.133451	0.184762	0.303446	0.284707
-0.735299	-0.113159	0.308546	1.45904	-1.91459	-0.806255	-0.61197	0.166924	-0.673402	0.0720367	0.270117	1.29003	-1.37783	-0.350421	-0.30622	-0.237253	YBR091C	-0.70435	-0.0205612	0.289331	1.37453	-1.64621	-0.578338	-0.459095	-0.0351644	0.043768	0.130953	0.0271736	0.119507	0.379548	0.322324	0.216198	0.285797
-1.03093	0.185369	-0.581472	-0.812808	-0.964772	-0.522302	-0.400813	-0.0509434	-1.23971	0.172812	-0.310406	-1.30906	-1.39487	-0.437979	-0.277358	-0.459161	YGL242C	-1.13532	0.179091	-0.445939	-1.06093	-1.17982	-0.48014	-0.339086	-0.255052	0.147629	0.00887916	0.191673	0.350901	0.304126	0.0596253	0.0872959	0.288653
1.09243	0.910025	0.584416	-0.109226	0.443354	0.630461	0.426514	0.43976	1.29476	0.921677	0.75098	0.191776	1.08603	0.68057	0.593222	0.395397	YGR005C	1.19359	0.915851	0.667698	0.041275	0.764692	0.655515	0.509868	0.417579	0.143069	0.00823921	0.117779	0.212841	0.454442	0.0354324	0.11788	0.0313694
-4.61539	-5.29822	-3.92155	-0.612081	-4.37052	-5.05414	-4.9477	-4.23177	-4.18236	-5.43381	-3.84438	-0.268399	-4.17005	-5.42525	-4.78492	-4.91686	YOR186W	-4.39888	-5.36601	-3.88296	-0.44024	-4.27028	-5.2397	-4.86631	-4.57432	0.306203	0.0958748	0.0545691	0.24302	0.141758	0.262414	0.115101	0.484432
-7.17125	-8.31426	-8.5652	-7.16461	-7.52631	-8.41271	-7.93142	-7.76471	-7.04686	-8.51565	-8.33092	-7.20808	-7.21769	-7.73923	-8.04163	-8.1499	YJR018W	-7.10905	-8.41496	-8.44806	-7.18635	-7.372	-8.07597	-7.98652	-7.95731	0.0879518	0.142404	0.165659	0.0307332	0.218231	0.476223	0.0779292	0.272371
-0.0605783	-0.616885	-0.760498	-1.87059	-0.578317	-1.02838	-0.948331	-1.19246	-0.255201	-0.684382	-1.09105	-2.17232	-0.364428	-0.725637	-1.0534	-1.10675	YBR002C	-0.15789	-0.650634	-0.925776	-2.02146	-0.471372	-0.87701	-1.00086	-1.14961	0.137619	0.0477278	0.233738	0.213357	0.151242	0.214075	0.0742937	0.0606058
-0.0950947	-0.853837	-0.255299	-1.21155	-1.12822	-0.0572014	0.524066	0.74403	-0.577828	-0.83809	-0.632319	-1.16115	-1.31512	-0.318171	0.324718	0.573953	YPL054W	-0.336462	-0.845963	-0.443809	-1.18635	-1.22167	-0.187686	0.424392	0.658991	0.341344	0.0111349	0.266593	0.0356333	0.132159	0.184534	0.140961	0.120263
3.53896	3.40818	1.80308	1.03478	3.653	2.82326	2.81239	2.51062	3.85097	2.83168	1.12741	0.714401	3.89125	3.2675	2.66334	2.83949	YGR034W	3.69497	3.11993	1.46525	0.87459	3.77213	3.04538	2.73787	2.67506	0.220621	0.407651	0.477777	0.226541	0.168469	0.314125	0.105391	0.232547
-0.231159	0.558354	0.934533	0.431002	-0.312679	0.0558643	0.290382	0.597832	-0.246866	0.664355	0.710152	0.639946	-0.297428	-0.0334187	0.415175	0.27206	YDR444W	-0.239013	0.611355	0.822342	0.535474	-0.305054	0.0112228	0.352779	0.434946	0.0111065	0.074954	0.158662	0.147746	0.0107842	0.0631326	0.088242	0.230355
2.59004	1.09891	-0.264147	-0.580205	2.40274	0.61673	0.410934	0.403206	2.62374	0.908498	0.194144	-0.506144	2.68034	1.17817	0.51169	1.14523	YPR112C	2.60689	1.0037	-0.0350013	-0.543174	2.54154	0.897449	0.461312	0.774217	0.0238269	0.134643	0.324061	0.0523693	0.19629	0.396997	0.071245	0.524688
1.71027	2.09542	2.65496	1.70415	1.82564	1.90669	1.74732	2.12928	1.58589	2.0393	2.74067	1.6126	1.45659	1.65326	1.81035	1.78586	YER143W	1.64808	2.06736	2.69782	1.65838	1.64112	1.77997	1.77883	1.95757	0.0879467	0.039678	0.0606132	0.0647329	0.260954	0.179202	0.0445698	0.242837
-5.77404	-6.98622	-6.89879	-7.0709	-4.97372	-6.11216	-6.66794	-6.45876	-5.85466	-6.98006	-7.07041	-6.79156	-5.61886	-6.33889	-6.46803	-6.45552	YGL199C	-5.81435	-6.98314	-6.9846	-6.93123	-5.29629	-6.22552	-6.56798	-6.45714	0.0570027	0.00435366	0.121355	0.197523	0.456189	0.160327	0.141353	0.00229124
-6.1484	-4.10281	-2.99119	-2.37553	-6.93859	-5.68816	-4.90476	-4.12437	-6.56196	-4.14189	-3.62321	-2.22224	-7.10502	-5.41573	-4.35623	-3.92716	YJL215C	-6.35518	-4.12235	-3.3072	-2.29888	-7.0218	-5.55195	-4.6305	-4.02576	0.29243	0.0276361	0.446908	0.108394	0.117687	0.192636	0.38787	0.139446
2.68124	2.88862	3.3018	2.56708	2.82707	2.85631	2.94403	2.62485	2.64003	2.94187	3.14544	2.26766	2.78066	2.83102	3.1814	3.06194	YER136W	2.66063	2.91525	3.22362	2.41737	2.80387	2.84366	3.06272	2.8434	0.0291406	0.0376516	0.110565	0.211717	0.0328125	0.0178837	0.167847	0.309071
2.98094	3.85467	4.11732	4.01299	3.11321	3.48442	3.23662	3.74046	3.04775	3.75805	4.14009	4.38932	3.0573	3.59359	3.56062	3.6588	YOR142W	3.01435	3.80636	4.1287	4.20115	3.08526	3.53901	3.39862	3.69963	0.0472402	0.0683212	0.0161008	0.266106	0.0395371	0.0771941	0.229101	0.0577392
1.2791	0.535822	-0.0492983	-0.677311	1.08345	0.0782061	0.193313	0.100492	1.01529	0.0226164	-0.408785	-1.22094	0.846467	0.327097	-0.0004673	0.504797	YBL081W	1.1472	0.279219	-0.229042	-0.949127	0.964958	0.202651	0.0964227	0.302645	0.186541	0.362891	0.254195	0.384406	0.167571	0.175992	0.137023	0.285886
-1.11475	-0.602268	-0.839978	0.338104	-0.808211	-0.402139	-0.340785	-0.300334	-1.0974	-0.735178	-0.425565	0.271555	-1.12978	-0.659921	-0.629007	-0.603563	YKL076C	-1.10607	-0.668723	-0.632771	0.30483	-0.968995	-0.53103	-0.484896	-0.451949	0.0122692	0.0939814	0.293035	0.0470575	0.227382	0.182279	0.203804	0.214416
-0.0449047	-0.00384521	-0.634315	0.222157	0.0599031	0.0386515	-0.02281	0.132869	0.0331182	-0.0899944	-0.0364437	0.0871839	-0.154099	0.0193691	-0.143103	-0.113513	YNL306W	-0.00589323	-0.0469198	-0.335379	0.15467	-0.0470977	0.0290103	-0.0829563	0.00967789	0.0551706	0.0609167	0.422759	0.09544	0.151322	0.0136347	0.0850598	0.174218
0.738545	0.633022	0.698249	1.56999	0.845154	0.879954	0.671569	0.864272	0.80873	0.722515	0.838739	1.08691	0.79227	0.726234	0.63047	0.805802	YNR036C	0.773638	0.677769	0.768494	1.32845	0.818712	0.803094	0.65102	0.835037	0.0496281	0.063281	0.0993418	0.341588	0.0373947	0.108696	0.0290611	0.0413444
-2.01777	-0.88025	0.166421	0.604415	-1.82995	-1.23407	-1.00875	-0.726728	-2.34349	-0.469591	0.476113	0.83897	-1.97044	-1.42697	-0.91094	-0.684314	YMR198W	-2.18063	-0.674921	0.321267	0.721693	-1.9002	-1.33052	-0.959846	-0.705521	0.230319	0.29038	0.218986	0.165856	0.0993425	0.136403	0.0691633	0.0299917
4.34062	4.7918	5.08163	5.76169	5.07678	4.58767	4.63557	4.93266	4.6204	4.55387	5.01329	5.49295	4.59533	4.38388	4.33848	4.25891	YOL109W	4.48051	4.67284	5.04746	5.62732	4.83605	4.48577	4.48702	4.59579	0.197832	0.168239	0.0483254	0.190028	0.340436	0.144102	0.210075	0.476413
0.258222	0.269757	0.313177	1.53977	-0.0870857	-0.295461	-0.216984	-0.0306816	0.472611	0.0755224	0.543259	1.83801	0.168489	-0.11523	-0.0244837	0.159154	YIL161W	0.365417	0.17264	0.428218	1.68889	0.0407014	-0.205345	-0.120734	0.0642362	0.151596	0.137345	0.162692	0.210885	0.180718	0.127443	0.136118	0.134234
-0.655767	-0.409922	-0.706858	-1.13803	0.016675	0.0465488	0.15994	0.155351	-0.871784	-0.762044	-1.05926	-0.110929	-0.210976	-0.405879	0.0139923	-0.400286	YMR164C	-0.763775	-0.585983	-0.883057	-0.624482	-0.0971503	-0.179665	0.086966	-0.122468	0.152748	0.248988	0.249184	0.726274	0.160973	0.319915	0.1032	0.392894
-2.59073	-2.71111	0.795664	3.06704	-4.41538	-3.02548	-1.76187	-1.73737	-2.82654	-2.183	0.907856	4.65457	-4.57076	-2.95673	-1.77175	-1.81528	YBR045C	-2.70864	-2.44706	0.85176	3.86081	-4.49307	-2.99111	-1.76681	-1.77632	0.166746	0.373433	0.0793318	1.12255	0.109872	0.0486158	0.00698558	0.055095
0.5244	0.498184	0.309042	-0.45826	-0.0361786	0.544007	0.660724	0.946932	0.570837	0.456033	0.0712786	0.38995	0.296929	0.76529	0.963259	0.658346	YOR148C	0.547618	0.477108	0.19016	-0.0341549	0.130375	0.654649	0.811991	0.802639	0.0328361	0.0298056	0.168124	0.599775	0.235543	0.156471	0.213925	0.204061
0.750863	0.861289	1.02649	0.859126	1.35891	1.06198	1.30553	0.969767	0.516259	1.00703	1.21265	1.289	0.953627	1.00399	1.13972	0.947685	YNL118C	0.633561	0.934158	1.11957	1.07407	1.15627	1.03299	1.22263	0.958726	0.16589	0.103052	0.131632	0.30397	0.286578	0.0410011	0.117243	0.0156139
1.04202	1.89428	2.19592	1.74019	1.30985	1.96081	2.11199	2.48963	0.878113	2.1357	2.55658	1.77916	1.11838	2.11969	2.45058	2.4768	YGR284C	0.960068	2.01499	2.37625	1.75968	1.21412	2.04025	2.28129	2.48322	0.115903	0.17071	0.255021	0.0275573	0.135392	0.112344	0.239425	0.00907126
0.20385	-0.381647	-1.26262	-1.87565	0.185715	-0.524037	-0.866383	-1.09526	0.337646	-0.333178	-1.57836	-1.16707	0.705587	0.0949431	-0.935787	-1.08533	YOL140W	0.270748	-0.357412	-1.42049	-1.52136	0.445651	-0.214547	-0.901085	-1.09029	0.0946079	0.0342731	0.223262	0.501043	0.367605	0.437685	0.0490765	0.00701867
2.81537	1.03885	-0.581891	-0.782632	2.67505	0.648794	0.433258	0.304283	2.9753	0.560782	-0.692751	-1.19043	3.08943	1.21587	0.453835	0.72574	YDL153C	2.89534	0.799815	-0.637321	-0.98653	2.88224	0.932332	0.443546	0.515012	0.113088	0.338043	0.0783898	0.288355	0.29301	0.400982	0.0145498	0.298015
0.313125	0.0812511	-0.224829	0.486458	0.211933	0.354081	0.0439148	0.476719	0.672834	0.303398	-0.239887	1.06121	0.274393	0.502953	0.262534	0.196497	YKL170W	0.49298	0.192325	-0.232358	0.773833	0.243163	0.428517	0.153224	0.336608	0.254353	0.157082	0.010648	0.40641	0.0441658	0.105268	0.154587	0.198147
-7.1184	-5.89231	-4.66428	-4.24025	-7.04678	-8.21263	-7.71703	-7.06569	-7.36273	-5.37795	-4.71213	-4.47515	-7.52849	-7.78409	-7.03874	-7.00125	YBR019C	-7.24057	-5.63513	-4.6882	-4.3577	-7.28763	-7.99836	-7.37789	-7.03347	0.17277	0.363708	0.0338334	0.166106	0.340624	0.303028	0.479621	0.0455633
3.63699	2.16949	2.79005	1.99426	3.51658	2.06565	2.39523	2.30036	3.70176	2.47296	3.03949	2.28778	3.89014	2.52991	2.7692	2.58483	YDL020C	3.66937	2.32122	2.91477	2.14102	3.70336	2.29778	2.58222	2.4426	0.0458011	0.214585	0.176381	0.207553	0.264144	0.328281	0.264438	0.201152
-1.83924	-2.32332	-1.9345	-1.44194	-1.54602	-2.29518	-2.20453	-2.61681	-2.20866	-2.23068	-1.9416	0.377052	-1.68335	-1.89659	-1.66357	-2.15155	YCL010C	-2.02395	-2.277	-1.93805	-0.532445	-1.61468	-2.09589	-1.93405	-2.38418	0.261213	0.0655063	0.00502187	1.28622	0.0971084	0.281846	0.38252	0.328992
-0.199924	-0.255798	0.152269	1.01917	-0.387528	-0.33056	-0.250783	-0.0127602	-0.267066	-0.181017	-0.0434179	1.14691	-0.263359	-0.218384	-0.0738182	-0.135206	YGR104C	-0.233495	-0.218408	0.0544257	1.08304	-0.325444	-0.274472	-0.162301	-0.0739832	0.0474762	0.0528784	0.138372	0.0903231	0.087801	0.0793204	0.125133	0.0865824
3.25022	1.07432	0.0812244	-0.242322	3.69893	1.37467	1.54676	0.946137	3.18842	0.787656	0.17697	-0.765602	3.49357	1.43293	1.26257	1.13004	YGR061C	3.21932	0.93099	0.129097	-0.503962	3.59625	1.4038	1.40466	1.03809	0.0436958	0.202705	0.067702	0.370015	0.145213	0.0411913	0.200951	0.130042
0.856131	0.277681	-0.0801306	0.267956	1.00777	1.0316	0.770618	0.435826	0.761275	0.383327	0.327296	-0.0388489	0.871614	0.713562	0.642543	0.432134	YGL252C	0.808703	0.330504	0.123583	0.114553	0.939691	0.872582	0.706581	0.43398	0.0670728	0.0747031	0.288094	0.216944	0.0962742	0.224888	0.0905631	0.00261108
-6.38328	-6.22681	-4.49385	-3.72556	-6.66206	-5.87131	-5.45605	-5.59623	-6.30218	-6.5052	-5.44339	-3.50567	-6.58202	-6.07619	-5.74475	-6.14378	YNL179C	-6.34273	-6.36601	-4.96862	-3.61562	-6.62204	-5.97375	-5.6004	-5.87001	0.0573461	0.196853	0.671428	0.155483	0.0565965	0.144868	0.204136	0.387178
-2.14413	-1.40834	-2.65898	-0.315764	-3.02975	-0.408378	-1.01633	-1.94337	-1.84403	-1.33913	-1.7222	0.574671	-2.08638	0.28398	-1.03098	-1.1277	YBR293W	-1.99408	-1.37373	-2.19059	0.129453	-2.55807	-0.0621986	-1.02365	-1.53554	0.212204	0.0489375	0.662402	0.629633	0.667063	0.489571	0.0103566	0.576766
-11.4813	-11.8975	-11.3445	-10.9997	-11.1409	-11.4759	-11.4534	-11.809	-10.4223	-10.7206	-10.8648	-11.4977	-11.3864	-12.2559	-11.0734	-11.5555	YDR340W	-10.9518	-11.3091	-11.1046	-11.2487	-11.2636	-11.8659	-11.2634	-11.6822	0.748818	0.832222	0.339241	0.352142	0.173588	0.551586	0.268655	0.179273
-2.22039	-0.377582	-0.311129	-0.954007	-2.50452	-1.58959	-1.07203	-1.30994	-2.40758	-0.144371	-0.309555	-1.51097	-2.24746	-1.41189	-0.644118	-0.557361	YLR381W	-2.31399	-0.260976	-0.310342	-1.23249	-2.37599	-1.50074	-0.858077	-0.933652	0.132362	0.164905	0.00111268	0.393831	0.181766	0.12565	0.302583	0.532157
-0.899059	-1.51983	-1.75492	-1.69556	-0.517358	-0.175927	0.187288	-0.301668	-0.0598869	-1.45319	-1.22009	-1.52389	0.205217	0.463894	0.126152	0.370355	YJL056C	-0.479473	-1.48651	-1.48751	-1.60973	-0.15607	0.143983	0.15672	0.0343432	0.593384	0.0471262	0.378181	0.12139	0.510938	0.452422	0.0432298	0.475192
-0.660526	1.31324	2.16375	0.721465	-1.32941	0.822756	1.04267	0.761806	-0.75619	1.54162	2.38408	1.72959	-0.526346	1.17127	2.09214	2.00008	YMR147W	-0.708358	1.42743	2.27391	1.22553	-0.92788	0.997012	1.56741	1.38094	0.0676447	0.161487	0.155802	0.712854	0.567855	0.246435	0.742089	0.875591
-1.69447	-3.55363	-2.58189	-1.89237	-5.12531	-6.23221	-5.51312	-4.6052	-2.71537	-4.12467	-2.34762	-2.27816	-4.77912	-5.3283	-4.98493	-3.68394	YPL187W	-2.20492	-3.83915	-2.46476	-2.08526	-4.95221	-5.78025	-5.24903	-4.14457	0.72189	0.403783	0.165656	0.272798	0.244796	0.639163	0.373482	0.651428
1.98166	2.16533	1.98134	1.87503	2.35704	2.3351	2.3017	2.31839	1.90607	1.99536	2.1307	2.09124	2.10213	2.19988	2.28697	1.93188	YNL079C	1.94386	2.08034	2.05602	1.98314	2.22959	2.26749	2.29433	2.12513	0.0534469	0.120185	0.105612	0.152882	0.180252	0.095616	0.0104187	0.273299
-0.074728	0.216932	-0.0984936	0.0621853	-0.259991	-0.699924	-0.808485	-0.308219	0.136537	0.226474	-0.142214	0.207006	-0.0465641	-0.267846	-0.284253	-0.236298	YJR067C	0.0309043	0.221703	-0.120354	0.134596	-0.153277	-0.483885	-0.546369	-0.272258	0.149387	0.00674687	0.0309149	0.102404	0.150915	0.305525	0.370688	0.0508561
-2.15104	-1.24578	-0.707951	-1.98377	-1.87609	-0.643509	-0.328009	-0.5403	-2.36317	-1.52113	-0.915052	-1.67536	-1.7963	-0.827024	-0.537782	-0.452522	YBR240C	-2.2571	-1.38345	-0.811501	-1.82957	-1.83619	-0.735266	-0.432895	-0.496411	0.149998	0.194708	0.146443	0.218081	0.0564228	0.129764	0.148332	0.0620685
-7.28242	-8.23527	-5.40846	-2.64333	-9.4298	-9.84464	-10.2628	-9.8226	-7.58152	-8.06956	-5.55197	-2.08092	-8.41274	-10.3635	-9.81041	-9.812	YDL062W	-7.43197	-8.15241	-5.48021	-2.36212	-8.92127	-10.1041	-10.0366	-9.8173	0.211502	0.117173	0.101473	0.397685	0.719164	0.366858	0.319854	0.00749462
-0.934956	-0.475506	0.295234	1.46226	-1.4051	-1.41057	-1.49749	-2.15141	-0.967526	-0.516579	0.550697	2.77638	-1.24617	-1.48434	-1.34392	-1.25453	YOR033C	-0.951241	-0.496042	0.422966	2.11932	-1.32563	-1.44746	-1.4207	-1.70297	0.0230311	0.0290429	0.18064	0.929225	0.112381	0.0521643	0.108587	0.63419
-1.33992	-0.948063	-1.22428	-0.45468	-0.928439	-0.529792	-0.652429	-0.836705	-1.10254	-1.19449	-1.06635	-0.226534	-1.01457	-0.751157	-0.8979	-1.39773	YBR012C	-1.22123	-1.07128	-1.14532	-0.340607	-0.971502	-0.640474	-0.775164	-1.11722	0.16785	0.174253	0.111667	0.161323	0.0609005	0.156529	0.173574	0.396702
0.920104	-0.437798	-0.0690746	-0.235432	1.77034	0.539356	0.647133	0.696754	1.14353	-0.502428	-0.3929	-0.120731	1.73935	0.267745	0.425823	0.214674	YGR149W	1.03182	-0.470113	-0.230988	-0.178082	1.75484	0.403551	0.536478	0.455714	0.157985	0.0457007	0.228979	0.0811054	0.021909	0.192058	0.15649	0.340882
-1.92985	-1.5335	-0.421355	0.0632515	-1.69105	-1.0334	-0.759888	-0.489173	-2.14519	-1.46115	-0.751917	0.43679	-1.78461	-1.39292	-0.961708	-0.93501	YCR038C	-2.03752	-1.49732	-0.586636	0.250021	-1.73783	-1.21316	-0.860798	-0.712091	0.15227	0.0511595	0.233742	0.264132	0.0661578	0.254215	0.142709	0.315254
1.19303	2.65735	2.69992	2.34746	1.03247	2.30856	2.35523	2.82336	1.2612	2.29409	2.48378	2.15258	1.09649	2.14646	2.35798	2.15074	YIR022W	1.22712	2.47572	2.59185	2.25002	1.06448	2.22751	2.35661	2.48705	0.0481998	0.256861	0.152839	0.137805	0.0452651	0.114625	0.00194419	0.475617
0.00181484	-0.384092	0.31586	0.416939	-0.0776987	-0.297863	-0.0595322	0.328273	0.36458	-0.211727	0.450015	0.314302	0.138805	0.0230703	0.033493	0.211521	YML041C	0.183197	-0.29791	0.382937	0.36562	0.0305533	-0.137396	-0.0130196	0.269897	0.256514	0.121881	0.0948621	0.0725755	0.153092	0.226934	0.0657788	0.0825559
-0.443138	-1.41482	-1.21337	-1.05981	-1.3787	-0.781798	-1.77279	-1.2285	0.103255	-1.11932	-1.29763	-0.220932	-0.195556	-0.851673	-0.992603	-1.2574	YNL193W	-0.169941	-1.26707	-1.2555	-0.640373	-0.787126	-0.816736	-1.3827	-1.24295	0.386358	0.208951	0.0595808	0.59318	0.836607	0.0494089	0.551673	0.0204375
-1.82412	-0.608133	0.166472	0.274389	-1.79132	-1.36903	-1.19468	-0.852613	-1.72069	-0.328861	-0.175197	1.04642	-1.86966	-1.34907	-0.970785	-0.991126	YDR356W	-1.77241	-0.468497	-0.00436211	0.660407	-1.83049	-1.35905	-1.08273	-0.92187	0.0731353	0.197475	0.241597	0.545912	0.0553931	0.0141169	0.158316	0.0979432
-0.141108	-0.206738	-0.413719	-0.38224	0.256043	-0.202491	-0.0790548	-0.194598	-0.325293	-0.629002	-0.774697	-0.399022	-0.102947	-0.306633	-0.551421	-0.784056	YLR419W	-0.2332	-0.41787	-0.594208	-0.390631	0.0765481	-0.254562	-0.315238	-0.489327	0.130238	0.298585	0.25525	0.0118665	0.253845	0.0736397	0.334013	0.416809
-1.4685	-1.80125	-1.98146	-2.65125	-1.59807	-1.51838	-1.67114	-1.90516	-1.88595	-2.03375	-2.32197	-2.77309	-1.68292	-1.51242	-1.88133	-1.75379	YLR139C	-1.67723	-1.9175	-2.15171	-2.71217	-1.6405	-1.5154	-1.77623	-1.82948	0.295185	0.164402	0.240783	0.0861563	0.0599976	0.0042174	0.148627	0.107036
1.95171	2.26598	3.89619	4.91639	1.39026	1.6526	1.4884	1.74903	1.9497	2.28916	4.1066	5.33102	1.78234	1.7398	1.87862	2.00116	YMR125W	1.95071	2.27757	4.00139	5.12371	1.5863	1.6962	1.68351	1.87509	0.0014256	0.0163887	0.14878	0.293191	0.277243	0.0616646	0.275929	0.178289
0.565906	0.201107	-0.523662	-1.21536	0.515463	-0.392111	-0.564355	-0.187123	0.958182	0.229525	-0.143586	-1.03812	0.816273	0.103577	-0.156881	-0.0771065	YNL292W	0.762044	0.215316	-0.333624	-1.12674	0.665868	-0.144267	-0.360618	-0.132115	0.277381	0.0200943	0.268754	0.125329	0.212705	0.350504	0.288127	0.0777936
0.087883	0.411377	0.306504	1.16958	0.504765	0.402314	0.459132	0.49203	0.46606	0.541254	0.602986	1.07412	0.701437	0.575303	0.622874	0.440642	YDR068W	0.276971	0.476315	0.454745	1.12185	0.603101	0.488809	0.541003	0.466336	0.267411	0.091837	0.209644	0.0674991	0.139068	0.122322	0.115783	0.0363366
-8.28413	-9.3292	-10.3811	-9.9576	-11.3742	-11.5728	-11.594	-10.1834	-10.1599	-9.81865	-9.88027	-9.2069	-11.2104	-11.4587	-11.0104	-11.1331	YOL159C-A	-9.22203	-9.57393	-10.1307	-9.58225	-11.2923	-11.5158	-11.3022	-10.6583	1.3264	0.346089	0.354135	0.530826	0.115821	0.0806236	0.412672	0.671577
1.16719	2.06355	2.35981	1.81436	0.797029	1.81803	1.56269	1.59352	1.42915	1.92306	2.51906	1.88062	1.46952	1.59799	1.61456	1.62619	YGL048C	1.29817	1.99331	2.43944	1.84749	1.13328	1.70801	1.58862	1.60986	0.185234	0.0993432	0.11261	0.0468537	0.475525	0.15559	0.0366766	0.0231059
0.53209	-0.189627	-0.483668	-1.89069	0.293905	-0.247388	-0.408525	-0.872304	0.0686407	-0.342202	-0.898369	-1.49765	0.24558	-0.0701208	-0.480782	-0.278713	YGR054W	0.300365	-0.265914	-0.691019	-1.69417	0.269742	-0.158754	-0.444654	-0.575509	0.327708	0.107887	0.293238	0.277918	0.0341713	0.125347	0.0510928	0.419732
1.27917	1.11102	0.0618286	0.287687	1.35793	1.08582	1.12299	1.07807	1.17606	0.927898	0.552065	0.0967503	1.23086	1.02691	0.986935	1.02242	YML121W	1.22762	1.01946	0.306947	0.192219	1.29439	1.05637	1.05496	1.05024	0.0729039	0.129487	0.346649	0.135013	0.0898537	0.0416593	0.0962054	0.039353
2.08669	1.73877	1.5812	0.605049	1.4059	1.15601	1.21935	1.18404	1.58276	1.54686	1.67776	0.659414	1.06614	1.27022	1.21284	1.60019	YOR271C	1.83472	1.64281	1.62948	0.632232	1.23602	1.21312	1.2161	1.39211	0.356338	0.135699	0.0682806	0.038442	0.24025	0.080756	0.0046085	0.294258
3.18974	3.00018	2.99928	3.64479	2.81408	2.41741	2.59362	2.92237	3.57093	2.72792	3.05191	4.12698	3.07804	2.68326	2.64776	2.89131	YER009W	3.38033	2.86405	3.0256	3.88589	2.94606	2.55033	2.62069	2.90684	0.269544	0.192516	0.0372106	0.340965	0.186648	0.187983	0.0382802	0.0219609
-0.552519	0.214686	-0.134407	-0.602177	-0.495759	-0.752337	-0.572519	-0.502613	-0.757981	0.321844	0.0576162	-0.582138	-0.650038	-0.846053	-0.526312	-0.19437	YKR090W	-0.65525	0.268265	-0.0383954	-0.592157	-0.572898	-0.799195	-0.549416	-0.348492	0.145284	0.0757719	0.135781	0.0141694	0.109092	0.066267	0.0326736	0.217961
-2.16327	-2.76179	0.0595894	4.5164	-7.72577	-8.06599	-7.88573	-6.78336	-1.91379	-2.6902	-0.491215	5.18905	-7.76464	-7.96734	-6.06212	-7.09288	YFL011W	-2.03853	-2.726	-0.215813	4.85273	-7.74521	-8.01666	-6.97392	-6.93812	0.17641	0.0506214	0.389477	0.475639	0.0274831	0.069754	1.28949	0.218858
0.00562	0.623791	0.575892	0.31665	-0.163318	0.447875	0.347344	0.563069	-0.100556	0.658904	0.491237	0.446618	-0.484197	0.212499	0.398206	0.183183	YOR321W	-0.0474682	0.641347	0.533565	0.381634	-0.323757	0.330187	0.372775	0.373126	0.075078	0.0248289	0.0598607	0.091901	0.226896	0.166436	0.0359644	0.26862
4.04965	3.60976	3.63806	3.38132	4.33124	3.86164	3.61465	3.29683	3.71585	3.10209	3.10089	3.89428	4.02492	3.57152	3.18637	3.51259	YAR068W	3.88275	3.35593	3.36947	3.6378	4.17808	3.71658	3.40051	3.40471	0.23603	0.358974	0.37984	0.362721	0.216604	0.205145	0.302841	0.152569
-0.380866	-0.529789	-0.0346146	1.51507	-0.37226	-0.591882	-0.510868	-0.449193	-0.31318	-0.750975	-0.291262	2.03466	-0.416657	-0.630513	-0.697766	-0.857562	YEL004W	-0.347023	-0.640382	-0.162938	1.77487	-0.394459	-0.611197	-0.604317	-0.653378	0.0478613	0.156402	0.181477	0.367405	0.0313937	0.0273166	0.132157	0.288761
1.10627	0.576428	0.933195	1.01761	1.36428	0.938848	1.02763	0.598286	0.659061	0.584595	0.929363	1.34811	1.02904	0.664098	0.878122	0.822675	YOR014W	0.882663	0.580512	0.931279	1.18286	1.19666	0.801473	0.952876	0.71048	0.316222	0.00577445	0.00270953	0.233699	0.237052	0.194278	0.105718	0.158667
-11.7848	-12.1112	-11.4271	-10.6749	-11.321	-11.4521	-11.2799	-11.9153	-10.3639	-10.6483	-10.7572	-11.4162	-11.2993	-12.1514	-11.0572	-11.2128	YMR324C	-11.0743	-11.3798	-11.0922	-11.0455	-11.3102	-11.8017	-11.1686	-11.5641	1.00473	1.03438	0.473715	0.524188	0.0153067	0.494505	0.15742	0.496769
1.19277	1.13207	1.34564	1.61408	1.37946	1.53998	1.53823	0.936428	1.14633	0.92198	1.04098	1.53847	1.38862	1.34987	1.25538	1.00189	YLR370C	1.16955	1.02702	1.19331	1.57628	1.38404	1.44492	1.39681	0.96916	0.0328415	0.148553	0.215428	0.0534685	0.00647915	0.134426	0.200005	0.0462901
-2.46346	-2.31523	1.6334	4.94083	-3.91729	-5.80464	-5.71562	-5.19914	-2.50821	-2.68849	1.90881	5.2408	-3.96551	-5.59234	-5.39316	-5.1314	YGL015C	-2.48584	-2.50186	1.7711	5.09081	-3.9414	-5.69849	-5.55439	-5.16527	0.0316445	0.263929	0.194745	0.212113	0.0340951	0.150116	0.228018	0.0478943
2.00153	1.91805	0.12694	-0.91522	2.19457	1.62001	1.54384	1.19735	2.48116	1.46167	-0.445368	-1.13509	2.42815	2.12274	1.44617	1.56914	YDL130W	2.24134	1.68986	-0.159214	-1.02516	2.31136	1.87138	1.495	1.38325	0.339153	0.322712	0.404683	0.155475	0.165162	0.355489	0.0690628	0.262892
-6.15306	-4.108	-4.06095	-4.12798	-6.19761	-4.72079	-4.50957	-3.61568	-6.25825	-4.02831	-3.97818	-4.76735	-6.17197	-4.46119	-3.85789	-3.92051	YCL023C	-6.20566	-4.06815	-4.01957	-4.44767	-6.18479	-4.59099	-4.18373	-3.7681	0.0743779	0.0563493	0.0585336	0.4521	0.0181309	0.183569	0.460811	0.215549
-3.35555	0.0118856	1.75915	2.5134	-3.06534	-1.9041	-0.955362	0.275376	-3.3958	0.50293	1.85613	2.52629	-3.58774	-1.6127	-0.0451565	0.26497	YBR184W	-3.37568	0.257408	1.80764	2.51984	-3.32654	-1.7584	-0.500259	0.270173	0.0284596	0.347221	0.0685712	0.00910909	0.36939	0.20605	0.643613	0.0073585
-8.21667	-8.73615	-8.26438	-9.21588	-8.12933	-9.83471	-8.49868	-9.88669	-8.197	-8.45544	-9.54661	-8.5761	-8.0331	-9.34054	-9.36625	-9.17496	YJL135W	-8.20684	-8.5958	-8.90549	-8.89599	-8.08121	-9.58762	-8.93247	-9.53083	0.0139053	0.198488	0.90667	0.452392	0.0680449	0.349434	0.613463	0.503268
-1.2412	-1.61609	-1.74692	-1.62139	-2.13341	-1.86475	-1.70295	-1.46847	-1.58083	-1.8899	-1.6745	-1.50737	-2.11801	-1.98836	-1.79289	-1.63322	YLR426W	-1.41102	-1.753	-1.71071	-1.56438	-2.12571	-1.92655	-1.74792	-1.55084	0.240151	0.19361	0.0512061	0.0806239	0.010888	0.0874024	0.0635952	0.116496
-1.35579	-1.15357	-1.34995	-0.903732	-2.28716	-1.30266	-1.33672	-1.71522	-1.56278	-1.24549	-1.37467	-0.98992	-1.68364	-1.18431	-1.45168	-1.32666	YGR150C	-1.45929	-1.19953	-1.36231	-0.946826	-1.9854	-1.24349	-1.3942	-1.52094	0.14636	0.0649965	0.0174771	0.0609437	0.426753	0.0836834	0.0812867	0.274753
-1.262	-1.33629	-2.29479	0.609829	-0.882663	-0.527639	-0.491686	-0.815211	-1.05393	-1.17896	-1.30345	0.87298	-0.885252	-0.778516	-0.701249	-0.855738	YDR539W	-1.15796	-1.25763	-1.79912	0.741405	-0.883957	-0.653078	-0.596467	-0.835475	0.147128	0.111251	0.700982	0.186076	0.00183084	0.177396	0.148184	0.0286565
2.93845	2.57589	1.87007	2.22208	2.97412	2.35281	2.2839	2.39788	2.89453	2.51338	2.71552	2.19944	2.93875	2.44273	2.283	2.68165	YJL111W	2.91649	2.54463	2.2928	2.21076	2.95643	2.39777	2.28345	2.53977	0.0310532	0.0442023	0.597826	0.0160084	0.0250076	0.0635831	0.00062982	0.200655
0.717356	0.239609	-1.36073	-2.40247	0.272458	-0.348837	-0.60783	-1.28955	0.820637	-0.248477	-1.86152	-1.94845	0.675243	0.096365	-0.679697	-0.894397	YMR321C	0.768996	-0.00443411	-1.61113	-2.17546	0.473851	-0.126236	-0.643764	-1.09197	0.0730307	0.345129	0.354112	0.32104	0.284812	0.314805	0.0508176	0.279413
-1.72764	-1.45159	-1.08686	0.220714	-0.994602	-0.432495	-0.141298	0.0329027	-1.8248	-1.62284	-0.789547	-0.36519	-1.40936	-1.02344	-0.324696	-0.67622	YMR053C	-1.77622	-1.53722	-0.938202	-0.072238	-1.20198	-0.727967	-0.232997	-0.321659	0.0686993	0.121094	0.21023	0.414296	0.29328	0.417861	0.129681	0.501425
3.60392	2.73088	2.45352	2.50404	3.09932	2.30517	2.34729	2.58656	3.62655	2.2957	1.97145	2.08041	3.3585	2.41781	2.16429	2.31123	YPR016C	3.61523	2.51329	2.21248	2.29222	3.22891	2.36149	2.25579	2.4489	0.0160003	0.30772	0.340877	0.299546	0.183271	0.0796474	0.129402	0.194689
-2.12675	-2.07906	-2.19626	-1.63825	-3.09728	-2.43669	-2.18081	-1.66121	-2.43232	-1.92652	-1.86437	-1.66567	-3.1266	-2.52529	-2.07328	-2.22243	YLL063C	-2.27953	-2.00279	-2.03031	-1.65196	-3.11194	-2.48099	-2.12705	-1.94182	0.216073	0.107861	0.234684	0.0193855	0.0207269	0.0626525	0.076035	0.396845
-9.00368	-11.0956	-10.1461	-9.9393	-9.03003	-9.97189	-10.3187	-10.2969	-9.21944	-10.6123	-10.2121	-8.92536	-9.02634	-9.90465	-10.7389	-9.95552	YDL118W	-9.11156	-10.854	-10.1791	-9.43233	-9.02818	-9.93827	-10.5288	-10.1262	0.152566	0.341717	0.0466768	0.716962	0.00260781	0.0475398	0.297067	0.241427
2.79965	1.11328	0.744846	-0.47457	1.91239	1.1445	0.812718	0.5263	2.7325	1.18342	0.470263	-0.0808563	2.06738	1.4177	0.608219	0.733865	YPR009W	2.76608	1.14835	0.607554	-0.277713	1.98988	1.2811	0.710469	0.630082	0.0474802	0.0495958	0.19416	0.278398	0.109588	0.19318	0.144603	0.146771
2.42681	2.38274	1.133	1.12544	3.68994	2.78139	1.93857	1.44164	2.47314	1.96548	1.27275	0.547699	3.19195	2.43064	1.65521	0.619089	YLR109W	2.44998	2.17411	1.20287	0.83657	3.44094	2.60602	1.79689	1.03037	0.0327573	0.295047	0.0988233	0.408525	0.352131	0.24802	0.20037	0.581633
-0.317331	-0.383064	0.647633	-0.413061	0.188157	-0.418082	-0.52822	-0.211571	-0.262647	0.512478	0.564863	0.624607	0.233897	0.0500212	0.211625	0.175887	YHR086W	-0.289989	0.0647068	0.606248	0.105773	0.211027	-0.184031	-0.158298	-0.0178418	0.0386679	0.633244	0.0585268	0.733742	0.0323432	0.330999	0.52315	0.273974
-5.28525	-6.51813	-5.45941	-4.99526	-5.20016	-5.55811	-6.31634	-5.42589	-4.40178	-4.84903	-5.44763	-4.85062	-4.13093	-4.27786	-4.15533	-4.05099	Q0140	-4.84352	-5.68358	-5.45352	-4.92294	-4.66555	-4.91798	-5.23584	-4.73844	0.624713	1.18023	0.00832639	0.102278	0.756061	0.905279	1.52806	0.972203
-0.204079	1.51561	2.01188	2.33487	-0.0393906	1.74313	1.68433	1.83984	-0.309167	1.77407	2.15789	2.8678	-0.13636	1.31956	1.99454	1.46409	YGL205W	-0.256623	1.64484	2.08488	2.60134	-0.0878754	1.53135	1.83944	1.65197	0.0743086	0.182761	0.10325	0.376842	0.0685679	0.299509	0.219354	0.265696
4.55199	3.45044	2.83475	3.4445	4.71872	4.10441	4.05536	3.66463	4.67938	3.33979	2.87631	3.21366	4.68518	3.90656	3.64647	3.49671	YGR240C	4.61569	3.39511	2.85553	3.32908	4.70195	4.00548	3.85091	3.58067	0.0900815	0.0782462	0.0293882	0.163226	0.0237195	0.139903	0.28913	0.118738
4.02653	1.64299	1.04842	1.45939	4.25036	2.45977	2.07588	1.83597	4.13794	1.41901	1.14163	0.932783	4.14178	2.03953	1.52128	1.45146	YJL171C	4.08224	1.531	1.09502	1.19608	4.19607	2.24965	1.79858	1.64372	0.0787769	0.15838	0.0659096	0.372365	0.0767774	0.297156	0.392161	0.27189
-2.09859	-2.11465	-0.138052	1.12196	-3.1822	-2.80769	-2.72709	-2.34131	-2.59539	-2.19538	-0.130541	1.54602	-3.23016	-2.75626	-2.66477	-2.57751	YKL178C	-2.34699	-2.15501	-0.134296	1.33399	-3.20618	-2.78197	-2.69593	-2.45941	0.351294	0.0570877	0.00531118	0.299856	0.0339164	0.0363704	0.0440646	0.167022
0.301935	-0.284473	-0.995743	-1.58716	-0.173517	-0.447241	-0.542265	-0.538635	0.118097	-0.140374	-0.194408	-1.29207	0.600095	0.209293	0.291232	0.118243	YJR156C	0.210016	-0.212424	-0.595076	-1.43962	0.213289	-0.118974	-0.125516	-0.210196	0.129993	0.101894	0.566629	0.208661	0.547026	0.46424	0.589371	0.464483
1.71392	0.930088	0.248117	1.20075	1.60736	1.05265	1.04664	0.5826	1.95847	1.25279	0.738518	1.25366	1.63235	1.3317	1.15248	0.793485	YEL051W	1.83619	1.09144	0.493318	1.22721	1.61986	1.19217	1.09956	0.688042	0.172922	0.228182	0.346765	0.0374149	0.0176693	0.197318	0.0748434	0.149118
1.79363	1.18087	0.498328	0.404781	1.42091	1.57395	1.44947	0.643675	1.5818	1.02996	1.05181	0.595012	1.65374	1.33786	1.50683	1.44338	YGL140C	1.68772	1.10542	0.77507	0.499897	1.53732	1.4559	1.47815	1.04353	0.149785	0.106708	0.391372	0.134513	0.164637	0.16694	0.0405621	0.565474
-1.23147	0.122284	-0.0678263	1.0667	-0.911449	-1.09081	-0.999321	-0.737872	-1.27419	0.225103	-0.0715275	1.04565	-1.23082	-0.876582	-0.711915	-0.863239	YER016W	-1.25283	0.173694	-0.0696769	1.05617	-1.07113	-0.983698	-0.855618	-0.800556	0.0302136	0.0727043	0.00261715	0.0148876	0.225828	0.151485	0.203227	0.088648
-4.28976	-2.72482	-1.80405	-2.00587	-3.89943	-2.9501	-2.78261	-2.35999	-4.51359	-2.4609	-1.16904	-2.28256	-4.41458	-3.13359	-2.50777	-2.21915	YCR021C	-4.40168	-2.59286	-1.48654	-2.14421	-4.157	-3.04185	-2.64519	-2.28957	0.158266	0.186618	0.44902	0.195649	0.364271	0.129749	0.194345	0.0995832
-0.920135	-0.14417	-0.396117	-0.346543	-0.166733	-0.259081	-0.251877	-0.402602	-1.08572	-0.0448523	-0.535144	-0.577773	-0.601159	-0.301385	-0.350801	-0.581211	YOR216C	-1.00293	-0.094511	-0.465631	-0.462158	-0.383946	-0.280233	-0.301339	-0.491907	0.117087	0.0702281	0.0983067	0.163504	0.307186	0.0299135	0.0699503	0.126296
-2.47734	-2.62422	-2.59789	-2.47818	-2.96912	-2.47675	-2.92557	-2.75122	-2.34261	-2.22896	-1.61847	-2.14834	-2.12771	-2.68029	-2.20887	-1.91635	YPR002C-A	-2.40997	-2.42659	-2.10818	-2.31326	-2.54842	-2.57852	-2.56722	-2.33379	0.0952674	0.279491	0.692552	0.233232	0.594961	0.143926	0.506786	0.590344
-8.55296	-7.74579	-7.63978	-6.77639	-9.01064	-8.65045	-8.39258	-9.03416	-9.28613	-8.30468	-7.13855	-6.65482	-8.70021	-8.57077	-7.68741	-8.72765	YBL062W	-8.91955	-8.02523	-7.38916	-6.7156	-8.85543	-8.61061	-8.03999	-8.88091	0.518432	0.395196	0.354422	0.0859688	0.219506	0.0563444	0.498636	0.216731
-4.54972	-3.32023	-3.49663	-3.49668	-3.26049	-4.32724	-4.13759	-4.90984	-4.53129	-3.02624	-2.87258	-3.11269	-3.46309	-3.58412	-3.62805	-3.61802	YPL256C	-4.5405	-3.17323	-3.18461	-3.30468	-3.36179	-3.95568	-3.88282	-4.26393	0.0130346	0.207878	0.441268	0.271524	0.143259	0.525467	0.360301	0.913458
0.31535	1.51414	2.01753	0.98769	0.628051	1.28974	1.5632	1.63604	0.309021	1.58913	1.90998	0.52669	0.534012	1.40309	1.86971	1.43574	YJR044C	0.312185	1.55163	1.96376	0.75719	0.581031	1.34642	1.71646	1.53589	0.00447498	0.0530268	0.0760525	0.325977	0.0664956	0.0801511	0.216735	0.141636
-6.09515	-6.71697	-5.4294	-5.89371	-7.18229	-7.0762	-6.72308	-6.74768	-6.90206	-6.72348	-6.0306	-6.33196	-7.24339	-6.96408	-6.47591	-6.97003	YPR044C	-6.4986	-6.72022	-5.73	-6.11283	-7.21284	-7.02014	-6.5995	-6.85886	0.570574	0.00460291	0.425116	0.309891	0.0432054	0.0792867	0.174776	0.157224
0.806712	0.487392	0.628948	0.40171	0.937092	1.10314	1.1004	1.14898	0.937505	0.286654	0.327357	0.330354	0.991571	0.590308	0.775021	0.343781	YDR474C	0.872108	0.387023	0.478153	0.366032	0.964332	0.846723	0.93771	0.746382	0.0924843	0.141943	0.213257	0.0504562	0.0385229	0.362625	0.230078	0.569365
1.6158	-0.296439	-0.521243	0.0671272	1.91604	1.02529	-0.119844	-0.508575	1.77224	-0.109836	-0.800103	0.514349	2.18312	0.922433	-0.0801449	-0.394332	YNR041C	1.69402	-0.203137	-0.660673	0.290738	2.04958	0.97386	-0.0999947	-0.451453	0.110624	0.131949	0.197184	0.316234	0.188853	0.0727286	0.0280718	0.0807817
0.645368	0.243539	0.503135	-0.0970325	0.788165	0.703957	0.759462	0.670013	0.58937	0.170696	0.216042	-0.226686	0.546388	0.500794	0.463099	0.351993	YNL140C	0.617369	0.207118	0.359588	-0.16186	0.667276	0.602375	0.611281	0.511003	0.0395964	0.0515075	0.203006	0.0916792	0.170962	0.143657	0.20956	0.224875
-1.02411	-0.31515	-0.28954	-1.02645	-0.455949	0.49286	0.440835	-0.432838	-1.14188	-0.197157	-0.293686	-0.587425	-0.309925	0.63041	-0.0544968	-0.229342	YGL125W	-1.08299	-0.256154	-0.291613	-0.806936	-0.382937	0.561635	0.193169	-0.33109	0.0832741	0.0834339	0.00293138	0.310435	0.103254	0.0972628	0.350252	0.143893
0.2265	2.91969	2.68164	1.23534	-0.22094	0.820571	1.5245	1.77327	0.143027	3.19443	2.52585	1.12552	-0.600985	1.23601	2.05426	2.19494	YJL074C	0.184763	3.05706	2.60374	1.18043	-0.410963	1.02829	1.78938	1.98411	0.0590238	0.194269	0.110159	0.0776534	0.268733	0.293761	0.374602	0.298169
0.117931	0.761556	-1.08063	-1.32307	0.997811	1.51692	1.19495	0.383927	-0.0320187	0.0928259	-0.744961	-1.43074	0.457551	1.1421	0.418203	-0.19821	YIL165C	0.0429564	0.427191	-0.912796	-1.37691	0.727681	1.32951	0.806576	0.0928588	0.106031	0.472863	0.237355	0.0761341	0.382022	0.265041	0.549242	0.411633
-2.0661	-0.412953	0.207394	0.218698	-2.69014	-1.36169	-1.02163	-0.157334	-2.09738	-0.135777	0.428204	1.0397	-2.3517	-1.18212	-0.109136	-0.131643	YGR016W	-2.08174	-0.274365	0.317799	0.629198	-2.52092	-1.27191	-0.565385	-0.144489	0.0221179	0.195993	0.156136	0.580533	0.239309	0.126975	0.645234	0.0181663
-4.18221	-4.17238	-3.84032	-3.53658	-3.70955	-4.4059	-4.85915	-5.31243	-4.43629	-4.56187	-4.6379	-3.33488	-4.18633	-5.00852	-5.38688	-5.49139	YLR465C	-4.30925	-4.36712	-4.23911	-3.43573	-3.94794	-4.70721	-5.12302	-5.40191	0.17966	0.275405	0.563969	0.142625	0.337141	0.426116	0.373159	0.126546
-1.50001	-1.03879	-0.803098	-1.99087	-1.15515	-0.83907	-0.783098	-0.610688	-1.00046	-0.838643	-0.785177	-0.899929	-0.795923	-0.760305	-0.699894	-0.693683	YPL029W	-1.25024	-0.938717	-0.794137	-1.4454	-0.975537	-0.799688	-0.741496	-0.652185	0.353236	0.141526	0.0126717	0.771413	0.254013	0.0556952	0.0588343	0.058686
-2.43323	-2.92409	-5.08326	-4.93646	-2.46731	-2.64753	-3.42695	-4.92326	-2.74859	-2.90574	-4.89581	-3.84389	-2.31219	-2.36253	-3.62143	-3.76168	YLR393W	-2.59091	-2.91491	-4.98953	-4.39018	-2.38975	-2.50503	-3.52419	-4.34247	0.222992	0.0129718	0.132547	0.772565	0.109691	0.201529	0.137513	0.821359
-0.360407	0.765174	0.990604	0.90907	-0.73558	-0.506459	-0.108557	0.513048	-0.186658	0.92618	1.41651	1.16586	-0.42313	-0.275677	0.38142	0.424253	YDL017W	-0.273532	0.845677	1.20356	1.03746	-0.579355	-0.391068	0.136432	0.468651	0.122859	0.113848	0.301163	0.181575	0.220936	0.163188	0.346466	0.0627874
0.102187	-0.267012	0.0523491	0.544784	-0.799492	-0.173313	-0.0856705	0.178088	-0.0865641	-0.437368	-0.405178	0.759005	-0.712076	-0.294672	-0.224556	-0.141153	YLR430W	0.00781155	-0.35219	-0.176414	0.651894	-0.755784	-0.233993	-0.155113	0.0184674	0.133467	0.12046	0.323521	0.151477	0.0618122	0.0858137	0.0982069	0.225738
-0.749456	-0.208529	0.181053	-0.331601	-0.0838232	0.84992	1.24392	1.88555	-0.242983	-0.365083	0.658352	-0.871779	-0.147223	0.107734	1.79541	1.07989	YGR248W	-0.49622	-0.286806	0.419703	-0.60169	-0.115523	0.478827	1.51967	1.48272	0.358131	0.110701	0.337501	0.381963	0.0448301	0.524805	0.389959	0.569689
-0.196112	0.0707893	-0.575649	-0.377197	-0.501111	-0.294614	-0.174557	0.0686102	-0.117334	0.172543	-0.0100946	-0.647868	-0.499437	-0.168539	-0.0879736	-0.225573	YPR057W	-0.156723	0.121666	-0.292872	-0.512533	-0.500274	-0.231576	-0.131265	-0.0784812	0.055704	0.0719504	0.399908	0.191393	0.00118348	0.0891483	0.0612235	0.208019
-0.762876	-0.695351	-0.129307	-0.582441	-3.08797	-1.64599	-1.6205	-0.691195	-1.129	-0.383959	0.248156	-0.77716	-1.95378	-1.07123	-0.526178	-0.427612	YML043C	-0.945936	-0.539655	0.0594244	-0.679801	-2.52088	-1.35861	-1.07334	-0.559404	0.258886	0.220187	0.266906	0.137687	0.801996	0.406414	0.773802	0.186381
-0.290069	0.635696	0.742544	0.359824	-0.0101995	0.589245	0.587384	0.857616	-0.1223	0.692645	0.66847	-0.194973	-0.126223	0.579542	0.761906	0.354855	YLR423C	-0.206184	0.664171	0.705507	0.0824256	-0.0682111	0.584394	0.674645	0.606235	0.11863	0.0402688	0.0523781	0.392301	0.0820407	0.00686083	0.123405	0.355506
5.28011	3.94856	3.91858	3.43209	5.5297	4.56702	4.4439	4.94827	5.34302	4.05632	3.98756	3.35362	5.38944	4.53727	4.72515	4.87206	YMR122W-A	5.31157	4.00244	3.95307	3.39285	5.45957	4.55214	4.58453	4.91016	0.044485	0.0761934	0.0487783	0.0554909	0.0991792	0.0210343	0.198878	0.0538818
-0.305825	-0.234389	-0.26227	1.1925	-0.782089	-0.302798	-0.639215	-0.52311	-0.0145893	0.00397873	0.116995	1.50159	-0.275561	-0.130938	-0.131167	-0.140688	YBR122C	-0.160207	-0.115205	-0.0726376	1.34704	-0.528825	-0.216868	-0.385191	-0.331899	0.205935	0.168552	0.268181	0.218559	0.358169	0.121524	0.359244	0.270414
-3.52425	-5.37395	-4.64903	-5.15122	-3.40264	-4.31888	-4.37582	-4.60034	-3.95877	-5.36785	-4.77118	-5.13922	-3.50786	-5.18547	-4.72471	-5.35611	YKL097C	-3.74151	-5.3709	-4.7101	-5.14522	-3.45525	-4.75218	-4.55026	-4.97823	0.307252	0.00431173	0.0863759	0.00848464	0.0743997	0.612776	0.246709	0.534412
-0.3417	0.1875	0.110039	-0.703059	-1.26404	-0.232741	0.0489435	0.049613	-0.521568	0.0925131	0.552714	-0.442628	-0.80841	0.0170364	0.30789	0.478978	YPL051W	-0.431634	0.140007	0.331377	-0.572844	-1.03623	-0.107852	0.178417	0.264296	0.127186	0.0671659	0.313019	0.184153	0.322182	0.17662	0.183103	0.303607
0.469175	1.121	1.23433	1.96908	0.147497	-0.282054	-0.224862	0.0758629	0.743548	1.32687	1.21964	2.40748	0.48251	0.00537586	0.112553	0.0850906	YKL049C	0.606362	1.22393	1.22699	2.18828	0.315003	-0.138339	-0.0561547	0.0804768	0.194011	0.145576	0.010389	0.309994	0.23689	0.203244	0.238588	0.00652501
-1.1213	-0.788507	-0.286803	-0.778741	0.030056	-0.0301294	-0.0535936	0.252234	-1.31088	-0.993909	-0.713513	-0.703115	-0.885137	-0.604821	-0.323645	-0.422416	YGL166W	-1.21609	-0.891208	-0.500158	-0.740928	-0.42754	-0.317475	-0.188619	-0.0850906	0.134055	0.145241	0.30173	0.0534753	0.647139	0.406368	0.190955	0.47705
0.507648	-0.434031	-0.936725	0.670043	0.990716	0.0478544	0.0435066	-0.314243	0.904396	-0.242229	-0.529644	1.93812	1.29931	0.399915	-0.0622654	-0.301057	YKL094W	0.706022	-0.33813	-0.733184	1.30408	1.14501	0.223885	-0.00937939	-0.30765	0.280543	0.135625	0.287849	0.896667	0.21821	0.248944	0.0747921	0.00932424
3.9548	3.23338	2.06685	0.29943	3.66804	3.7335	4.20594	3.63027	3.81481	2.87056	1.45732	0.50412	3.99231	3.84132	4.01852	4.01446	YDR033W	3.88481	3.05197	1.76209	0.401775	3.83017	3.78741	4.11223	3.82236	0.0989844	0.256551	0.431002	0.144738	0.229296	0.0762365	0.132522	0.271663
-1.5234	-1.16303	-1.09334	-0.0526714	-1.44528	-1.27276	-1.27052	-0.832407	-1.18468	-0.938709	-0.939103	-0.0168571	-1.5754	-1.16619	-1.13306	-1.20941	YJR034W	-1.35404	-1.05087	-1.01622	-0.0347643	-1.51034	-1.21947	-1.20179	-1.02091	0.239509	0.158619	0.109061	0.0253245	0.0920082	0.0753572	0.097198	0.266578
-0.460438	2.07955	1.47859	-0.546543	-0.68144	-0.0533972	0.454075	0.771832	-0.616158	2.04614	1.08587	-0.233343	-0.89241	0.0850754	0.51243	0.742057	YNL102W	-0.538298	2.06284	1.28223	-0.389943	-0.786925	0.0158391	0.483253	0.756945	0.11011	0.0236266	0.277695	0.221466	0.149178	0.0979149	0.0412635	0.0210545
3.14087	2.2668	1.91594	0.984617	2.71891	1.17329	1.31226	1.7905	3.56374	1.83421	1.35286	0.744644	3.07059	1.96594	1.15161	1.98441	YHR072W-A	3.3523	2.0505	1.6344	0.864631	2.89475	1.56961	1.23194	1.88745	0.299014	0.305889	0.398158	0.169687	0.248669	0.56049	0.113597	0.137111
2.40708	0.0912762	0.873414	1.83659	1.18647	0.533095	0.653816	0.982344	1.73881	-0.347778	0.359753	2.01616	1.15982	0.0338421	0.509275	0.395083	YBL108C-A	2.07294	-0.128251	0.616583	1.92637	1.17314	0.283469	0.581546	0.688714	0.472535	0.310458	0.363213	0.126973	0.0188414	0.353025	0.102206	0.415256
-0.456877	0.489986	1.14852	1.49412	-0.476172	-0.116956	0.101209	0.276121	-0.605514	0.662283	0.904261	1.39092	-0.815019	-0.364114	-0.095396	0.0477009	YGL093W	-0.531195	0.576135	1.02639	1.44252	-0.645596	-0.240535	0.00290633	0.161911	0.105102	0.121832	0.172714	0.072972	0.2396	0.174767	0.139021	0.161518
-2.30687	-3.16561	-3.56347	-4.22571	-1.1213	-1.53519	-2.37606	-2.93549	-2.36552	-2.98312	-3.66518	-4.22837	-1.37984	-1.80216	-2.90216	-3.23117	YGL028C	-2.3362	-3.07436	-3.61432	-4.22704	-1.25057	-1.66867	-2.63911	-3.08333	0.0414758	0.12904	0.07192	0.0018802	0.18282	0.188775	0.372009	0.209075
1.0485	0.198229	-0.529377	-1.48389	0.750214	-0.0652704	0.0923471	-0.128149	0.617071	-0.113132	-0.51883	-1.06829	0.476549	-0.176884	-0.318763	-0.137991	YAR073W	0.832785	0.0425487	-0.524104	-1.27609	0.613381	-0.121077	-0.113208	-0.13307	0.305066	0.220165	0.00745764	0.293871	0.19351	0.0789225	0.290699	0.00695929
-0.510415	-0.053421	-0.682199	0.209002	-0.228657	0.152526	0.119781	-0.100141	-0.43982	-0.178109	-0.455751	0.451239	-0.312885	-0.112444	-0.156	-0.254839	YKL023W	-0.475118	-0.115765	-0.568975	0.33012	-0.270771	0.020041	-0.0181093	-0.17749	0.0499181	0.0881678	0.160122	0.171287	0.0595586	0.187362	0.195007	0.109388
-0.544563	-0.795001	-0.848737	0.957097	-0.380735	-0.902053	-0.822111	-0.64061	-0.415398	-0.813242	-0.625975	1.30637	-0.235328	-0.735169	-0.613024	-0.860519	YMR126C	-0.47998	-0.804121	-0.737356	1.13173	-0.308032	-0.818611	-0.717567	-0.750565	0.0913339	0.0128983	0.157517	0.246974	0.102819	0.118004	0.147847	0.1555
3.86339	4.58498	5.26973	5.86172	4.41835	4.86417	5.03152	5.39348	4.60259	4.6091	5.14448	5.73936	4.41298	4.53258	4.85332	4.7386	YGR243W	4.23299	4.59704	5.2071	5.80054	4.41567	4.69837	4.94242	5.06604	0.52269	0.0170528	0.0885676	0.0865202	0.00379363	0.234467	0.126006	0.463074
-0.270366	-0.290714	0.495806	-0.531244	-0.299484	-0.159353	-0.296808	0.217542	-0.682668	-0.529139	0.253743	-0.573248	-0.577947	-0.470101	-0.0164776	0.339041	YCL044C	-0.476517	-0.409926	0.374774	-0.552246	-0.438715	-0.314727	-0.156643	0.278291	0.291542	0.168591	0.171164	0.029701	0.196903	0.219732	0.198224	0.0859128
0.0593443	-0.0919752	-0.0580301	-0.327463	0.474157	0.413285	0.310678	0.144741	-0.0120411	-0.374336	-0.415335	-0.300369	0.183985	0.0433397	-0.0543156	-0.101443	YKL038W	0.0236516	-0.233156	-0.236682	-0.313916	0.329071	0.228312	0.128181	0.0216489	0.0504771	0.199659	0.252652	0.0191583	0.205183	0.261591	0.25809	0.174079
1.68499	2.35371	1.83296	1.2242	2.13251	2.5535	2.61395	2.42664	1.70813	2.00491	1.43479	0.573168	1.76535	2.51039	2.32048	2.28339	YER057C	1.69656	2.17931	1.63388	0.898685	1.94893	2.53194	2.46721	2.35502	0.0163631	0.246639	0.281547	0.460351	0.259621	0.0304833	0.207511	0.101297
1.90565	1.53684	1.23172	0.222477	2.25194	1.42584	1.30503	1.22897	2.00116	1.45823	0.634562	-0.414029	2.21284	1.46541	1.10798	1.08377	YNR021W	1.9534	1.49753	0.933142	-0.0957761	2.23239	1.44563	1.20651	1.15637	0.0675368	0.0555886	0.422257	0.450078	0.0276497	0.0279828	0.139335	0.102672
1.55635	0.520935	-1.00544	0.678946	1.54151	0.0969877	-0.0125885	-0.249933	1.56678	0.335436	-0.13205	0.698599	1.62589	0.286097	-0.334463	-0.0404196	YLR083C	1.56156	0.428185	-0.568746	0.688772	1.5837	0.191542	-0.173526	-0.145176	0.00737604	0.131168	0.617582	0.013897	0.0596638	0.13372	0.2276	0.148149
-0.908062	1.7964	0.862173	1.04477	-1.52301	-0.146145	0.306598	0.582688	-0.763036	1.89587	0.671717	1.43658	-1.23334	0.162728	0.607365	0.8471	YPL241C	-0.835549	1.84613	0.766945	1.24068	-1.37818	0.00829172	0.456981	0.714894	0.102549	0.070338	0.134673	0.277052	0.204831	0.218406	0.212674	0.186967
-1.48657	-1.7239	0.0633965	-0.600041	-1.41978	-1.02894	-0.96108	-0.558243	-0.930385	-0.237703	0.047101	0.477354	-1.07971	-0.689984	-0.574551	-0.33059	YDR325W	-1.20848	-0.980804	0.0552487	-0.0613437	-1.24974	-0.859463	-0.767815	-0.444417	0.39328	1.0509	0.0115226	0.761834	0.240468	0.239679	0.273317	0.160975
-0.346189	-0.306912	-0.197248	0.420945	-0.107035	-0.774404	-0.870097	-1.21655	-0.317528	-0.192065	-0.401636	0.861354	-0.384718	-0.450599	-0.800917	-0.793369	YJL133W	-0.331859	-0.249489	-0.299442	0.64115	-0.245876	-0.612501	-0.835507	-1.00496	0.0202669	0.0812092	0.144524	0.311416	0.196352	0.228965	0.048918	0.299233
1.21666	0.437989	1.25147	0.640965	-0.246696	0.686126	1.26461	0.909065	0.772207	0.407375	0.619959	0.855047	0.176497	0.717744	1.1405	0.907017	YIL119C	0.994433	0.422682	0.935715	0.748006	-0.0350995	0.701935	1.20255	0.908041	0.314275	0.0216473	0.446547	0.151379	0.299243	0.0223574	0.0877585	0.00144851
-9.47243	-9.38336	-7.71836	-7.3511	-8.79245	-10.3523	-10.6343	-9.55318	-9.42894	-9.744	-9.32767	-6.45713	-9.53998	-9.8864	-9.59661	-9.18677	YGR176W	-9.45069	-9.56368	-8.52302	-6.90411	-9.16621	-10.1194	-10.1155	-9.36998	0.0307528	0.255008	1.13796	0.632131	0.528577	0.329446	0.733775	0.259097
1.36989	0.236683	0.0168219	-0.854841	1.91476	1.62823	1.45835	1.90618	1.28973	-0.0683022	0.242693	-1.02394	1.70828	0.792001	2.04247	0.789454	YBR116C	1.32981	0.0841904	0.129757	-0.939392	1.81152	1.21012	1.75041	1.34782	0.0566844	0.215657	0.159715	0.119573	0.146002	0.591306	0.413033	0.789647
0.542728	0.149195	-0.22729	-0.115267	0.359333	0.305978	0.373627	-0.0486002	0.0828266	0.275888	0.0458145	-0.416859	0.235431	0.668679	0.506775	0.460711	YIL130W	0.312777	0.212542	-0.0907378	-0.266063	0.297382	0.487329	0.440201	0.206055	0.325199	0.089586	0.193114	0.213258	0.0876122	0.256469	0.09415	0.360137
-2.42515	-1.03194	-0.837994	-2.60616	-2.85759	-2.48006	-1.89171	-1.5242	-2.42439	-0.604481	-1.39022	-2.69928	-2.96597	-1.72113	-1.38442	-1.32276	YKL108W	-2.42477	-0.81821	-1.11411	-2.65272	-2.91178	-2.1006	-1.63807	-1.42348	0.000539522	0.302259	0.390482	0.0658509	0.0766317	0.536643	0.358704	0.142443
1.62183	1.19518	1.87019	4.62105	0.739782	0.999679	1.22967	1.68643	1.69144	2.0943	2.48808	5.05175	1.4444	1.37251	1.78532	1.91135	YLR220W	1.65664	1.64474	2.17913	4.8364	1.09209	1.1861	1.5075	1.79889	0.0492241	0.635781	0.436908	0.304552	0.498242	0.263635	0.392909	0.159039
-9.23864	-8.86956	-8.16813	-9.33878	-9.55514	-8.55287	-8.53761	-9.0098	-8.86492	-8.77949	-8.18937	-8.00224	-8.69049	-8.32024	-7.80871	-8.60999	YAL004W	-9.05178	-8.82452	-8.17875	-8.67051	-9.12281	-8.43656	-8.17316	-8.8099	0.264262	0.0636863	0.0150168	0.945075	0.611395	0.164494	0.515407	0.282713
0.551389	-0.317281	-1.34212	-1.42945	0.367368	-0.454939	-0.588449	-0.586198	0.918269	-0.290647	-0.699144	-1.52303	0.930295	0.117317	-0.244779	-0.0348759	YNR029C	0.734829	-0.303964	-1.02063	-1.47624	0.648831	-0.168811	-0.416614	-0.310537	0.259424	0.0188332	0.454656	0.0661759	0.39805	0.404646	0.243011	0.389844
0.756294	0.0979328	0.185421	0.769517	1.51974	0.767252	0.551392	0.175985	0.323461	-0.103043	-0.120802	0.555504	0.864063	0.352599	0.296587	0.138095	YKL204W	0.539877	-0.00255489	0.0323095	0.66251	1.1919	0.559926	0.423989	0.15704	0.30606	0.142111	0.216532	0.15133	0.463632	0.293204	0.180174	0.0267926
-6.84744	-6.53689	-5.54202	-6.26895	-7.13544	-6.87121	-6.62124	-6.57821	-7.14417	-6.46269	-5.59652	-5.69414	-7.19454	-6.43546	-6.1932	-5.73464	YCR022C	-6.9958	-6.49979	-5.56927	-5.98155	-7.16499	-6.65334	-6.40722	-6.15642	0.209821	0.0524665	0.0385356	0.40645	0.0417877	0.308126	0.302672	0.596489
-0.0332623	-0.0127621	0.418882	0.356071	-0.500445	-0.349431	-0.511279	-0.25588	-0.259114	0.159079	0.528278	0.404291	-0.421029	-0.113695	0.192825	0.27297	YGR181W	-0.146188	0.0731583	0.47358	0.380181	-0.460737	-0.231563	-0.159227	0.00854492	0.159701	0.12151	0.0773546	0.0340965	0.0561558	0.16669	0.497877	0.373954
3.83474	2.58428	2.82061	1.43109	3.07335	2.46749	2.10948	1.67513	3.9062	2.5125	2.61193	2.3072	3.73103	2.53083	2.17408	2.39599	YPL106C	3.87047	2.54839	2.71627	1.86915	3.40219	2.49916	2.14178	2.03556	0.0505297	0.0507556	0.147558	0.619501	0.46505	0.0447862	0.0456785	0.509725
-1.56523	-0.0319185	-0.406884	-0.527106	-2.42298	-1.1416	-1.02564	-1.28097	-1.9031	-0.0925503	-0.631772	-0.158427	-1.94509	-0.975763	-0.554971	-0.606804	YLR313C	-1.73416	-0.0622344	-0.519328	-0.342767	-2.18403	-1.05868	-0.790304	-0.943888	0.238913	0.0428731	0.15902	0.260695	0.337915	0.117263	0.332811	0.476708
-0.0709457	0.888557	1.78343	1.2485	-0.337982	0.0920973	0.583372	0.76936	-0.216999	0.948452	1.238	0.422388	-0.31736	0.18295	0.692959	0.750668	YLR459W	-0.143972	0.918505	1.51071	0.835446	-0.327671	0.137524	0.638165	0.760014	0.103275	0.0423519	0.38568	0.584153	0.0145821	0.0642426	0.0774895	0.0132172
-1.89044	0.845708	1.02235	1.75534	-1.93267	0.571085	1.03116	0.784753	-2.19459	0.58182	0.634008	1.16181	-2.51832	0.40513	1.11007	0.673672	YDR379C-A	-2.04252	0.713764	0.828177	1.45857	-2.2255	0.488108	1.07062	0.729212	0.215067	0.186597	0.274596	0.419696	0.414119	0.117348	0.0558004	0.0785462
-0.108713	1.02576	1.36893	1.40944	-0.310837	0.376626	0.30654	0.598621	-0.00813389	1.3996	1.43729	1.24384	-0.29493	0.651025	0.648648	0.678404	YGL068W	-0.0584235	1.21268	1.40311	1.32664	-0.302884	0.513825	0.477594	0.638513	0.0711203	0.264347	0.0483374	0.117096	0.0112475	0.194029	0.241907	0.0564147
-1.16656	-0.708218	-0.307172	-0.520923	-1.27776	-0.552772	-0.436148	0.100168	-1.27733	-0.864684	-0.646578	-1.01555	-1.5156	-0.91191	-0.461174	-0.682281	YMR068W	-1.22195	-0.786451	-0.476875	-0.768237	-1.39668	-0.732341	-0.448661	-0.291057	0.0783305	0.110639	0.239996	0.349755	0.168173	0.253949	0.0176963	0.553276
0.0212288	0.0419254	-0.141685	0.148344	-0.0652285	-0.285426	-0.0683775	-0.32114	-0.284651	-0.0185204	-0.579812	0.568282	0.176315	0.228667	0.195282	0.193063	YER164W	-0.131711	0.0117025	-0.360749	0.358313	0.0555434	-0.0283794	0.0634522	-0.0640388	0.21629	0.0427416	0.309802	0.296941	0.170797	0.363519	0.186435	0.363596
4.55042	5.36761	5.3656	5.11632	4.82709	3.86981	4.26374	4.23871	4.5046	5.27862	5.30273	4.86848	4.65069	4.17059	4.38553	4.35495	YDR225W	4.52751	5.32311	5.33416	4.9924	4.73889	4.0202	4.32464	4.29683	0.0324005	0.0629247	0.0444572	0.175247	0.124738	0.212682	0.0861158	0.0821911
0.611236	1.19505	0.86828	1.62291	0.895671	1.29599	1.07291	1.25658	0.758346	0.871162	0.765217	1.82941	1.03722	1.16842	1.13641	0.89958	YBR014C	0.684791	1.0331	0.816749	1.72616	0.966443	1.23221	1.10466	1.07808	0.104022	0.229021	0.072877	0.146012	0.100087	0.0902037	0.0448969	0.252439
-0.230154	-1.37907	-1.31621	-0.84663	-0.718476	-1.32281	-1.39846	-1.455	-0.449577	-1.5384	-1.37113	-0.383461	-0.826174	-1.44824	-1.57133	-1.51586	YDR482C	-0.339866	-1.45874	-1.34367	-0.615046	-0.772325	-1.38552	-1.4849	-1.48543	0.155156	0.112666	0.0388311	0.32751	0.0761536	0.0886958	0.122237	0.0430363
1.344	1.05253	0.257516	-0.443131	1.39586	1.41522	1.41115	1.38979	1.43202	0.885224	0.397146	-0.252485	1.52398	1.38947	1.30389	0.794031	YOL027C	1.38801	0.968878	0.327331	-0.347808	1.45992	1.40234	1.35752	1.09191	0.0622404	0.118305	0.0987335	0.134807	0.0905975	0.0182135	0.0758501	0.421268
-8.62051	-8.51612	-8.57813	-7.80634	-8.66543	-8.11492	-7.9882	-7.96176	-8.87085	-9.02494	-9.15922	-8.24684	-8.88073	-8.17731	-8.47975	-7.95701	YKL030W	-8.74568	-8.77053	-8.86867	-8.02659	-8.77308	-8.14612	-8.23397	-7.95938	0.177016	0.359791	0.410894	0.311481	0.152241	0.0441136	0.347576	0.00335197
-9.53268	-9.81148	-9.49558	-8.97811	-9.17404	-9.88682	-9.17326	-9.56882	-10.0274	-10.2203	-9.91727	-7.7324	-9.06899	-9.70457	-9.32257	-9.9297	YJL075C	-9.78007	-10.0159	-9.70642	-8.35525	-9.12151	-9.7957	-9.24791	-9.74926	0.34985	0.289113	0.298186	0.880851	0.0742816	0.128876	0.105572	0.255183
-1.38855	-1.63496	0.123664	-0.946855	-1.11487	-0.972607	0.145617	0.867823	-1.1282	-1.51519	0.481956	-0.522273	-0.715613	-1.94873	0.47438	0.202625	YER054C	-1.25838	-1.57508	0.30281	-0.734564	-0.91524	-1.46067	0.309999	0.535224	0.184096	0.0846889	0.253351	0.300224	0.282314	0.690224	0.23247	0.470366
-2.45752	-0.52333	0.506876	-0.228277	-2.74621	-1.63035	-0.948181	-0.309246	-2.98291	-0.670434	0.341552	0.448907	-2.94541	-1.67768	-0.463414	-0.387243	YGL075C	-2.72022	-0.596882	0.424214	0.110315	-2.84581	-1.65402	-0.705798	-0.348245	0.371508	0.104018	0.116902	0.478841	0.140855	0.0334619	0.342782	0.0551524
-0.787232	-0.219221	-0.220392	-0.533426	-0.986258	-0.230987	-0.202349	0.166759	-0.592431	-0.223224	-0.29739	-0.845507	-0.717989	-0.264068	0.0266733	-0.0584021	YLR165C	-0.689832	-0.221222	-0.258891	-0.689466	-0.852123	-0.247527	-0.0878377	0.0541782	0.137745	0.00283024	0.0544456	0.220674	0.189695	0.0233918	0.161943	0.159213
-0.747197	-0.726744	-0.21238	-0.329216	-0.796019	-0.673011	-0.41825	-0.341074	-0.568971	-0.764877	-0.418183	-0.416086	-0.631494	-0.55959	-0.4798	-0.388523	YIL092W	-0.658084	-0.74581	-0.315282	-0.372651	-0.713756	-0.616301	-0.449025	-0.364799	0.126025	0.0269645	0.145525	0.0614265	0.116337	0.0802004	0.0435225	0.0335516
-3.96573	-1.0386	0.214972	0.233835	-5.16744	-1.68287	-1.55101	-0.622933	-4.30504	-0.586142	0.765883	-0.0931969	-4.91078	-1.45551	-0.560033	-0.52	YHR157W	-4.13538	-0.81237	0.490427	0.0703192	-5.03911	-1.56919	-1.05552	-0.571467	0.239931	0.319936	0.389554	0.231247	0.181484	0.16077	0.700726	0.0727846
1.9527	1.03069	1.05823	0.550303	1.49296	0.137703	0.0065546	0.62057	2.2477	0.868885	1.12514	0.943704	2.09995	0.685402	0.354928	1.00207	YGR123C	2.1002	0.949785	1.09168	0.747003	1.79646	0.411552	0.180741	0.811319	0.208596	0.11441	0.047317	0.278177	0.429209	0.387282	0.246337	0.269759
-1.23865	0.190655	-0.0365248	-0.215317	-1.71096	-0.259702	-0.245256	-0.116681	-1.02276	0.078414	0.144228	-0.729094	-1.25078	-0.29224	0.0713997	-0.0697832	YGL185C	-1.1307	0.134534	0.0538516	-0.472205	-1.48087	-0.275971	-0.0869284	-0.0932322	0.152663	0.0793662	0.127811	0.363295	0.325399	0.0230081	0.22391	0.0331618
-1.8445	-3.02345	-3.85528	-4.38469	-2.92786	-2.499	-3.07226	-4.05518	-1.43946	-3.38643	-3.68793	-3.96011	-1.91995	-2.28347	-3.36555	-3.19714	YJL119C	-1.64198	-3.20494	-3.77161	-4.1724	-2.4239	-2.39124	-3.2189	-3.62616	0.286406	0.256662	0.118336	0.300226	0.7127	0.152406	0.207383	0.606725
2.24269	0.556719	-0.219348	-1.04979	1.31267	0.131316	0.0876436	0.0625324	2.0973	0.265393	-0.297349	-1.12335	1.91506	0.507834	0.0871267	0.463665	YGL099W	2.17	0.411056	-0.258348	-1.08657	1.61387	0.319575	0.0873852	0.263099	0.102807	0.205998	0.0551551	0.0520133	0.425953	0.266238	0.000365496	0.283644
-6.10499	-7.411	-6.89872	-7.13922	-6.21974	-7.3408	-7.84395	-7.76524	-5.94286	-7.47559	-6.68385	-7.30189	-6.2787	-7.42139	-7.08356	-7.90565	YNL226W	-6.02392	-7.4433	-6.79128	-7.22056	-6.24922	-7.3811	-7.46375	-7.83544	0.114643	0.0456739	0.151932	0.115019	0.0416941	0.0569853	0.537677	0.0992856
-1.00772	-0.636639	-0.433129	1.39598	-1.11682	-0.997466	-1.0641	-0.77023	-0.796107	-0.464231	-0.372368	1.53483	-0.977326	-0.525792	-0.762116	-0.795046	YDR115W	-0.901914	-0.550435	-0.402749	1.46541	-1.04707	-0.761629	-0.913106	-0.782638	0.149633	0.121911	0.0429648	0.0981813	0.0986357	0.333524	0.213532	0.0175472
-2.56405	-2.50087	-2.19997	-3.55514	-2.37135	-3.05083	-3.01663	-3.10458	-2.93562	-2.97163	-2.79002	-4.12284	-2.94757	-3.4624	-3.41164	-3.63172	YMR069W	-2.74984	-2.73625	-2.495	-3.83899	-2.65946	-3.25661	-3.21413	-3.36815	0.262735	0.332874	0.417228	0.401423	0.40745	0.291026	0.279314	0.372739
-8.4083	-6.98886	-5.81849	-6.23356	-7.86428	-7.75987	-7.75479	-7.33566	-8.7949	-7.19886	-6.04208	-6.53509	-8.78522	-8.21656	-8.12441	-8.14406	YKL177W	-8.6016	-7.09386	-5.93028	-6.38433	-8.32475	-7.98821	-7.9396	-7.73986	0.273365	0.148492	0.158106	0.213215	0.651198	0.32293	0.261365	0.571624
0.64917	-0.129408	0.039834	-0.238708	1.55791	0.492778	0.796122	1.02626	0.543677	-0.283368	0.27573	-0.450148	1.13386	-0.0961447	0.697928	0.679493	YAL034C	0.596424	-0.206388	0.157782	-0.344428	1.34588	0.198317	0.747025	0.852876	0.0745945	0.108866	0.166804	0.14951	0.29985	0.416431	0.0694337	0.2452
-1.80832	-0.114963	1.88546	1.27361	-1.70578	-0.658292	0.251159	1.19626	-2.03446	0.0587425	1.6069	1.05652	-1.83802	-0.791342	0.741844	1.07469	YOR350C	-1.92139	-0.02811	1.74618	1.16507	-1.7719	-0.724817	0.496501	1.13547	0.159903	0.122828	0.196972	0.153504	0.0935114	0.0940806	0.346967	0.085964
-5.80001	-6.50713	-6.1037	-6.52782	-5.56716	-5.82178	-6.05979	-5.257	-5.1805	-6.29483	-6.4527	-6.37096	-5.3514	-6.44554	-5.61949	-6.31774	YDR455C	-5.49026	-6.40098	-6.2782	-6.44939	-5.45928	-6.13366	-5.83964	-5.78737	0.438059	0.150115	0.246778	0.110918	0.152563	0.441065	0.311335	0.750057
2.91688	2.77814	2.98731	2.52955	2.79199	2.76468	2.8877	3.12931	3.03649	2.69021	2.87834	2.42683	2.71713	2.80867	2.96793	2.96074	YBR109C	2.97668	2.73417	2.93282	2.47819	2.75456	2.78668	2.92781	3.04502	0.0845803	0.0621724	0.0770552	0.0726341	0.0529337	0.0311104	0.0567291	0.119194
0.30302	-0.392102	-0.277265	0.221395	1.40691	0.0079031	-0.535561	-0.328377	0.362516	-0.502001	-0.555228	0.400504	1.10576	-0.342489	-0.630738	-1.06666	YGL096W	0.332768	-0.447052	-0.416246	0.31095	1.25634	-0.167293	-0.583149	-0.697516	0.04207	0.07771	0.19655	0.126649	0.212949	0.247765	0.0673008	0.522042
1.42261	1.36488	2.25281	1.18898	1.8265	1.50163	1.15974	1.93896	1.62318	1.31494	1.99957	0.996664	1.69399	1.29694	1.6065	1.61299	YDR246W	1.5229	1.33991	2.12619	1.09282	1.76025	1.39929	1.38312	1.77597	0.141825	0.0353184	0.179068	0.135986	0.0936955	0.14474	0.315905	0.230492
0.32813	0.284044	-0.436111	0.167099	0.587314	0.679693	0.73216	0.456803	0.38968	0.13817	-0.0805731	0.617752	0.488932	0.341222	0.487074	0.175677	YOR086C	0.358905	0.211107	-0.258342	0.392426	0.538123	0.510458	0.609617	0.31624	0.0435225	0.103149	0.251404	0.31866	0.0695666	0.239335	0.173302	0.198786
2.2855	1.1165	1.66996	0.473097	2.00629	1.63963	1.48971	0.142338	1.82832	-0.00854015	1.07928	0.203821	1.55618	0.808392	0.979816	0.200886	YER011W	2.05691	0.553979	1.37462	0.338459	1.78123	1.22401	1.23476	0.171612	0.323276	0.795522	0.417669	0.190407	0.318277	0.587775	0.36055	0.0413997
1.3786	3.73751	2.76639	1.69006	1.05779	1.4331	1.75215	2.26507	1.64658	3.8272	2.54454	1.11095	0.947351	1.6646	2.31189	2.36889	YBR088C	1.51259	3.78235	2.65547	1.4005	1.00257	1.54885	2.03202	2.31698	0.189493	0.0634213	0.156873	0.409491	0.078091	0.163698	0.395801	0.0734158
-1.29975	1.26751	2.25561	1.30139	-0.995642	0.834137	1.34319	1.92799	-1.40349	1.59056	2.06763	0.847577	-1.18667	0.692109	1.57122	1.73531	YJL137C	-1.35162	1.42904	2.16162	1.07448	-1.09116	0.763123	1.45721	1.83165	0.073349	0.228435	0.132916	0.320895	0.13508	0.100429	0.161246	0.136243
2.51019	1.24895	0.806861	0.396858	2.27499	0.896899	0.738329	0.688111	2.32432	1.09927	0.411611	0.0705738	2.19703	1.23182	0.478288	0.997827	YNL182C	2.41726	1.17411	0.609236	0.233716	2.23601	1.06436	0.608308	0.842969	0.131428	0.105838	0.279484	0.230718	0.0551214	0.236823	0.183877	0.219002
-0.570719	-0.18158	-0.404714	-0.824427	-0.0419035	0.0403891	0.0461206	0.0718594	-0.698996	-0.344154	-0.562117	-1.41965	-0.494851	-0.175625	-0.0977392	-0.133894	YBL019W	-0.634857	-0.262867	-0.483415	-1.12204	-0.268377	-0.0676179	-0.0258093	-0.0310173	0.0907054	0.114958	0.111301	0.420888	0.320282	0.152745	0.101724	0.14549
-0.342301	-1.7921	-2.67921	-2.95119	-0.521212	-1.92246	-2.02322	-2.23009	-0.303438	-2.17371	-2.6208	-3.28694	-0.51247	-1.85786	-2.58724	-2.08278	YLL034C	-0.32287	-1.9829	-2.65	-3.11906	-0.516841	-1.89016	-2.30523	-2.15644	0.0274804	0.26984	0.0413039	0.23741	0.00618107	0.0456845	0.398825	0.104159
1.67341	1.43104	1.52629	1.96663	1.80037	1.19377	1.40685	1.2516	1.5588	1.39163	1.5399	1.54208	1.5724	1.07002	1.02829	1.27858	YFR002W	1.61611	1.41134	1.5331	1.75436	1.68638	1.1319	1.21757	1.26509	0.0810379	0.0278695	0.00961828	0.300204	0.161197	0.0875057	0.267686	0.0190767
1.23833	0.977783	0.526107	-0.622964	1.12933	1.03723	0.804468	0.959567	1.39073	0.930366	0.182402	0.237423	1.17163	1.22395	0.950362	0.990344	YDR174W	1.31453	0.954075	0.354254	-0.19277	1.15048	1.13059	0.877415	0.974956	0.107766	0.0335287	0.243036	0.608385	0.0299155	0.132029	0.103163	0.0217626
1.88629	0.980207	0.0125771	-0.579099	2.14491	1.65081	1.52766	1.175	1.77033	0.549288	-0.284462	-0.916033	1.89678	1.38564	0.907388	0.575106	YDR135C	1.82831	0.764748	-0.135942	-0.747566	2.02084	1.51822	1.21752	0.875051	0.0819996	0.304706	0.210038	0.238248	0.175455	0.187508	0.438598	0.424187
-5.4868	-4.28135	-2.82142	-0.0580502	-5.02396	-4.65387	-4.20198	-3.81776	-5.78599	-4.05773	-3.08724	0.113664	-6.0339	-4.79081	-4.07769	-4.13877	YAR029W	-5.63639	-4.16954	-2.95433	0.0278068	-5.52893	-4.72234	-4.13984	-3.97826	0.211554	0.158128	0.187963	0.12142	0.714132	0.0968312	0.0878814	0.226989
0.53508	0.274856	0.209116	0.927155	-0.119653	-0.0831099	0.0260801	0.165606	0.189186	0.225434	0.486536	1.08996	-0.142857	0.00709438	0.224161	0.123732	YMR285C	0.362133	0.250145	0.347826	1.00856	-0.131255	-0.0380077	0.125121	0.144669	0.244584	0.0349461	0.196166	0.115118	0.0164076	0.063784	0.140064	0.0296093
-2.48498	-1.9071	-1.33174	-0.656309	-1.95686	-1.90579	-1.92304	-2.07354	-2.72704	-2.07235	-2.04575	-1.16905	-2.51378	-2.26253	-2.19203	-2.38306	YPL269W	-2.60601	-1.98973	-1.68875	-0.912682	-2.23532	-2.08416	-2.05753	-2.2283	0.171163	0.116845	0.504884	0.362566	0.393805	0.25225	0.190204	0.218866
-2.24844	-1.03416	-0.89041	-1.44407	-3.75173	-2.14535	-1.3997	-0.351573	-2.07849	-1.23286	-1.1683	-2.06473	-3.59039	-2.42715	-1.05006	-0.805471	YIR039C	-2.16346	-1.13351	-1.02936	-1.7544	-3.67106	-2.28625	-1.22488	-0.578522	0.120173	0.140501	0.1965	0.438874	0.114081	0.199268	0.247231	0.320955
1.13334	1.49957	1.82305	3.35237	1.35634	1.05689	1.2533	1.70071	1.14219	1.51425	1.72511	3.18785	0.920437	1.21875	1.48617	1.297	YLR099W-A	1.13776	1.50691	1.77408	3.27011	1.13839	1.13782	1.36973	1.49886	0.00625188	0.0103776	0.0692523	0.116339	0.30823	0.114455	0.164668	0.285462
-3.91661	-4.68065	0.559548	-4.36038	-3.01701	-3.27823	-3.08991	-2.91294	-3.42871	-4.34884	-3.84146	-4.57745	-2.3221	-3.45271	-3.07401	-3.07366	YIL028W	-3.67266	-4.51474	-1.64096	-4.46892	-2.66956	-3.36547	-3.08196	-2.9933	0.344991	0.234628	3.11198	0.153492	0.491378	0.123374	0.0112401	0.113645
-3.66374	-4.33481	-4.07133	-5.68012	-4.37525	-4.07401	-3.76058	-4.69398	-4.36432	-3.92921	-4.22083	-4.95908	-3.986	-3.61315	-3.52137	-3.80994	YHL018W	-4.01403	-4.13201	-4.14608	-5.3196	-4.18063	-3.84358	-3.64097	-4.25196	0.495382	0.286798	0.105716	0.509849	0.275237	0.325881	0.169147	0.62511
1.25125	0.468787	0.683245	0.283923	1.0907	0.680341	0.894409	0.746985	1.04775	0.559213	0.585815	0.651408	1.27166	0.719262	0.80057	0.701418	YGR274C	1.1495	0.514	0.63453	0.467666	1.18118	0.699801	0.84749	0.724201	0.143895	0.0639405	0.0688929	0.259851	0.127964	0.0275215	0.066354	0.0322205
-1.3092	-1.78385	-2.03562	-1.47482	-1.23616	-1.16341	-1.30989	-1.53402	-1.41613	-1.97327	-2.14249	-1.03647	-1.2695	-1.29793	-1.55875	-1.92924	YDL203C	-1.36267	-1.87856	-2.08906	-1.25564	-1.25283	-1.23067	-1.43432	-1.73163	0.0756141	0.133943	0.075569	0.309955	0.0235732	0.0951197	0.175969	0.279463
0.67146	0.593889	0.5268	2.06813	0.231163	0.42208	0.503675	0.835212	0.71948	0.768758	0.903206	2.12019	0.410875	0.7066	0.805737	0.871387	YNL315C	0.69547	0.681324	0.715003	2.09416	0.321019	0.56434	0.654706	0.8533	0.0339555	0.123651	0.266159	0.0368128	0.127076	0.201186	0.21359	0.0255801
-0.408005	-0.394758	-0.178892	-0.175993	-0.320782	-0.249866	-0.187648	-0.271827	-0.377472	-0.38374	-0.130234	-0.313464	-0.45497	-0.0524082	-0.212402	-0.185647	YOR057W	-0.392738	-0.389249	-0.154563	-0.244729	-0.387876	-0.151137	-0.200025	-0.228737	0.02159	0.00779075	0.0344067	0.0972068	0.0948857	0.139623	0.0175041	0.0609383
1.62692	0.654211	0.310455	2.4392	1.68005	0.996443	0.68315	0.767056	2.06132	0.572742	0.135777	2.91211	1.93231	0.879905	0.610419	0.429885	YHR142W	1.84412	0.613476	0.223116	2.67566	1.80618	0.938174	0.646785	0.598471	0.307169	0.0576077	0.123517	0.334399	0.178372	0.0824048	0.0514286	0.238416
-0.90589	-0.268611	-0.987431	-1.6865	-0.962235	0.0769539	-0.273062	-1.08942	-0.858217	-0.588264	-0.951913	-2.00805	-0.67661	-0.0186501	-0.492073	-1.18963	YKL033W-A	-0.882054	-0.428437	-0.969672	-1.84727	-0.819423	0.0291519	-0.382567	-1.13952	0.0337101	0.226028	0.0251148	0.227371	0.201968	0.0676022	0.154864	0.0708607
0.0331831	0.867552	-0.253937	-0.393024	-0.536207	0.0414972	0.0455074	0.062952	-0.561273	0.154627	-0.451917	-0.999445	-1.30075	-0.546298	-0.243175	-0.214923	YLL066C	-0.264045	0.511089	-0.352927	-0.696235	-0.918477	-0.2524	-0.098834	-0.0759854	0.420344	0.504114	0.139993	0.428804	0.540611	0.415634	0.20413	0.196487
0.124747	0.461334	0.926688	0.309042	-0.15644	0.428049	0.188688	0.228906	0.256577	-0.78648	1.15438	0.3172	0.0406103	0.632178	0.870262	0.826341	YMR073C	0.190662	-0.162573	1.04053	0.313121	-0.0579147	0.530114	0.529475	0.527623	0.0932174	0.882338	0.160999	0.00576838	0.139335	0.144341	0.481946	0.42245
0.943115	1.01667	0.960592	0.00670528	0.736842	1.01045	0.901802	0.883528	0.869364	0.957632	0.740467	-0.469238	0.924	1.02742	1.05682	0.847413	YHR060W	0.90624	0.987151	0.85053	-0.231266	0.830421	1.01893	0.979311	0.86547	0.0521501	0.0417463	0.155652	0.336543	0.13234	0.011996	0.109615	0.0255369
-0.0839138	-0.261926	-0.522965	-0.806947	-0.402472	-0.402168	-0.734251	-0.652393	-0.0320015	-0.171422	-0.311106	-0.0249443	-0.153009	-0.499244	-0.618903	-0.677622	YPL039W	-0.0579576	-0.216674	-0.417035	-0.415946	-0.27774	-0.450706	-0.676577	-0.665008	0.0367075	0.0639958	0.149807	0.552959	0.176396	0.0686427	0.0815632	0.0178392
-1.05496	-0.0734205	-0.0149927	-0.279651	-1.32204	0.0981512	0.291288	0.53472	-1.10962	-0.114079	-0.0657597	-0.916761	-1.26032	0.0376482	0.458401	0.373198	YKL222C	-1.08229	-0.09375	-0.0403762	-0.598206	-1.29118	0.0678997	0.374845	0.453959	0.0386503	0.0287502	0.0358977	0.450505	0.0436459	0.0427821	0.118166	0.114214
2.10338	2.7949	3.80672	2.82794	2.567	3.36109	3.35611	3.70115	2.60741	2.69938	3.54811	2.53426	2.62699	2.94282	3.51462	3.15402	YNL195C	2.3554	2.74714	3.67741	2.6811	2.597	3.15196	3.43536	3.42759	0.356408	0.0675443	0.182859	0.207662	0.0424186	0.295759	0.112089	0.386878
5.55059	5.10358	4.48905	3.39041	5.54855	5.22656	5.50182	5.0455	5.5892	4.89957	4.02437	2.77935	5.61263	5.20834	5.36079	4.83324	YKL060C	5.5699	5.00157	4.25671	3.08488	5.58059	5.21745	5.43131	4.93937	0.0273052	0.144256	0.328574	0.432081	0.0453164	0.0128828	0.0997269	0.150094
1.91789	3.37481	3.64355	2.96831	2.675	2.77689	2.28125	2.55004	2.37582	3.48028	3.35069	2.37601	2.39853	3.14656	2.70591	2.48846	YLR038C	2.14686	3.42754	3.49712	2.67216	2.53677	2.96173	2.49358	2.51925	0.323806	0.0745776	0.207081	0.418817	0.195496	0.261395	0.30028	0.0435428
3.34703	3.29519	1.53583	0.676254	3.17077	2.89347	2.53908	2.27535	3.73492	2.56735	0.485285	0.622686	3.72561	3.10084	2.18883	2.33	YLR185W	3.54097	2.93127	1.01056	0.64947	3.44819	2.99716	2.36395	2.30267	0.27428	0.51466	0.742846	0.0378782	0.392331	0.146631	0.247662	0.0386415
-8.48586	-9.50052	-9.1189	-9.62565	-8.67572	-9.17854	-9.09459	-9.46856	-7.69296	-8.53112	-8.83637	-8.21954	-7.83467	-8.42104	-8.434	-8.32951	YPR142C	-8.08941	-9.01582	-8.97763	-8.92259	-8.2552	-8.79979	-8.76429	-8.89903	0.560669	0.685474	0.199785	0.994264	0.594712	0.535634	0.467105	0.805429
-0.742213	-0.248339	0.302584	-0.87319	-0.432555	-0.349113	-0.509965	-0.747567	-0.458139	-0.402549	-0.43821	-0.816158	-0.556509	-0.389545	-0.529746	-0.79742	YGR076C	-0.600176	-0.325444	-0.0678129	-0.844674	-0.494532	-0.369329	-0.519856	-0.772494	0.200871	0.109043	0.52382	0.0403274	0.0876486	0.0285891	0.0139874	0.0352516
0.551667	1.47879	2.31381	1.55772	0.239566	0.461603	1.12708	1.55077	0.734017	1.65598	2.19669	2.01223	0.421028	0.708123	1.52693	1.59515	YBR187W	0.642842	1.56739	2.25525	1.78498	0.330297	0.584863	1.327	1.57296	0.128941	0.125291	0.0828223	0.321392	0.128313	0.174316	0.282739	0.0313856
0.252349	0.577305	1.15952	0.724565	0.323085	0.483679	0.80971	0.766158	0.40536	0.575371	1.0626	1.3433	0.480812	0.275453	0.82902	0.686752	YMR119W	0.328855	0.576338	1.11106	1.03393	0.401948	0.379566	0.819365	0.726455	0.108195	0.00136757	0.0685362	0.437511	0.11153	0.147238	0.0136542	0.0561484
4.40356	5.19789	5.50395	3.97168	3.6363	5.28651	5.45821	5.41023	4.18445	4.8142	4.99151	4.96006	3.94168	4.70068	4.84015	4.79383	YAL054C	4.294	5.00604	5.24773	4.46587	3.78899	4.99359	5.14918	5.10203	0.154931	0.271311	0.362346	0.698896	0.215936	0.41425	0.437038	0.435858
-1.28562	-1.5348	-1.65118	-2.50232	-1.58788	-1.77304	-1.50268	-1.296	-1.23948	-1.70312	-1.9903	-2.60815	-1.71137	-1.51629	-1.54221	-1.73081	YDR240C	-1.26255	-1.61896	-1.82074	-2.55524	-1.64963	-1.64466	-1.52245	-1.5134	0.0326251	0.119016	0.239796	0.0748346	0.0873188	0.181547	0.0279511	0.307456
2.66881	1.99203	1.65456	0.581407	3.09983	1.90357	1.31264	1.19216	2.52051	1.90927	1.59253	0.381994	2.7677	2.0965	1.38462	1.31484	YBR029C	2.59466	1.95065	1.62354	0.4817	2.93376	2.00004	1.34863	1.2535	0.104862	0.0585214	0.0438637	0.141006	0.234852	0.136421	0.0508959	0.0867443
-4.01098	-2.39892	-2.44686	-4.36181	-3.51298	-2.16947	-1.97	-2.08127	-4.6006	-2.89758	-2.87506	-4.01293	-3.84519	-2.44577	-2.04035	-1.95162	YKL055C	-4.30579	-2.64825	-2.66096	-4.18737	-3.67909	-2.30762	-2.00517	-2.01645	0.416929	0.352609	0.302787	0.246696	0.23491	0.195373	0.0497427	0.0916704
0.671566	0.85538	-0.0668812	-3.05314	-1.14338	0.526879	0.358491	-0.0430183	0.450247	0.614103	0.267455	0.200423	-0.201667	0.743069	0.626705	0.904384	YDR075W	0.560906	0.734742	0.100287	-1.42636	-0.672525	0.634974	0.492598	0.430683	0.156496	0.170608	0.236411	2.30061	0.665895	0.152869	0.189656	0.669914
-3.93637	-2.75027	-2.96154	-4.10166	-3.46149	-2.50822	-2.20962	-3.32936	-4.60332	-2.72849	-2.91923	-4.04014	-3.69078	-2.59897	-2.3831	-2.50558	YMR063W	-4.26985	-2.73938	-2.94038	-4.0709	-3.57614	-2.55359	-2.29636	-2.91747	0.471604	0.0154069	0.0299202	0.0434991	0.162128	0.0641751	0.12267	0.582496
3.83442	0.957743	-0.055542	1.37378	3.87264	1.99554	0.596513	-0.235242	3.7069	0.48572	-0.836461	1.57534	3.93669	1.89761	0.209559	-0.394482	YHR211W	3.77066	0.721731	-0.446002	1.47456	3.90467	1.94657	0.403036	-0.314862	0.090172	0.333771	0.552193	0.142518	0.0452934	0.0692436	0.273617	0.1126
-3.43184	-3.22526	-0.698835	4.45079	-4.2513	-5.23692	-5.168	-4.29223	-3.06328	-3.0367	-0.0304546	4.55309	-3.83352	-4.92101	-4.51704	-4.27535	YJR086W	-3.24756	-3.13098	-0.364645	4.50194	-4.04241	-5.07897	-4.84252	-4.28379	0.260615	0.133334	0.472617	0.0723402	0.295416	0.223384	0.460296	0.0119307
-6.33554	-6.77375	-6.9398	-8.08127	-6.05126	-6.57355	-8.02683	-7.71549	-6.85567	-6.64994	-7.1015	-8.24069	-6.39234	-6.43801	-6.73701	-7.5205	YGL041C	-6.59561	-6.71184	-7.02065	-8.16098	-6.2218	-6.50578	-7.38192	-7.61799	0.367787	0.0875458	0.11434	0.112726	0.241177	0.0958426	0.91204	0.137881
0.313574	-1.27855	-1.23833	-1.81799	-0.0940981	-1.01231	-1.72089	-1.25158	0.530924	-0.835759	-1.45421	-1.6617	0.441393	-0.400885	-0.761645	-0.440013	YNR038W	0.422249	-1.05716	-1.34627	-1.73985	0.173647	-0.706596	-1.24127	-0.845798	0.15369	0.313103	0.152654	0.110512	0.378649	0.432341	0.678291	0.573867
0.290821	0.120028	-0.0860043	-1.15567	0.305601	-0.154169	-0.841902	-0.649671	0.211358	0.490903	-0.15677	-0.808059	0.471927	0.100149	0.0129528	0.000520706	YDR348C	0.25109	0.305466	-0.121387	-0.981865	0.388764	-0.02701	-0.414474	-0.324575	0.0561888	0.262248	0.0500388	0.2458	0.11761	0.17983	0.604473	0.459755
1.0998	0.512248	0.251633	0.882235	0.956272	0.782561	0.581231	0.421844	1.16226	0.505811	0.172605	0.973277	1.20575	0.505836	0.282035	-0.00342369	YDL045C	1.13103	0.509029	0.212119	0.927756	1.08101	0.644198	0.431633	0.20921	0.0441665	0.00455186	0.0558813	0.0643768	0.17641	0.195675	0.211564	0.300709
3.14193	3.61662	4.23354	3.61302	3.73759	3.58367	3.73565	3.96688	3.22431	3.53757	3.98824	3.64361	3.34803	3.48955	3.8085	3.69104	YER178W	3.18312	3.57709	4.11089	3.62832	3.54281	3.53661	3.77208	3.82896	0.0582469	0.0558955	0.173459	0.0216263	0.275456	0.0665529	0.0515136	0.195043
1.39643	1.34674	1.65932	0.80059	1.01184	1.33226	1.40199	1.43911	1.4644	1.32774	1.70924	0.834576	1.47283	1.13352	1.34297	1.22068	YLR117C	1.43042	1.33724	1.68428	0.817583	1.24233	1.23289	1.37248	1.3299	0.0480629	0.013431	0.0352975	0.0240318	0.325966	0.140537	0.0417274	0.154454
1.73242	2.91682	3.34599	1.60023	1.28367	2.63283	2.97858	3.13255	1.58636	2.2993	2.45189	1.55732	0.8842	2.17898	2.93375	2.87883	YLR438W	1.65939	2.60806	2.89894	1.57877	1.08394	2.40591	2.95617	3.00569	0.103277	0.436652	0.632226	0.0303437	0.28247	0.320918	0.0317026	0.179405
3.21409	3.08412	1.45081	0.549428	3.55125	2.34478	2.10234	2.2189	3.8508	2.70721	0.768472	0.291311	3.85552	3.05375	2.22914	2.53442	YJR094W-A	3.53245	2.89567	1.10964	0.42037	3.70338	2.69926	2.16574	2.37666	0.450222	0.26652	0.482485	0.182516	0.215147	0.501322	0.0896655	0.223103
-0.420031	-0.994575	-1.01151	-1.47307	-0.40468	-0.0919571	-0.446939	-0.658373	-0.172107	-0.390896	-0.398577	-0.76623	-0.187486	-0.0396471	-0.172127	-0.206477	YGR003W	-0.296069	-0.692736	-0.705044	-1.11965	-0.296083	-0.0658021	-0.309533	-0.432425	0.175309	0.426866	0.43341	0.49981	0.15358	0.0369887	0.194322	0.319539
-4.40799	-3.38872	-2.96032	-1.96413	-4.30471	-3.19935	-2.60874	-2.47282	-4.71084	-3.72244	-3.13056	-1.39887	-4.55543	-3.52653	-2.74428	-2.52923	YNR070W	-4.55942	-3.55558	-3.04544	-1.6815	-4.43007	-3.36294	-2.67651	-2.50103	0.214146	0.235979	0.120382	0.3997	0.177288	0.231351	0.0958446	0.0398878
-0.0559998	-0.475515	-0.767374	-0.330103	-0.27659	-0.29053	-0.523971	-0.773321	-0.0919533	-0.675375	-0.955159	-0.06075	-0.123041	-0.303137	-0.731643	-0.813252	YNR049C	-0.0739765	-0.575445	-0.861267	-0.195426	-0.199816	-0.296834	-0.627807	-0.793287	0.025423	0.141322	0.132784	0.190461	0.108576	0.00891423	0.146846	0.0282357
-0.278749	-0.951346	-1.83753	-2.23678	-0.308105	-0.423017	-0.870703	-0.974441	-0.484633	-1.30627	-1.60213	-2.18768	-0.245124	-0.785397	-0.816025	-1.95786	YDR223W	-0.381691	-1.12881	-1.71983	-2.21223	-0.276614	-0.604207	-0.843364	-1.46615	0.145582	0.250966	0.166449	0.0347216	0.0445341	0.256242	0.0386631	0.69538
-11.7725	-12.0307	-11.2996	-11.5361	-11.3209	-11.5844	-11.5805	-11.9733	-10.3828	-10.66	-10.7942	-11.4154	-11.3512	-12.1951	-11.0793	-11.4617	YJL217W	-11.0776	-11.3453	-11.0469	-11.4757	-11.3361	-11.8898	-11.3299	-11.7175	0.982679	0.969234	0.357412	0.0853103	0.0213794	0.43182	0.354352	0.361768
2.88873	1.83982	0.971986	0.189039	2.64648	1.51287	1.19821	1.42167	3.11114	1.57301	0.69699	-0.227294	2.82445	1.81768	1.22859	1.34068	YPR187W	2.99994	1.70641	0.834488	-0.0191274	2.73546	1.66527	1.2134	1.38118	0.157268	0.188663	0.194451	0.294392	0.125839	0.215534	0.0214841	0.0572644
2.56043	0.999907	-0.176682	-0.0637169	2.64865	1.88612	1.56291	0.856169	2.466	0.787083	-0.00976849	-0.0143423	2.41024	1.39702	0.737919	0.807035	YPL221W	2.51321	0.893495	-0.0932255	-0.0390296	2.52945	1.64157	1.15041	0.831602	0.0667727	0.15049	0.118026	0.0349131	0.168582	0.345847	0.583355	0.0347425
-3.5431	-2.96621	-3.21676	-2.87407	-3.69339	-2.80099	-3.21482	-3.49987	-3.70634	-2.87627	-3.07462	-2.5245	-3.74071	-2.81342	-3.52411	-3.47011	YDR254W	-3.62472	-2.92124	-3.14569	-2.69928	-3.71705	-2.80721	-3.36947	-3.48499	0.115428	0.0635959	0.100509	0.247181	0.0334578	0.0087887	0.218698	0.0210438
1.41462	1.3004	1.25651	3.38931	1.03112	0.726766	0.675612	0.69462	1.63304	1.09203	1.056	3.73328	1.36724	0.848062	0.618959	0.693182	YDR454C	1.52383	1.19622	1.15626	3.56129	1.19918	0.787414	0.647285	0.693901	0.154446	0.147344	0.141781	0.243226	0.237669	0.0857692	0.0400591	0.00101691
1.06805	0.253888	-0.480142	-1.18657	1.06772	-0.460836	-0.572315	-0.884431	1.11876	0.0176964	-1.00742	-1.52266	0.962361	0.0757751	-0.685339	-0.229911	YIL096C	1.09341	0.135792	-0.74378	-1.35462	1.01504	-0.192531	-0.628827	-0.557171	0.0358606	0.167013	0.372841	0.23765	0.0744988	0.379442	0.0799199	0.462816
3.69114	3.59958	2.9371	2.31657	3.71174	3.31499	3.189	2.80697	3.69518	3.02235	2.00952	1.96585	3.71065	3.36434	2.80517	2.87614	YKR094C	3.69316	3.31097	2.47331	2.14121	3.7112	3.33966	2.99708	2.84156	0.00285318	0.408162	0.655896	0.247993	0.000767423	0.0348976	0.271406	0.0489133
0.225101	0.974956	-0.463146	-1.12193	0.959346	1.68866	1.67164	1.68627	0.46242	0.879832	-0.158787	-1.70227	0.447968	1.32739	1.61144	1.16701	YML131W	0.343761	0.927394	-0.310966	-1.4121	0.703657	1.50802	1.64154	1.42664	0.16781	0.0672623	0.215215	0.410364	0.361599	0.255455	0.042571	0.367169
-8.0106	-8.76665	-8.99485	-8.74298	-7.31487	-8.98545	-9.3819	-9.07517	-8.30206	-8.73004	-9.52018	-8.19178	-7.79736	-8.98251	-8.8153	-9.00968	YDR220C	-8.15633	-8.74834	-9.25751	-8.46738	-7.55612	-8.98398	-9.0986	-9.04243	0.206099	0.0258879	0.371459	0.389754	0.34117	0.00207995	0.400652	0.0463063
0.73018	-1.69424	-1.29975	-2.15061	0.539705	-1.94705	-2.17485	-1.69355	0.720008	-1.84235	-1.17537	-1.50103	0.754438	-1.74169	-1.83602	-1.3753	YFL056C	0.725094	-1.7683	-1.23756	-1.82582	0.647072	-1.84437	-2.00543	-1.53443	0.00719262	0.104727	0.0879514	0.459323	0.151839	0.145209	0.239593	0.225037
-1.14784	-2.44426	-1.74855	-1.49506	-2.01598	-2.48777	-2.62763	-2.67433	-1.39946	-2.43332	-1.83613	-1.44897	-1.80679	-2.4627	-2.78408	-2.79225	YJR003C	-1.27365	-2.43879	-1.79234	-1.47201	-1.91139	-2.47524	-2.70586	-2.73329	0.177923	0.00773554	0.0619275	0.032592	0.147924	0.0177273	0.110624	0.083382
0.636447	-0.162392	-0.803115	-0.900753	0.292035	-0.83257	-0.731845	-0.312075	0.89337	-0.439841	-0.66023	-0.724547	0.521091	-0.174119	-0.432002	0.0760612	YML108W	0.764908	-0.301116	-0.731672	-0.81265	0.406563	-0.503345	-0.581923	-0.118007	0.181672	0.196187	0.101035	0.124596	0.161967	0.465595	0.212021	0.274454
-0.911519	-0.731281	-0.506526	-2.20256	-0.185314	-0.570535	-0.557127	-0.492558	-0.907822	-0.738689	-0.50031	-1.59212	-0.234447	-0.595947	-0.345739	-0.34702	YAL010C	-0.90967	-0.734985	-0.503418	-1.89734	-0.209881	-0.583241	-0.451433	-0.419789	0.00261445	0.00523832	0.00439542	0.43164	0.0347425	0.0179694	0.149474	0.10291
1.1229	1.39362	1.58345	1.30766	1.22625	0.987821	1.42191	1.66804	1.21619	1.49752	1.5498	1.26404	1.03749	1.01528	1.52443	1.65212	YMR298W	1.16955	1.44557	1.56663	1.28585	1.13187	1.00155	1.47317	1.66008	0.0659676	0.0734731	0.0237977	0.0308461	0.133477	0.0194152	0.0724953	0.0112562
0.660822	0.553542	0.738708	1.22303	0.52364	0.447656	0.558123	0.732536	0.569148	0.437325	0.531184	1.74248	0.648056	0.442525	0.616753	0.630285	YDL176W	0.614985	0.495433	0.634946	1.48275	0.585848	0.44509	0.587438	0.681411	0.0648232	0.0821783	0.146742	0.367305	0.0879756	0.00362801	0.0414576	0.0723024
-1.07784	-1.66224	-1.13173	0.661108	-0.102263	-0.839095	-1.3633	-1.6521	-1.50533	-1.79802	-1.50486	0.854135	-0.473658	-1.30061	-1.37452	-1.81135	YLR131C	-1.29159	-1.73013	-1.3183	0.757621	-0.28796	-1.06985	-1.36891	-1.73173	0.302276	0.0960105	0.263839	0.13649	0.262616	0.326343	0.00793105	0.112608
-0.139483	-0.422326	-0.10393	-0.356233	-0.379333	-0.581821	-0.348801	-0.312603	-0.413646	-0.40284	-0.252621	-0.704904	-0.426617	-0.448	-0.124728	-0.188052	YPL047W	-0.276564	-0.412583	-0.178276	-0.530568	-0.402975	-0.514911	-0.236764	-0.250328	0.193863	0.013779	0.10514	0.246548	0.0334349	0.0946261	0.158443	0.0880707
0.405111	0.714843	0.991394	1.04101	0.507345	1.05744	1.22677	1.38421	0.174817	0.352455	0.931222	0.97232	0.259291	0.92806	1.19503	0.933786	YDL188C	0.289964	0.533649	0.961308	1.00666	0.383318	0.992752	1.2109	1.159	0.162843	0.256247	0.0425481	0.0485714	0.175401	0.0914883	0.0224464	0.318499
1.46031	1.14531	0.813899	0.59023	1.24407	0.977767	0.997356	1.20531	1.98571	1.06574	0.0892944	-0.00108814	1.77958	1.44797	1.0621	1.0006	YOR167C	1.72301	1.10553	0.451597	0.294571	1.51182	1.21287	1.02973	1.10295	0.371511	0.0562664	0.512373	0.418125	0.378662	0.332483	0.0457816	0.144752
-6.82427	-8.20874	-8.42023	-8.29134	-7.13197	-8.71658	-8.89283	-9.48558	-7.03056	-8.54094	-7.83591	-7.64556	-7.08467	-8.57547	-9.18663	-9.23988	YGL024W	-6.92741	-8.37484	-8.12807	-7.96845	-7.10832	-8.64603	-9.03973	-9.36273	0.145866	0.234902	0.413175	0.456635	0.0334518	0.0997774	0.207751	0.17374
-0.358542	-0.987221	-1.47514	-1.78094	-0.0715961	-0.84023	-0.620327	-0.584949	-0.360833	-0.986367	-1.43942	-2.02494	-0.360044	-0.489739	-0.696573	-0.884603	YKL018W	-0.359687	-0.986794	-1.45728	-1.90294	-0.21582	-0.664985	-0.65845	-0.734776	0.00162046	0.000603558	0.025253	0.172534	0.203964	0.247834	0.0539142	0.211887
-1.61477	-2.46357	-2.0587	-2.57035	0.570627	-0.291086	-0.710707	-1.20465	-1.99135	-2.80727	-2.22654	-2.53534	-0.148803	-1.5329	-0.924439	-2.57926	YDL222C	-1.80306	-2.63542	-2.14262	-2.55285	0.210912	-0.911992	-0.817573	-1.89196	0.266284	0.243037	0.118686	0.0247553	0.508714	0.878094	0.151132	0.971993
4.10592	3.79494	2.8037	1.68811	4.16707	3.42653	3.4267	3.03937	4.29832	3.60107	2.0077	1.67397	4.22672	3.86378	3.25618	3.41582	YPL090C	4.20212	3.69801	2.4057	1.68104	4.19689	3.64515	3.34144	3.2276	0.136051	0.137089	0.562859	0.00999792	0.0421779	0.309181	0.120575	0.266194
1.18651	1.52128	1.69647	1.37513	0.998546	1.70052	1.73891	1.63746	0.866077	1.71182	1.66622	0.87658	0.932541	1.56271	1.63801	1.41261	YGL013C	1.02629	1.61655	1.68134	1.12585	0.965543	1.63161	1.68846	1.52503	0.226577	0.13473	0.021391	0.352525	0.0466724	0.0974496	0.0713469	0.158993
-1.49877	-0.956536	-1.13939	-1.3974	-0.963391	-1.02403	-1.02151	-0.895294	-1.24172	-0.784283	-1.03093	-2.00554	-1.17739	-1.01724	-0.823042	-0.872074	YKL061W	-1.37024	-0.87041	-1.08516	-1.70147	-1.07039	-1.02063	-0.922278	-0.883684	0.181762	0.121802	0.0766931	0.430019	0.151319	0.0048067	0.140342	0.0164191
0.48503	-0.264772	-1.60169	0.821392	0.432385	-0.0970926	-0.465865	-1.30965	1.08752	-0.198141	-0.784756	1.04357	0.782186	0.254479	-0.462048	-0.982798	YJL140W	0.786277	-0.231457	-1.19322	0.932483	0.607285	0.0786934	-0.463956	-1.14622	0.426028	0.0471155	0.577663	0.157106	0.247346	0.248599	0.00269942	0.231121
-9.17558	-9.37688	-10.3208	-9.72333	-10.3864	-9.72558	-10.3789	-11.2686	-9.72661	-10.1613	-9.62559	-8.42342	-9.87959	-10.3356	-10.3813	-9.79856	YGR228W	-9.4511	-9.76908	-9.97319	-9.07337	-10.133	-10.0306	-10.3801	-10.5336	0.389631	0.554647	0.491581	0.919169	0.35834	0.431349	0.00169211	1.03946
-1.33498	0.11311	-0.0100231	-0.35043	-2.45865	-1.36699	-1.19297	-0.812555	-1.45591	0.336376	0.047842	0.446974	-1.99391	-1.23728	-0.612699	-0.627206	YML021C	-1.39544	0.224743	0.0189095	0.0482716	-2.22628	-1.30213	-0.902833	-0.719881	0.0855062	0.157873	0.0409168	0.56385	0.328617	0.091717	0.410311	0.131062
0.590297	0.0783033	-0.627086	1.11778	0.644927	0.521705	0.323647	-0.0892086	0.777331	-0.197541	-0.378242	1.21895	0.82687	0.169208	-0.116626	-0.0923786	YIL038C	0.683814	-0.059619	-0.502664	1.16836	0.735898	0.345456	0.10351	-0.0907936	0.132253	0.195052	0.175959	0.0715364	0.128653	0.249253	0.31132	0.00224154
-1.76548	-0.739069	-0.359274	-0.406898	-2.15691	-0.983551	-1.70658	-1.20978	-1.54874	-0.326518	-0.121233	1.1525	-1.72508	-1.06766	-0.74366	-0.646505	YGR015C	-1.65711	-0.532794	-0.240253	0.372802	-1.941	-1.0256	-1.22512	-0.928143	0.153257	0.291718	0.16832	1.10266	0.305352	0.0594729	0.680891	0.398296
2.44347	1.64623	1.55532	2.68994	2.68917	2.22728	2.02657	2.07721	2.43583	1.54954	1.68763	3.01039	2.57782	1.68603	1.83261	1.58447	YML116W-A	2.43965	1.59788	1.62148	2.85016	2.6335	1.95666	1.92959	1.83084	0.00540428	0.0683696	0.0935559	0.226587	0.0787324	0.382722	0.137151	0.348422
-7.0047	-7.28278	-6.98946	-6.79668	-7.58709	-6.32869	-7.00073	-7.83231	-6.73982	-7.20433	-5.88484	-6.28549	-6.8361	-6.69441	-6.9984	-6.9369	YER135C	-6.87226	-7.24356	-6.43715	-6.54108	-7.21159	-6.51155	-6.99957	-7.3846	0.187295	0.0554699	0.781083	0.361468	0.531034	0.258606	0.00164332	0.63315
-0.753775	-0.570587	-0.060235	-0.168795	-1.47106	-0.927817	-0.846862	-0.327902	-0.878651	-0.63131	-0.273405	-0.506838	-1.36423	-0.883356	-0.3167	-0.025032	YCR105W	-0.816213	-0.600949	-0.16682	-0.337816	-1.41764	-0.905587	-0.581781	-0.176467	0.0883007	0.0429379	0.150734	0.239033	0.0755387	0.0314388	0.374881	0.214161
3.29347	2.56647	1.17764	1.34789	3.07512	2.33538	2.30062	1.99968	3.48412	2.35255	1.79746	1.17449	3.33392	2.55735	2.06063	2.14822	YPR033C	3.3888	2.45951	1.48755	1.26119	3.20452	2.44636	2.18063	2.07395	0.134815	0.151266	0.438275	0.12261	0.182998	0.156955	0.169699	0.105029
3.34528	2.04809	0.860544	0.380159	3.66648	2.41001	2.04244	1.45693	3.29788	1.88473	0.792918	-0.135099	3.79007	2.67066	1.9537	1.33919	YJL167W	3.32158	1.96641	0.826731	0.12253	3.72828	2.54033	1.99807	1.39806	0.0335132	0.115511	0.0478188	0.364343	0.0873863	0.184304	0.0627475	0.0832511
0.0555525	-0.314775	-0.596678	-0.633307	-0.108153	-0.810329	-0.501511	-0.731392	0.0517225	-0.426052	-0.631149	-0.558268	0.0346499	-0.202664	-0.342175	-0.435835	YPR056W	0.0536375	-0.370414	-0.613914	-0.595788	-0.0367517	-0.506496	-0.421843	-0.583613	0.00270819	0.0786845	0.024375	0.0530612	0.100977	0.429683	0.112668	0.20899
2.58682	1.90217	1.51647	1.97835	2.37426	1.31146	1.55422	1.67186	2.42536	1.72326	1.32187	2.07624	2.05762	1.43062	1.39551	1.74614	YOR283W	2.50609	1.81272	1.41917	2.0273	2.21594	1.37104	1.47486	1.709	0.114166	0.126512	0.137601	0.069222	0.223901	0.084262	0.112223	0.0525285
-3.64544	-2.12668	1.73961	3.46558	-4.81633	-4.25082	-4.29235	-3.56189	-3.80617	-2.2046	2.19013	4.08814	-4.85719	-4.27507	-3.74714	-3.47148	YBR250W	-3.7258	-2.16564	1.96487	3.77686	-4.83676	-4.26294	-4.01974	-3.51669	0.113658	0.0550964	0.318563	0.44021	0.0288973	0.0171499	0.385526	0.0639249
-7.81603	-8.71258	-7.81947	-7.24978	-7.30172	-8.28764	-8.63982	-8.82386	-7.99541	-8.69946	-8.6003	-7.16913	-7.96062	-8.75095	-8.67433	-8.77147	YLR230W	-7.90572	-8.70602	-8.20989	-7.20946	-7.63117	-8.51929	-8.65707	-8.79766	0.126841	0.00928078	0.552132	0.0570311	0.465914	0.327608	0.0243994	0.037046
2.01104	0.915959	1.07262	2.54673	0.952807	0.478971	0.19154	0.17349	1.74251	0.973026	1.3511	4.05636	1.33176	0.570101	0.257594	0.465939	YML130C	1.87678	0.944493	1.21186	3.30155	1.14228	0.524536	0.224567	0.319714	0.18988	0.0403524	0.196913	1.06747	0.26796	0.0644388	0.0467075	0.206793
1.6228	0.636225	0.928127	0.523292	1.82711	1.6479	1.79388	1.43597	1.38498	0.35526	0.352931	0.652803	1.79292	1.18114	1.17846	0.94697	YDR293C	1.50389	0.495742	0.640529	0.588048	1.81002	1.41452	1.48617	1.19147	0.168163	0.198672	0.406725	0.0915787	0.0241734	0.330049	0.435166	0.345776
-1.46901	-0.358754	-0.213027	-1.55988	-1.31617	-0.105486	-0.186156	-0.31296	-1.27484	-0.519871	-0.581913	-1.75382	-1.21372	-0.126832	0.212645	-0.0707731	YPR015C	-1.37192	-0.439312	-0.39747	-1.65685	-1.26495	-0.116159	0.0132442	-0.191866	0.137299	0.113927	0.260842	0.137141	0.072444	0.015094	0.281995	0.171252
0.946829	0.897774	1.11789	1.86716	1.04253	0.73718	1.02562	1.52274	0.835946	0.974357	1.6616	2.17388	0.798785	0.799046	1.20349	1.46034	YHR090C	0.891387	0.936065	1.38975	2.02052	0.920658	0.768113	1.11456	1.49154	0.0784059	0.0541523	0.384462	0.216883	0.172354	0.0437457	0.125778	0.0441267
-0.814744	-0.414317	-0.64598	-0.552319	-0.0238914	0.432278	0.160712	-1.14483	-1.61231	-0.715933	-0.491939	0.485874	-0.83099	-0.167766	-0.571613	-0.878243	YAR066W	-1.21353	-0.565125	-0.568959	-0.0332227	-0.427441	0.132256	-0.205451	-1.01154	0.563967	0.213275	0.108924	0.734114	0.570705	0.424295	0.517832	0.188506
2.67048	3.94551	3.605	3.30142	3.25776	3.71455	3.37183	3.43889	3.05671	4.14786	3.77611	3.58084	3.22766	3.97742	3.47955	3.27745	YNL052W	2.8636	4.04669	3.69056	3.44113	3.24271	3.84599	3.42569	3.35817	0.273103	0.143085	0.120995	0.197578	0.0212812	0.185878	0.0761692	0.114157
-6.77762	-7.34741	-6.84044	-8.82477	-7.58963	-7.12342	-6.93378	-6.5009	-8.02216	-7.40263	-7.09756	-8.09661	-8.03751	-7.87139	-6.77451	-6.73127	YNL319W	-7.39989	-7.37502	-6.969	-8.46069	-7.81357	-7.4974	-6.85415	-6.61608	0.880022	0.0390466	0.181809	0.514885	0.316694	0.528893	0.112618	0.162896
-0.348227	-2.90725	-2.21368	-0.577042	-1.96617	-2.64128	-2.75736	-2.06661	-0.88058	-3.33368	-2.466	-0.328314	-1.48046	-3.07694	-2.66753	-2.64263	YOL161C	-0.614403	-3.12047	-2.33984	-0.452678	-1.72332	-2.85911	-2.71245	-2.35462	0.376431	0.30153	0.178421	0.175877	0.343451	0.308059	0.0635183	0.407308
-2.36395	-1.65973	-2.09332	-2.79655	-2.02773	-1.90094	-2.06586	-2.03843	-2.24652	-1.33533	-1.54937	-2.4615	-1.83275	-1.51632	-1.39826	-1.6681	YOR266W	-2.30523	-1.49753	-1.82135	-2.62902	-1.93024	-1.70863	-1.73206	-1.85327	0.0830341	0.229385	0.384628	0.236917	0.137873	0.271971	0.472062	0.261857
0.13082	-0.222487	0.438594	0.381473	0.711414	0.500055	0.34951	0.688236	-0.0295553	-0.210587	0.0632134	0.562991	0.832838	0.0516462	0.583146	0.733719	YPL141C	0.0506325	-0.216537	0.250904	0.472232	0.772126	0.275851	0.466328	0.710978	0.113403	0.00841521	0.265434	0.128353	0.0858595	0.317073	0.165206	0.0321611
-4.32021	-5.42747	-3.84267	1.35928	-6.23634	-6.38859	-8.16005	-6.84616	-3.62542	-5.00682	-3.05302	1.65387	-4.76739	-6.23096	-7.1452	-6.70293	YLR012C	-3.97281	-5.21714	-3.44785	1.50658	-5.50187	-6.30978	-7.65262	-6.77454	0.491291	0.297448	0.558372	0.208305	1.03871	0.111466	0.717609	0.101282
-1.70319	-2.34471	-2.10196	-2.6094	-0.884243	-0.882583	-2.35429	-2.78785	-1.53825	-2.80259	-2.68536	-2.76146	-1.15106	-1.65181	-3.03408	-3.24335	YJL078C	-1.62072	-2.57365	-2.39366	-2.68543	-1.01765	-1.2672	-2.69419	-3.0156	0.116631	0.323773	0.412528	0.10752	0.18867	0.543926	0.48068	0.322082
0.45027	0.441641	0.428753	2.12176	-0.254457	0.185664	0.425114	0.266177	0.00622749	-0.0547028	0.0222712	2.57354	-0.32708	0.0636911	0.176466	-0.00245666	YER132C	0.228249	0.193469	0.225512	2.34765	-0.290768	0.124678	0.30079	0.13186	0.313985	0.350968	0.287426	0.319457	0.0513524	0.086248	0.17582	0.189953
1.24414	1.25285	0.0446758	-0.267149	1.19442	1.16002	1.32761	1.01062	1.42158	1.13881	0.0512762	-0.205154	1.22816	1.16084	0.706702	0.588066	YBR104W	1.33286	1.19583	0.047976	-0.236152	1.21129	1.16043	1.01716	0.799342	0.125465	0.080632	0.00466717	0.0438368	0.0238558	0.000583999	0.439048	0.298789
4.62161	4.03236	4.40808	4.5109	4.57593	3.96533	3.70933	3.77822	4.75104	3.84174	4.30148	4.49093	4.77262	3.96154	3.74727	3.26225	YDR381W	4.68633	3.93705	4.35478	4.50092	4.67427	3.96344	3.7283	3.52024	0.0915221	0.134789	0.0753748	0.0141209	0.139081	0.00267852	0.0268243	0.364847
0.682226	0.294152	-0.346869	0.456148	0.280006	0.609336	0.675118	0.118802	0.586978	0.199258	0.00908756	0.415341	0.796655	0.473851	0.292072	0.185464	YPR189W	0.634602	0.246705	-0.168891	0.435745	0.538331	0.541594	0.483595	0.152133	0.0673507	0.0671005	0.2517	0.0288547	0.365326	0.0958022	0.270854	0.047137
1.11757	0.793276	1.19114	3.00501	0.81396	0.3154	0.754897	0.532572	1.13084	0.874868	1.23148	3.65218	1.20285	0.707807	0.782014	0.730354	YKR100C	1.12421	0.834072	1.21131	3.3286	1.00841	0.511603	0.768455	0.631463	0.00938493	0.0576947	0.0285264	0.45762	0.274987	0.277473	0.0191745	0.139853
1.85856	3.40853	3.53592	3.35979	2.72572	3.45514	3.56783	3.34062	1.98174	3.41632	3.59333	3.33237	2.10463	3.41383	3.45704	3.37069	YFL018C	1.92015	3.41243	3.56463	3.34608	2.41517	3.43449	3.51243	3.35565	0.087103	0.00550942	0.0405973	0.0193929	0.439177	0.0292143	0.0783446	0.0212595
-0.61475	-0.221924	-0.790895	-0.654631	0.111151	-0.740037	-0.770606	-0.775849	-0.297398	-0.0124426	-0.0933666	-0.777008	-0.155208	-0.523411	-0.519278	-0.633701	YDR318W	-0.456074	-0.117183	-0.442131	-0.715819	-0.0220284	-0.631724	-0.644942	-0.704775	0.224402	0.148126	0.493227	0.0865339	0.188344	0.153178	0.177715	0.100514
-0.893238	-0.303107	0.153943	-0.573185	-0.494645	-0.469514	-0.40101	-0.142897	-1.28521	-0.34153	-0.24175	-0.739744	-0.884616	-0.418468	-0.286484	-0.241267	YPR147C	-1.08922	-0.322319	-0.0439034	-0.656465	-0.689631	-0.443991	-0.343747	-0.192082	0.277167	0.0271689	0.279797	0.117775	0.275751	0.0360946	0.0809826	0.0695585
-0.449665	-0.636208	0.278281	-1.40659	-0.285441	-0.81323	-1.32779	-0.709306	-0.215552	-0.13735	-0.188763	-1.12443	-0.0217075	-0.492167	-0.560976	-0.635535	YML036W	-0.332609	-0.386779	0.0447593	-1.26551	-0.153574	-0.652699	-0.944385	-0.67242	0.165543	0.352746	0.33025	0.199519	0.186488	0.227025	0.542222	0.0521636
2.05822	2.12523	2.38299	2.24449	1.73795	1.75663	1.518	1.607	1.99043	2.25294	2.33115	2.31424	2.01417	1.93015	1.93416	2.05294	YER068W	2.02432	2.18908	2.35707	2.27936	1.87606	1.84339	1.72608	1.82997	0.0479327	0.0902987	0.0366536	0.0493259	0.195317	0.122703	0.29427	0.315323
1.30918	3.86643	4.17088	3.61267	2.0058	3.91408	4.18464	4.27257	1.20775	3.71457	4.45928	3.43045	1.58915	3.58872	4.41717	4.0206	YKR009C	1.25846	3.7905	4.31508	3.52156	1.79748	3.7514	4.3009	4.14659	0.0717204	0.107382	0.203929	0.128847	0.294615	0.230068	0.164421	0.178166
2.69804	1.30618	1.15861	1.76848	2.36625	1.95497	1.74665	2.35449	2.9865	1.07126	2.07442	1.84117	2.78739	1.62169	1.65014	2.14311	YHR209W	2.84227	1.18872	1.61651	1.80482	2.57682	1.78833	1.69839	2.2488	0.203971	0.166118	0.647575	0.0513996	0.297788	0.235664	0.0682428	0.149472
-0.86267	-0.948143	-1.27378	-1.57539	-0.583004	-0.810801	-1.01615	-0.894856	-0.813762	-0.705854	-0.697503	-1.22574	-0.687872	-0.840128	-0.782841	-0.759758	YBR215W	-0.838216	-0.826999	-0.985641	-1.40057	-0.635438	-0.825464	-0.899496	-0.827307	0.0345833	0.171324	0.407489	0.24724	0.0741528	0.0207376	0.164976	0.0955284
-0.072464	-0.386222	-0.245011	-1.58136	0.172524	-0.0788307	-0.230058	-0.598272	-0.305589	-0.46767	-0.919971	-2.16786	-0.1002	0.00468445	-0.372072	-0.270143	YBR030W	-0.189026	-0.426946	-0.582491	-1.87461	0.0361624	-0.0370731	-0.301065	-0.434207	0.164844	0.0575922	0.477269	0.414716	0.192845	0.0590541	0.100419	0.232023
-4.24987	-1.84045	0.766079	3.19301	-4.94608	-3.76269	-3.39394	-2.74768	-4.26245	-1.5093	0.772679	3.36647	-5.21657	-3.46261	-2.86503	-2.68352	YCL021W-A	-4.25616	-1.67488	0.769379	3.27974	-5.08132	-3.61265	-3.12949	-2.7156	0.00889661	0.234152	0.00466715	0.122651	0.191265	0.212188	0.373995	0.0453696
0.53485	0.449203	-0.0877533	0.560745	0.79213	0.325852	0.309266	0.530135	0.696162	0.553789	1.07969	0.373038	0.700506	0.329431	0.319203	0.531559	YGR017W	0.615506	0.501496	0.495966	0.466892	0.746318	0.327641	0.314235	0.530847	0.114065	0.0739539	0.825504	0.132729	0.0647875	0.00253016	0.00702672	0.00100681
2.43496	2.96624	3.26369	3.02355	2.30596	2.76229	2.55287	2.73349	2.28009	3.05521	3.71807	3.31804	2.44435	2.68454	2.75047	2.67434	YDL007W	2.35752	3.01072	3.49088	3.17079	2.37515	2.72341	2.65167	2.70391	0.109508	0.0629169	0.321292	0.208234	0.0978535	0.054977	0.139726	0.0418218
0.0378809	0.204443	-0.164621	0.859041	0.0230598	-0.0695877	0.0305834	0.235047	0.0498419	0.117726	-0.216995	0.771096	-0.236839	-0.0198565	0.0526714	0.0394878	YDR378C	0.0438614	0.161085	-0.190808	0.815069	-0.10689	-0.0447221	0.0416274	0.137268	0.00845769	0.0613179	0.0370339	0.0621865	0.183776	0.0351653	0.0156186	0.138281
-2.05819	-1.51859	-2.15094	-1.84571	-1.70921	-1.42906	-1.41334	-1.64032	-2.26791	-1.58756	-2.03623	-1.58474	-2.14432	-1.70588	-1.55294	-1.57833	YOR111W	-2.16305	-1.55307	-2.09359	-1.71522	-1.92676	-1.56747	-1.48314	-1.60933	0.148291	0.0487716	0.0811107	0.18453	0.307667	0.195741	0.0987133	0.0438314
1.1279	1.76342	1.73474	1.88303	0.484358	1.35948	1.35382	1.6136	0.98531	1.76018	1.82323	1.73947	0.286253	1.45756	1.45334	1.50908	YPL024W	1.0566	1.7618	1.77899	1.81125	0.385305	1.40852	1.40358	1.56134	0.100826	0.00228742	0.0625675	0.101509	0.140081	0.0693561	0.0703738	0.073912
1.16552	1.163	0.527524	1.14197	1.0543	0.734372	0.438156	0.533745	1.29615	1.06344	0.729927	0.850211	1.18033	0.711407	0.375414	0.483298	YPL129W	1.23083	1.11322	0.628726	0.996089	1.11731	0.722889	0.406785	0.508522	0.092373	0.0704041	0.143121	0.206303	0.0891214	0.016239	0.0443655	0.0356711
-2.44516	-1.67089	-0.88254	-0.269479	-3.18371	-1.58091	-1.35823	-0.972817	-2.73379	-1.40164	-0.774024	-0.569535	-3.2624	-1.80496	-1.50998	-1.36211	YHR035W	-2.58947	-1.53626	-0.828282	-0.419507	-3.22305	-1.69294	-1.43411	-1.16747	0.204089	0.190384	0.0767322	0.212172	0.055638	0.158431	0.107309	0.275274
-0.0896854	0.121455	-0.350679	-0.337887	-0.216713	0.37829	0.373575	0.494639	-0.365155	0.0179434	-0.257885	-0.346202	-0.332064	0.278352	0.31618	0.0712128	YNL008C	-0.22742	0.0696993	-0.304282	-0.342044	-0.274388	0.328321	0.344878	0.282926	0.194787	0.0731939	0.0656156	0.00587966	0.0815653	0.0706671	0.0405844	0.299408
4.81207	3.30677	1.98028	1.20095	4.51842	3.41302	3.21363	2.01277	4.77265	2.62459	1.59785	0.626778	4.82911	3.32702	2.62456	2.65508	YJL130C	4.79236	2.96568	1.78907	0.913865	4.67376	3.37002	2.9191	2.33392	0.0278688	0.482373	0.270414	0.406003	0.219692	0.0608101	0.416534	0.454177
0.812691	0.646954	0.852158	-0.129606	0.761871	0.666574	0.551846	0.749074	1.13194	0.825954	0.969306	0.0451641	1.26093	0.812896	0.854082	0.751089	YGL086W	0.972313	0.736454	0.910732	-0.0422211	1.0114	0.739735	0.702964	0.750082	0.22574	0.126573	0.0828364	0.123581	0.352886	0.103465	0.213714	0.00142489
-0.623719	-0.0862198	0.715064	0.122255	-0.582643	-0.102387	0.114757	0.34676	-0.93081	-0.173076	0.192543	0.204194	-0.943644	-0.299345	0.0323277	0.0313873	YCR067C	-0.777265	-0.129648	0.453804	0.163225	-0.763144	-0.200866	0.0735421	0.189074	0.217146	0.0614164	0.369478	0.0579394	0.255266	0.13927	0.0582861	0.223002
0.366895	0.715764	0.893846	-1.03572	0.811961	1.22278	1.23832	1.19559	0.520514	1.04228	0.799765	-0.573725	0.573255	1.13524	1.1314	1.10652	YMR237W	0.443705	0.879021	0.846805	-0.804725	0.692608	1.17901	1.18486	1.15105	0.108626	0.23088	0.0665253	0.326683	0.168791	0.0619032	0.0756007	0.0629809
4.33814	3.28638	1.50747	0.272968	4.26152	2.94023	3.49652	2.31563	4.33019	3.01564	1.43209	0.837534	4.40141	3.2836	2.63609	2.32643	YMR108W	4.33417	3.15101	1.46978	0.555251	4.33147	3.11191	3.06631	2.32103	0.00562461	0.191445	0.053306	0.399208	0.098915	0.242795	0.608421	0.00763972
-2.63091	-2.97986	-2.16909	-2.84775	-2.21724	-2.67883	-2.67764	-2.91177	-2.84925	-2.89113	-2.91296	-2.43778	-2.3202	-2.76221	-2.62995	-2.8415	YHR177W	-2.74008	-2.9355	-2.54102	-2.64277	-2.26872	-2.72052	-2.6538	-2.87663	0.15439	0.0627415	0.525996	0.289893	0.0728022	0.0589638	0.0337255	0.0496902
-1.35705	-2.53187	-2.49751	-2.84879	-1.35129	-1.84879	-1.81715	-1.20258	-1.15285	-2.20073	-2.91066	-2.00778	-1.0332	-1.60067	-1.45937	-1.66559	YNR073C	-1.25495	-2.3663	-2.70409	-2.42828	-1.19224	-1.72473	-1.63826	-1.43408	0.144388	0.23415	0.292142	0.594689	0.224922	0.175451	0.252988	0.327402
1.65769	0.786282	1.84725	1.62129	1.65006	2.14651	2.03896	2.38021	1.4975	1.50344	1.98784	1.35238	1.66561	1.9817	2.29729	1.93366	YGL036W	1.5776	1.14486	1.91754	1.48684	1.65783	2.0641	2.16813	2.15694	0.113273	0.507107	0.0994119	0.190148	0.0109993	0.116544	0.182668	0.315764
1.85194	2.21626	3.94592	3.40928	2.06806	2.2026	2.77198	3.24206	1.93119	3.38873	3.51424	3.32801	1.93628	3.10194	3.28723	3.19239	YOL077W-A	1.89156	2.8025	3.73008	3.36864	2.00217	2.65227	3.0296	3.21723	0.0560384	0.829067	0.305247	0.0574654	0.0931789	0.635931	0.364332	0.0351202
1.85268	1.18534	1.40331	0.780609	1.75156	1.39428	1.17663	1.42856	2.34621	1.64966	1.04104	1.65759	2.1804	1.85937	1.56781	1.37523	YER159C	2.09944	1.4175	1.22217	1.2191	1.96598	1.62682	1.37222	1.4019	0.348978	0.328323	0.256164	0.62012	0.303238	0.328871	0.276611	0.0377036
-2.33968	-1.83632	-1.87188	-2.38613	-1.65014	-1.49792	-1.54984	-1.64598	-1.9875	-1.51544	-1.85872	-2.74978	-1.68978	-1.32125	-1.48446	-1.50115	YJL046W	-2.16359	-1.67588	-1.8653	-2.56795	-1.66996	-1.40958	-1.51715	-1.57357	0.249024	0.2269	0.00930468	0.25714	0.0280246	0.124925	0.0462307	0.102412
-0.322912	0.386646	1.22497	1.00877	-0.498207	-0.236403	0.169995	1.1257	-0.419407	0.447407	1.60099	0.912781	-0.544278	-0.121191	0.800149	1.28961	YLL060C	-0.37116	0.417027	1.41298	0.960778	-0.521243	-0.178797	0.485072	1.20765	0.068232	0.0429642	0.265893	0.067878	0.0325771	0.0814668	0.445586	0.1159
0.368924	-0.0406494	0.362664	-0.00396252	0.421685	0.12625	0.352149	-0.157779	0.182313	-0.0505676	0.147966	0.206049	0.584962	0.195541	0.24465	-0.106235	YKL105C	0.275619	-0.0456085	0.255315	0.101043	0.503324	0.160896	0.298399	-0.132007	0.131954	0.00701324	0.151814	0.148501	0.115454	0.0489962	0.0760133	0.0364472
-0.790198	-1.35354	-1.44872	-1.12421	-1.27935	-1.25654	-1.31891	-1.4424	-0.986801	-1.13545	-1.12345	-0.790137	-1.02804	-1.05647	-1.20061	-1.48988	YDR228C	-0.8885	-1.2445	-1.28608	-0.957172	-1.15369	-1.15651	-1.25976	-1.46614	0.139019	0.154214	0.230002	0.236223	0.177705	0.141471	0.0836524	0.0335758
-1.15854	-1.944	-2.25544	-2.67809	-1.22755	-1.08502	-1.57797	-1.61185	-0.930142	-1.57348	-1.94295	-2.00049	-0.77272	-1.0107	-1.20062	-1.57778	YPL195W	-1.04434	-1.75874	-2.0992	-2.33929	-1.00014	-1.04786	-1.3893	-1.59482	0.161499	0.262001	0.220963	0.479132	0.321613	0.0525467	0.266828	0.0240911
-1.65317	-1.33017	-1.02287	-2.1069	-1.41268	-0.983872	-1.23576	-1.80179	-1.4117	-0.988616	-0.952436	-1.83396	-1.37931	-1.09069	-0.994126	-1.0253	YPR129W	-1.53243	-1.15939	-0.987656	-1.97043	-1.396	-1.03728	-1.11494	-1.41355	0.170744	0.241514	0.0498074	0.192995	0.0235942	0.0755326	0.170859	0.549056
-5.92465	-5.71694	-5.93708	-5.88945	-5.04031	-6.38919	-7.18079	-8.1673	-6.31256	-6.19609	-5.88735	-5.95923	-6.14778	-6.95108	-7.42653	-7.91949	YML122C	-6.11861	-5.95652	-5.91222	-5.92434	-5.59405	-6.67013	-7.30366	-8.04339	0.274294	0.338806	0.0351646	0.0493417	0.783099	0.397319	0.173768	0.175227
3.14868	2.9884	2.42699	1.56683	3.67549	4.03763	3.70116	3.80758	3.28701	2.69198	2.05338	0.380211	3.48385	3.50179	3.7268	2.96911	YKR049C	3.21785	2.84019	2.24019	0.973519	3.57967	3.76971	3.71398	3.38834	0.0978192	0.2096	0.264185	0.839064	0.135513	0.378898	0.018128	0.592892
-0.539451	0.932455	1.55333	1.8621	0.200409	1.37617	1.1711	1.36597	-0.435967	0.810359	1.22834	1.69308	0.0259771	0.924341	1.40262	1.05771	YPR127W	-0.487709	0.871407	1.39083	1.77759	0.113193	1.15026	1.28686	1.21184	0.0731737	0.086335	0.229804	0.119513	0.123342	0.319491	0.16371	0.217972
-2.01995	-2.08948	-1.57644	-2.19476	-1.61599	-2.00331	-2.1949	-2.39881	-1.89283	-2.13359	-1.81026	-2.69046	-1.70392	-1.81663	-1.83462	-1.99341	YMR156C	-1.95639	-2.11153	-1.69335	-2.44261	-1.65996	-1.90997	-2.01476	-2.19611	0.0898834	0.0311874	0.165334	0.350515	0.0621771	0.132003	0.254757	0.286661
-1.227	-2.01983	-1.18908	-0.884817	-1.23343	-1.33137	-0.9588	-1.72264	-1.36031	-1.37396	-1.24523	-0.88261	-1.3715	-0.934724	-0.865171	-1.04429	YGL151W	-1.29366	-1.69689	-1.21716	-0.883714	-1.30246	-1.13305	-0.911986	-1.38346	0.0942647	0.456697	0.0397044	0.00156044	0.0976337	0.280469	0.0662056	0.479662
-1.0554	-1.38668	-1.68775	-1.82628	-1.17642	-1.13845	-1.10705	-0.970885	-0.936587	-1.45423	-1.87739	-1.66656	-1.13188	-1.03905	-1.28178	-1.24948	YPR162C	-0.995993	-1.42046	-1.78257	-1.74642	-1.15415	-1.08875	-1.19442	-1.11018	0.0840125	0.0477675	0.134096	0.112939	0.0314935	0.0702854	0.123555	0.196998
-2.38007	-1.28878	-1.1226	-0.878557	-1.89964	-0.914946	-0.675684	-0.377844	-2.084	-1.10464	-0.482582	-1.48321	-1.92288	-0.850095	-0.47041	-0.57568	YFR045W	-2.23204	-1.19671	-0.802593	-1.18088	-1.91126	-0.88252	-0.573047	-0.476762	0.209352	0.130209	0.452563	0.427551	0.0164326	0.0458564	0.14515	0.139891
-0.450067	0.633299	0.334247	0.155449	-0.372828	0.825625	0.61652	0.770248	0.469844	0.811634	0.643245	1.3464	-0.0233574	0.928889	0.831043	1.24015	YDR041W	0.00988865	0.722466	0.488746	0.750924	-0.198092	0.877257	0.723782	1.0052	0.650475	0.126102	0.218495	0.842128	0.247113	0.0730186	0.151691	0.332268
-2.27279	-0.90883	-0.593725	-0.904278	-1.93648	-0.560722	-0.251122	0.0792065	-2.09111	-0.652811	-0.530123	-0.788538	-2.45892	-0.838172	-0.226543	-0.335701	YMR262W	-2.18195	-0.78082	-0.561924	-0.846408	-2.1977	-0.699447	-0.238832	-0.128247	0.128468	0.181033	0.0449737	0.0818404	0.36942	0.196187	0.0173793	0.293384
3.9905	3.86534	2.84807	1.79348	3.31821	3.50795	3.03187	2.23104	4.3092	3.33004	2.008	1.39567	4.09216	3.64016	3.03103	3.18283	YGL103W	4.14985	3.59769	2.42804	1.59458	3.70518	3.57406	3.03145	2.70693	0.225357	0.37851	0.594021	0.281297	0.547267	0.0934864	0.000590788	0.673022
-3.09368	-2.34713	-0.441006	1.60195	-2.61963	-2.63053	-2.95415	-2.55517	-2.68957	-2.35274	-0.535554	2.40225	-2.43908	-2.50063	-2.49007	-2.983	YJR160C	-2.89162	-2.34993	-0.48828	2.0021	-2.52935	-2.56558	-2.72211	-2.76909	0.285748	0.00397253	0.0668557	0.565897	0.127664	0.0918498	0.328152	0.302523
-9.27027	-9.60889	-9.79048	-10.0328	-9.22982	-9.64685	-10.4852	-10.6615	-9.27313	-10.447	-10.8418	-9.01969	-8.9572	-9.8156	-10.6694	-9.86667	YBR266C	-9.2717	-10.028	-10.3162	-9.52625	-9.09351	-9.73122	-10.5773	-10.2641	0.0020195	0.592643	0.743418	0.716386	0.192772	0.119326	0.130291	0.562048
-1.15425	-0.938541	-0.827971	-0.0199165	-1.45763	-0.0437613	-0.0850592	-0.263117	-1.11103	-0.955883	-0.936928	0.50606	-1.14035	-0.329035	-0.34087	-0.634335	YPL075W	-1.13264	-0.947212	-0.882449	0.243072	-1.29899	-0.186398	-0.212965	-0.448726	0.0305636	0.0122624	0.0770444	0.371921	0.224355	0.201719	0.180886	0.262491
-0.317411	-0.428995	-0.753417	-0.287769	-0.424444	-0.555593	-0.698073	-0.455635	-0.34769	-0.271675	-0.966803	-0.589961	-0.511177	-0.258678	-0.555346	-0.76827	YML009C	-0.332551	-0.350335	-0.86011	-0.438865	-0.467811	-0.407136	-0.62671	-0.611953	0.0214099	0.111242	0.150886	0.213682	0.0613294	0.209951	0.100923	0.221067
-0.258083	-0.99143	-0.969256	-0.561398	-0.50437	-0.874275	-0.739038	-0.588578	-0.286984	-1.05247	-0.564703	-0.258157	-0.0694017	-0.836899	-0.457541	-0.270401	YFL050C	-0.272534	-1.02195	-0.76698	-0.409777	-0.286886	-0.855587	-0.598289	-0.42949	0.0204362	0.0431624	0.286062	0.214424	0.307569	0.0264291	0.199048	0.224985
-8.19125	-9.68527	-9.31613	-9.23581	-8.23414	-8.88245	-9.34591	-9.81215	-7.96509	-9.54779	-9.25418	-9.26074	-8.0603	-9.14009	-9.54891	-9.23947	YDR413C	-8.07817	-9.61653	-9.28515	-9.24827	-8.14722	-9.01127	-9.44741	-9.52581	0.159916	0.0972095	0.0438067	0.0176239	0.122923	0.182181	0.143542	0.404945
-0.957319	-0.622688	-0.844797	-1.20478	-0.734991	-0.235606	-0.325148	-0.703332	-1.05659	-0.850523	-0.875492	-1.63272	-0.796284	-0.54152	-0.589357	-0.859394	YOR275C	-1.00696	-0.736606	-0.860145	-1.41875	-0.765637	-0.388563	-0.457253	-0.781363	0.0701978	0.161103	0.0217046	0.302598	0.0433404	0.216314	0.186825	0.110353
-1.00341	-1.17999	-0.832525	-1.19623	-0.899707	-0.725265	-0.915753	-0.967541	-1.10302	-0.994193	-1.09674	-1.09642	-0.819115	-0.704111	-0.71364	-0.794846	YPR090W	-1.05322	-1.08709	-0.964634	-1.14633	-0.859411	-0.714688	-0.814697	-0.881193	0.0704338	0.131379	0.186831	0.07057	0.0569872	0.0149577	0.142916	0.122114
-3.57762	-2.66337	-1.89233	-2.59876	-3.39216	-2.77709	-2.78609	-2.77979	-3.82779	-2.62996	-1.92339	-2.41149	-3.22077	-2.69508	-1.98412	-1.98234	YLR315W	-3.7027	-2.64667	-1.90786	-2.50512	-3.30646	-2.73608	-2.3851	-2.38106	0.176899	0.0236184	0.0219615	0.132419	0.121194	0.0579833	0.56708	0.56388
0.00677872	0.163333	1.2233	0.963284	-0.0704899	0.389716	0.125933	0.616297	0.383842	0.894177	1.35958	1.57276	0.33984	0.801952	1.03031	1.0828	YDL190C	0.19531	0.528755	1.29144	1.26802	0.134675	0.595834	0.578122	0.849549	0.266624	0.516784	0.0963646	0.430967	0.290147	0.291495	0.639492	0.329869
-11.2932	-12.2679	-11.5663	-11.0694	-11.6086	-11.6876	-11.6988	-12.0847	-10.4036	-10.7124	-10.8124	-11.5124	-11.418	-12.2469	-11.176	-11.542	YNL336W	-10.8484	-11.4901	-11.1893	-11.2909	-11.5133	-11.9672	-11.4374	-11.8133	0.628995	1.09992	0.533082	0.313245	0.134778	0.3955	0.36969	0.38377
-0.950138	-0.729786	-0.627863	-0.9974	-1.01193	-0.283467	-0.143935	-0.529394	-0.907205	-0.916307	-1.07233	-0.604282	-0.603046	-0.300461	-0.417207	-0.552234	YJR035W	-0.928671	-0.823047	-0.850099	-0.800841	-0.807487	-0.291964	-0.280571	-0.540814	0.0303586	0.131891	0.314289	0.277976	0.289123	0.0120162	0.193232	0.01615
2.25867	1.7933	1.35189	0.646007	2.2671	1.72572	2.04987	1.84543	2.75104	1.66785	1.18384	0.416232	2.48826	1.74772	1.90843	1.79071	YCL018W	2.50485	1.73058	1.26786	0.531119	2.37768	1.73672	1.97915	1.81807	0.348157	0.0887046	0.118829	0.162475	0.156378	0.0155552	0.100015	0.0386867
-1.24077	-1.68018	-1.05254	-2.80235	-1.03699	-0.967969	-1.01374	-1.07693	-1.79382	-1.91649	-1.74006	-2.40977	-1.38843	-1.36471	-0.934759	-1.08327	YDL123W	-1.51729	-1.79833	-1.3963	-2.60606	-1.21271	-1.16634	-0.974251	-1.0801	0.391065	0.167096	0.486147	0.277595	0.248508	0.280536	0.0558503	0.00448235
-2.68479	-3.08994	-3.57936	-4.67743	-3.11227	-2.68351	-2.88588	-3.31541	-2.93764	-3.26522	-3.60598	-4.38642	-3.13523	-2.94053	-2.96342	-3.39419	YPR053C	-2.81121	-3.17758	-3.59267	-4.53192	-3.12375	-2.81202	-2.92465	-3.3548	0.178794	0.123942	0.0188286	0.205771	0.0162343	0.18174	0.0548273	0.0557046
-0.270549	-0.799898	-1.03263	-0.845112	-0.5628	-0.650435	-0.308282	-0.274139	-0.506305	-1.18187	-1.32869	-0.760492	-0.807682	-0.791491	-0.789441	-0.920687	YIL151C	-0.388427	-0.990886	-1.18066	-0.802802	-0.685241	-0.720963	-0.548862	-0.597413	0.166705	0.270098	0.209345	0.0598351	0.173157	0.099741	0.340231	0.457178
2.58724	2.38573	1.86026	0.587618	2.37946	1.99349	1.60053	1.77579	3.05358	2.1503	1.63576	0.821274	3.01843	2.22635	1.74736	1.78739	YDR341C	2.82041	2.26801	1.74801	0.704446	2.69894	2.10992	1.67395	1.78159	0.329756	0.166475	0.158743	0.16522	0.451816	0.164658	0.103823	0.00820145
2.09694	3.64545	3.49025	2.74655	3.04341	3.4035	3.09617	2.96936	2.26502	3.66591	3.57045	2.49048	2.33541	3.41719	3.00936	2.89679	YDR298C	2.18098	3.65568	3.53035	2.61852	2.68941	3.41035	3.05276	2.93307	0.118853	0.0144675	0.0567088	0.181068	0.500638	0.00968369	0.0613806	0.0513207
-2.23896	-0.997413	-1.39864	-1.66463	-1.27419	-0.776736	-0.613297	-0.774603	-1.93136	-1.11104	-0.721297	-1.54099	-1.56034	-1.06991	-0.961895	-0.914393	YLR240W	-2.08516	-1.05423	-1.05997	-1.60281	-1.41727	-0.923322	-0.787596	-0.844498	0.217507	0.0803494	0.478953	0.0874275	0.202335	0.207304	0.246496	0.0988468
3.83205	2.702	1.25304	2.13984	3.564	2.18404	2.17392	2.28671	4.15747	2.43228	1.88139	2.45785	3.89182	2.64308	2.35929	2.40092	YPR163C	3.99476	2.56714	1.56722	2.29885	3.72791	2.41356	2.2666	2.34381	0.230108	0.190721	0.44431	0.224867	0.231801	0.32459	0.131079	0.0807594
3.93262	3.51232	1.97692	0.948943	3.84301	3.14728	3.01006	2.66633	4.10126	3.02113	1.17192	0.52072	4.08866	3.3813	2.68871	2.76686	YBL092W	4.01694	3.26672	1.57442	0.734831	3.96583	3.26429	2.84938	2.71659	0.119246	0.347328	0.569223	0.3028	0.173699	0.165477	0.227229	0.0710859
-0.0779095	-0.05898	-0.161393	-0.217527	-0.142776	0.302114	0.187814	0.00870132	-0.121713	-0.351158	-0.111123	0.316623	0.139454	0.149905	-0.0627766	-0.0409613	YPL188W	-0.0998111	-0.205069	-0.136258	0.0495477	-0.00166083	0.226009	0.0625186	-0.01613	0.0309736	0.206601	0.0355463	0.377701	0.199566	0.107628	0.177194	0.0351168
-0.234907	-1.0822	-1.11421	1.35846	-0.0732279	-0.810288	-1.15459	-1.32096	-0.406615	-1.24477	-0.834992	1.79797	-0.398725	-1.0003	-1.3859	-1.54645	YER161C	-0.320761	-1.16349	-0.974604	1.57821	-0.235976	-0.905295	-1.27025	-1.43371	0.121416	0.114954	0.19744	0.310778	0.230161	0.13436	0.163561	0.159445
0.234612	-0.491167	2.16802	5.5047	-0.950171	-1.07078	-1.06898	-1.05247	-0.180449	-0.785249	1.69235	6.03217	-1.32502	-1.47379	-1.16756	-1.77914	YIL099W	0.027082	-0.638208	1.93018	5.76843	-1.1376	-1.27228	-1.11827	-1.41581	0.293492	0.207947	0.336349	0.372981	0.265061	0.284971	0.0697096	0.513838
0.104023	-0.187766	-0.305961	-0.815771	-0.0894003	-0.487648	-0.552865	-0.548949	0.25036	-0.372088	-0.711909	-0.891825	0.0960436	-0.184105	-0.410094	-0.611941	YDR139C	0.177191	-0.279927	-0.508935	-0.853798	0.00332165	-0.335876	-0.48148	-0.580445	0.103476	0.130336	0.287049	0.053778	0.131129	0.214637	0.100954	0.0445421
4.00446	2.5575	1.79032	0.39344	3.82108	2.02783	1.82893	1.36329	3.86967	2.1919	1.38246	0.596872	3.90135	2.26234	1.70182	2.27172	YLR293C	3.93707	2.3747	1.58639	0.495156	3.86121	2.14509	1.76537	1.8175	0.0953079	0.258514	0.2884	0.143848	0.0567559	0.165826	0.0898834	0.642358
-1.89023	-1.7696	-1.95566	-2.92235	-0.685504	-1.13273	-1.87267	-2.52878	-2.68118	-1.82777	-2.2893	-2.75055	-1.34589	-1.19878	-1.52438	-1.80375	YLR132C	-2.28571	-1.79869	-2.12248	-2.83645	-1.0157	-1.16575	-1.69852	-2.16627	0.559281	0.0411374	0.235916	0.121477	0.466963	0.0467021	0.246279	0.512675
0.33738	0.358747	-0.509137	2.64994	0.729835	-0.0375013	0.122817	-0.130783	0.0311165	0.082119	-0.306795	2.91852	0.197976	-0.302932	-0.417654	-0.685173	YLL021W	0.184248	0.220433	-0.407966	2.78423	0.463906	-0.170217	-0.147419	-0.407978	0.216561	0.195606	0.143077	0.189916	0.376081	0.187688	0.382171	0.392013
-7.88969	-8.67226	-7.82362	-9.10593	-8.58976	-8.41935	-8.12472	-8.82495	-8.44263	-8.6785	-8.68143	-8.07487	-8.6608	-8.4855	-8.39027	-8.30714	YOR379C	-8.16616	-8.67538	-8.25252	-8.5904	-8.62528	-8.45243	-8.2575	-8.56604	0.390988	0.00441765	0.60656	0.729068	0.0502329	0.0467691	0.187771	0.366148
-0.966866	-1.14429	-1.13389	-1.39647	-1.29467	-1.26417	-1.14773	-0.964809	-1.10025	-0.985461	-0.894537	-1.61888	-1.06408	-0.993485	-0.925951	-0.858311	YKL194C	-1.03356	-1.06488	-1.01422	-1.50768	-1.17937	-1.12883	-1.03684	-0.91156	0.0943172	0.112308	0.16925	0.157268	0.163048	0.191404	0.156819	0.075306
-11.0641	-11.7457	-11.4257	-11.1191	-11.3098	-11.4688	-10.9307	-11.8094	-10.3908	-10.5892	-10.7844	-9.29128	-10.7112	-10.9477	-10.4469	-10.2745	YOL163W	-10.7275	-11.1674	-11.1051	-10.2052	-11.0105	-11.2083	-10.6888	-11.042	0.476125	0.817744	0.453432	1.29244	0.423231	0.36848	0.342118	1.08528
-1.83418	-0.590232	1.23747	0.708987	-2.43502	-2.23899	-1.85367	-0.601278	-2.12109	-0.764493	0.851332	-0.141272	-2.42782	-2.02309	-1.17041	-0.719803	YKL162C-A	-1.97763	-0.677362	1.0444	0.283858	-2.43142	-2.13104	-1.51204	-0.660541	0.202877	0.123221	0.273044	0.601224	0.0050947	0.152662	0.483139	0.0838095
-1.45621	-0.167888	-0.243803	-1.04605	-1.6323	0.0630064	0.218415	0.385433	-1.98742	-0.542412	-0.264675	-1.30215	-1.97487	-0.357463	-0.170297	-0.344553	YBR136W	-1.72182	-0.35515	-0.254239	-1.1741	-1.80359	-0.147228	0.0240593	0.0204401	0.375621	0.264829	0.0147588	0.181088	0.242238	0.297317	0.274861	0.516178
-6.62514	-7.81062	-7.9032	-8.16928	-5.76051	-7.03815	-7.56873	-7.2799	-6.6486	-8.49785	-8.94663	-8.40676	-6.46137	-7.54978	-7.72767	-7.71303	YJR114W	-6.63687	-8.15424	-8.42492	-8.28802	-6.11094	-7.29397	-7.6482	-7.49647	0.0165894	0.485952	0.737815	0.167922	0.495583	0.361772	0.112393	0.306266
-4.72739	-5.26714	-4.92567	-5.16275	-4.64521	-5.32952	-5.09286	-5.80459	-5.26445	-5.94749	-5.37398	-4.72488	-4.99395	-5.73644	-5.8125	-5.47772	YKR041W	-4.99592	-5.60732	-5.14983	-4.94382	-4.81958	-5.53298	-5.45268	-5.64116	0.379757	0.481077	0.317003	0.309618	0.246592	0.287737	0.508864	0.231136
-1.24654	-1.80042	-0.450367	0.649431	-1.23374	-0.781773	-0.767621	-1.12593	-1.24435	-0.84992	-0.255274	1.82153	-0.849271	-0.95024	-0.963871	-1.10798	YOR330C	-1.24545	-1.32517	-0.35282	1.23548	-1.04151	-0.866006	-0.865746	-1.11696	0.00155302	0.672108	0.137952	0.8288	0.271861	0.119125	0.13877	0.0126906
3.32624	3.63176	4.76563	4.33355	3.3043	3.34389	3.3297	3.66682	3.38042	3.72683	4.48879	3.73111	3.32052	3.35428	3.4364	3.53037	YFR052W	3.35333	3.6793	4.62721	4.03233	3.31241	3.34908	3.38305	3.59859	0.0383118	0.0672286	0.195753	0.425993	0.011468	0.00735037	0.0754503	0.0964885
-0.695316	-0.386814	0.929989	0.278877	-0.672256	-0.236247	0.133391	0.160315	-0.912525	0.223547	0.843901	-0.0992985	-0.879726	-0.290868	0.238714	0.299205	YKR055W	-0.803921	-0.0816336	0.886945	0.0897894	-0.775991	-0.263557	0.186053	0.22976	0.15359	0.43159	0.0608735	0.267411	0.146703	0.0386227	0.0744745	0.0982103
-3.16486	-2.90866	0.702999	4.02642	-4.75773	-5.94648	-5.95434	-5.90425	-2.86213	-2.88866	0.841131	5.03189	-4.61807	-5.42408	-5.45243	-5.51343	YGR273C	-3.01349	-2.89866	0.772065	4.52915	-4.6879	-5.68528	-5.70338	-5.70884	0.214065	0.0141472	0.0976741	0.710982	0.0987545	0.369396	0.354906	0.276346
-0.852303	-1.11471	-0.869996	-1.38631	-0.141637	0.372587	0.460457	0.61888	-0.316703	-1.11804	-0.850099	-0.995886	-0.103939	0.124597	0.655944	0.153234	YJL161W	-0.584503	-1.11638	-0.860047	-1.1911	-0.122788	0.248592	0.5582	0.386057	0.378726	0.00235615	0.0140697	0.276071	0.0266564	0.175356	0.13823	0.329262
2.41829	3.49006	1.10818	0.584167	2.97519	3.15188	3.28352	2.30556	3.07529	3.1616	0.602695	0.372569	3.57598	3.81632	2.70243	2.58977	YER052C	2.74679	3.32583	0.85544	0.478368	3.27559	3.4841	2.99298	2.44766	0.464566	0.232257	0.357435	0.149622	0.424823	0.469827	0.410891	0.200962
0.598894	-0.480294	-0.0656414	-1.35864	0.00150299	-0.481038	-0.779854	-0.316943	0.768403	0.0349026	0.0443916	-0.512506	0.66507	-0.0917826	-0.133689	-0.215462	YJR042W	0.683649	-0.222696	-0.0106249	-0.935573	0.333286	-0.28641	-0.456771	-0.266202	0.119861	0.364299	0.0778051	0.598307	0.469212	0.275245	0.456908	0.0717582
-0.0348539	-0.165752	-0.453493	-0.813533	0.396901	-0.162194	-0.0727043	-0.0617428	0.0340433	-0.044548	-0.142599	-1.27057	0.197135	-0.0236692	-0.10541	-0.101125	YMR021C	-0.000405312	-0.10515	-0.298046	-1.04205	0.297018	-0.0929317	-0.089057	-0.0814338	0.0487177	0.0857044	0.219835	0.323173	0.141256	0.097952	0.0231261	0.0278473
1.67659	0.854443	1.27262	1.14159	2.13439	1.57084	1.44934	1.60125	2.04735	0.859256	1.17324	0.596374	2.16763	1.44189	1.19657	1.13086	YKL079W	1.86197	0.856849	1.22293	0.868982	2.15101	1.50636	1.32296	1.36606	0.262166	0.00340345	0.0702754	0.385527	0.0235017	0.0911808	0.178734	0.33261
-1.20856	0.594344	0.663494	0.203378	0.0501566	0.839934	0.648353	0.833261	-1.08601	0.692084	1.27736	-0.0154533	-0.460324	0.785682	1.05564	0.737352	YBR053C	-1.14728	0.643214	0.970428	0.0939622	-0.205084	0.812808	0.851998	0.785306	0.0866566	0.0691127	0.43407	0.154737	0.360965	0.0383624	0.287998	0.0678173
-0.73194	-0.367462	-0.172621	-0.631125	-1.04222	-1.31565	-1.03378	-1.04212	-0.521849	-0.136362	-0.480617	-0.561638	-0.770524	-0.704094	-0.751913	-0.999577	YMR270C	-0.626894	-0.251912	-0.326619	-0.596382	-0.906373	-1.00987	-0.892844	-1.02085	0.148557	0.163412	0.217786	0.0491351	0.192119	0.432437	0.199307	0.030082
0.704808	0.456212	0.275869	0.3273	-0.0298042	0.132586	0.243871	0.114962	0.65661	0.457825	0.367435	-0.0157785	0.464691	0.35531	0.384704	0.368088	YBR055C	0.680709	0.457018	0.321652	0.155761	0.217443	0.243948	0.314287	0.241525	0.0340816	0.00114032	0.064747	0.242593	0.349661	0.157489	0.0995839	0.178987
-0.119625	-0.0462017	-0.242979	1.16998	0.138865	-0.312093	-0.929172	-0.911627	-0.453511	-0.564384	-0.765943	1.52247	-0.340899	-0.660389	-0.877394	-1.27326	YGL126W	-0.286568	-0.305293	-0.504461	1.34622	-0.101017	-0.486241	-0.903283	-1.09244	0.236093	0.366411	0.369791	0.249252	0.339245	0.246283	0.0366131	0.255715
0.960467	0.726924	0.978752	0.812379	0.223337	0.438366	0.983074	1.18504	0.634331	0.851785	0.718411	0.114972	0.21879	0.425082	0.947427	1.05174	YLR297W	0.797399	0.789354	0.848582	0.463676	0.221064	0.431724	0.965251	1.11839	0.230613	0.0882899	0.184089	0.493141	0.0032153	0.00939302	0.0252065	0.0942525
0.445858	0.460684	-0.00506783	-0.286114	0.788718	0.767666	0.428321	0.102761	0.289485	0.445429	0.227024	-0.199312	0.624258	0.751041	0.68349	0.495516	YPR105C	0.367671	0.453056	0.110978	-0.242713	0.706488	0.759354	0.555905	0.299139	0.110572	0.0107869	0.164114	0.061378	0.116291	0.0117553	0.180432	0.277719
1.10774	1.95869	1.93638	1.05193	0.974163	2.12891	2.15294	1.98363	1.06315	1.35857	1.43355	0.363818	0.820329	1.52628	1.95179	1.4941	YNL125C	1.08544	1.65863	1.68496	0.707873	0.897246	1.82759	2.05236	1.73887	0.0315306	0.424347	0.355555	0.486567	0.108777	0.426126	0.142234	0.34615
-2.37414	-3.2119	-1.75539	0.607494	-2.95463	-3.1382	-2.67328	-2.57091	-2.40058	-3.38497	-1.12278	2.49423	-2.57776	-2.65841	-1.78935	-1.92776	YLR031W	-2.38736	-3.29844	-1.43908	1.55086	-2.7662	-2.89831	-2.23132	-2.24934	0.018697	0.122378	0.447324	1.33412	0.266487	0.339258	0.625034	0.454775
1.79875	1.76171	1.93915	1.36872	1.83865	2.22877	2.24034	2.52445	1.88784	1.76103	1.99306	0.732747	2.04793	1.92748	2.37987	2.26384	YDR294C	1.8433	1.76137	1.9661	1.05073	1.94329	2.07813	2.31011	2.39414	0.0629937	0.000484156	0.0381176	0.4497	0.147987	0.213048	0.0986588	0.184283
-0.596561	1.1053	0.968868	0.832256	-0.173473	0.392179	0.780129	1.14374	-0.61565	1.27237	1.06673	0.0517788	-0.571625	0.390821	0.966199	1.07381	YLR088W	-0.606105	1.18884	1.0178	0.442018	-0.372549	0.3915	0.873164	1.10877	0.0134985	0.118137	0.0691998	0.551881	0.281536	0.0009596	0.131572	0.0494494
0.658509	0.180963	0.391089	0.238567	0.592619	1.02124	1.24168	1.16764	0.609801	-0.498087	-0.400577	-0.392521	0.598284	0.161395	0.413983	-0.00238037	Q0105	0.634155	-0.158562	-0.00474358	-0.0769768	0.595451	0.591316	0.827833	0.58263	0.0344417	0.48016	0.559792	0.446247	0.00400564	0.608	0.585271	0.82733
0.29746	0.998016	1.04311	2.1038	0.764029	0.928766	0.991912	1.30559	0.0211	0.752278	0.787987	2.36606	0.0739746	0.692713	1.03687	0.760221	YIL172C	0.15928	0.875147	0.915547	2.23493	0.419002	0.81074	1.01439	1.0329	0.195416	0.173763	0.180398	0.185442	0.487942	0.166915	0.0317922	0.385631
-9.96334	-10.0907	-7.87078	-4.20367	-9.7396	-9.61549	-9.13159	-9.78161	-8.745	-10.1241	-7.72706	-3.82711	-9.15828	-8.82918	-9.06379	-9.32581	YDL009C	-9.35417	-10.1074	-7.79892	-4.01539	-9.44894	-9.22234	-9.09769	-9.55371	0.861494	0.0235954	0.101629	0.266266	0.411054	0.556003	0.0479425	0.322294
3.55843	1.86019	1.11985	0.307182	3.33748	0.952275	1.18907	1.03426	3.49163	1.27244	0.380442	-0.148394	3.12885	1.20555	0.620379	0.990455	YHR089C	3.52503	1.56632	0.750146	0.0793943	3.23316	1.07891	0.904726	1.01236	0.0472335	0.415598	0.522841	0.322141	0.147529	0.17909	0.402126	0.0309783
-2.98742	-2.24947	-1.82318	-0.824863	-2.15179	-3.70105	-5.19129	-5.9814	-3.27952	-1.97275	-1.73043	-0.172418	-2.38678	-4.00758	-5.22335	-5.20434	YHR061C	-3.13347	-2.11111	-1.77681	-0.49864	-2.26929	-3.85431	-5.20732	-5.59287	0.206546	0.19567	0.0655839	0.461348	0.166165	0.21675	0.0226681	0.549468
0.388842	0.462647	-0.215231	-0.393755	0.507898	0.798558	0.774192	0.221689	0.910617	0.327982	-0.111412	-0.37524	1.13859	0.92222	0.660441	0.4586	YGL071W	0.649729	0.395315	-0.163321	-0.384498	0.823242	0.860389	0.717317	0.340145	0.368951	0.0952229	0.073411	0.0130918	0.445963	0.0874422	0.0804337	0.167521
0.0666037	2.34847	3.25038	2.2095	-0.225524	2.0471	2.24115	2.57462	-0.0469151	2.87594	3.50531	2.6138	0.182534	2.04106	2.7151	2.63961	YHR202W	0.0098443	2.6122	3.37784	2.41165	-0.0214949	2.04408	2.47813	2.60711	0.0802699	0.372976	0.180263	0.285879	0.288541	0.0042693	0.335132	0.0459515
1.65413	1.59628	1.58069	0.772504	1.41452	2.13836	1.97646	1.65818	1.67866	1.52419	1.36828	0.775233	1.69603	1.86405	1.73453	1.43646	YHR074W	1.66639	1.56024	1.47448	0.773869	1.55527	2.0012	1.85549	1.54732	0.0173436	0.0509768	0.150195	0.00192999	0.199057	0.193972	0.171066	0.156778
2.53682	2.41958	0.959644	-0.801412	2.34373	1.95471	1.63904	1.64744	3.03421	2.05081	0.0996037	-0.526989	3.00162	2.51637	1.80216	1.98938	YGR085C	2.78551	2.23519	0.529624	-0.6642	2.67268	2.23554	1.7206	1.81841	0.351706	0.260759	0.608141	0.194046	0.465201	0.397156	0.115345	0.241786
0.958816	0.610989	0.524107	-0.824615	0.425786	0.547046	0.60917	0.526657	0.965038	0.393024	0.204278	-0.372864	0.799713	0.467102	0.321134	0.403263	YBR017C	0.961927	0.502007	0.364192	-0.59874	0.61275	0.507074	0.465152	0.46496	0.00440011	0.154124	0.226153	0.319437	0.264406	0.0565287	0.203672	0.0872527
2.14549	1.36818	1.346	0.803463	2.25644	1.86434	1.61453	1.19908	1.87139	1.24863	1.48639	1.24986	1.91242	1.50648	1.7435	1.5037	YMR136W	2.00844	1.30841	1.41619	1.02666	2.08443	1.68541	1.67901	1.35139	0.193813	0.0845357	0.0992723	0.315652	0.243255	0.253044	0.0912011	0.2154
0.22314	0.759291	0.892589	0.80887	-0.568469	0.422976	0.327978	0.208223	0.0963182	0.571699	0.8205	1.43804	0.139946	0.373743	0.457325	0.406905	YKR084C	0.159729	0.665495	0.856545	1.12346	-0.214262	0.398359	0.392652	0.307564	0.0896764	0.132647	0.0509741	0.444893	0.500925	0.0348126	0.091462	0.140489
0.39608	2.03269	1.43195	0.665331	-0.0859985	0.676534	0.766533	0.996453	0.181303	1.97161	1.33142	0.683879	-0.303183	0.654864	1.02052	1.07692	YOL090W	0.288692	2.00215	1.38169	0.674605	-0.194591	0.665699	0.893529	1.03669	0.15187	0.0431942	0.0710866	0.0131154	0.153572	0.0153226	0.1796	0.0568989
-0.386161	0.173885	0.0715828	-0.0644875	-0.389137	0.0125065	-0.757196	-0.239784	0.105849	0.522055	0.706013	0.876824	0.0579233	0.411446	0.239263	0.373093	YJL179W	-0.140156	0.34797	0.388798	0.406168	-0.165607	0.211976	-0.258967	0.0666542	0.347904	0.246193	0.44861	0.665608	0.31612	0.282093	0.704603	0.433369
3.22695	2.15806	1.37343	0.20612	2.88035	1.38663	1.37731	1.40678	3.21992	1.94514	0.862662	0.362558	3.19438	1.97479	1.24614	2.02834	YJR070C	3.22344	2.0516	1.11804	0.284339	3.03736	1.68071	1.31172	1.71756	0.00496658	0.150555	0.361165	0.110619	0.22205	0.415894	0.0927554	0.439511
-1.15689	-1.22728	-0.0408134	0.351452	-0.935303	-1.15194	-1.04841	-0.617937	-0.941375	-0.886875	-0.0146189	0.724378	-0.794353	-1.12111	-0.656068	-0.640917	YMR204C	-1.04913	-1.05708	-0.0277162	0.537915	-0.864828	-1.13652	-0.85224	-0.629427	0.152396	0.240703	0.0185224	0.263698	0.0996668	0.0217963	0.277429	0.0162491
0.150014	0.630032	0.888787	3.12637	0.493965	0.797654	0.0799684	0.863094	0.397704	0.663484	1.02786	3.3443	0.60033	0.665043	0.877519	0.867337	YBL095W	0.273859	0.646758	0.958323	3.23534	0.547148	0.731349	0.478744	0.865216	0.175143	0.0236541	0.0983377	0.154097	0.0752116	0.0937703	0.563953	0.00300016
4.15059	2.7156	2.26232	1.00693	3.89077	2.21109	2.15273	2.18191	4.23023	2.40033	1.64312	0.97571	4.08913	2.573	2.05564	2.46494	YKL081W	4.19041	2.55797	1.95272	0.991319	3.98995	2.39205	2.10418	2.32342	0.0563156	0.222925	0.43784	0.0220742	0.140259	0.255914	0.0686528	0.200132
1.40547	0.619731	0.726672	1.29347	1.12453	1.24801	0.980349	1.15285	1.43428	0.880145	1.19917	1.25081	1.47601	1.16114	1.22629	1.32896	YOR322C	1.41988	0.749938	0.962923	1.27214	1.30027	1.20458	1.10332	1.2409	0.0203694	0.184141	0.334109	0.0301637	0.248534	0.0614225	0.173907	0.124527
0.00982475	-0.138023	0.000312805	1.45508	-1.01815	-0.299371	-0.19312	-0.596359	-0.0364208	-0.474566	-0.683014	1.9147	-0.121781	-0.152264	-0.275087	-0.431323	YHL017W	-0.013298	-0.306295	-0.341351	1.68489	-0.569966	-0.225817	-0.234104	-0.513841	0.0327006	0.237972	0.483185	0.325002	0.633829	0.10402	0.0579597	0.116698
-0.534332	-0.024682	0.233293	-1.03401	-0.615625	0.307353	0.522553	0.209837	-0.883458	-0.114582	0.0315952	-1.27187	-0.467541	0.00851631	0.574728	0.356654	YGL197W	-0.708895	-0.0696321	0.132444	-1.15294	-0.541583	0.157935	0.548641	0.283246	0.246869	0.0635689	0.142622	0.168195	0.104712	0.211309	0.036893	0.103815
0.569284	0.0974588	-0.500612	-1.43724	0.102535	0.00887012	0.0722809	-0.095583	0.365133	-0.244037	-0.767233	-1.37492	0.000145912	0.22247	-0.266311	-0.0790339	YJR132W	0.467209	-0.0732889	-0.633923	-1.40608	0.0513406	0.11567	-0.0970149	-0.0873084	0.144357	0.241474	0.188529	0.0440646	0.0724002	0.151038	0.23942	0.011702
2.32244	1.39531	1.52424	2.79502	2.19469	1.20251	1.07522	1.06119	2.13719	0.982062	1.00632	3.2018	2.08074	1.27712	0.936114	1.09945	YFL022C	2.22981	1.18869	1.26528	2.99841	2.13772	1.23982	1.00567	1.08032	0.130991	0.29221	0.36622	0.287634	0.080578	0.0527591	0.098362	0.0270516
0.416317	0.626169	0.0702438	-0.835644	-0.0536232	0.0769272	-0.158841	0.158619	0.488004	1.15499	0.205948	-0.540504	0.0129499	0.726925	0.106854	0.572099	YJL208C	0.45216	0.890582	0.138096	-0.688074	-0.0203366	0.401926	-0.0259933	0.365359	0.0506902	0.373936	0.0959573	0.208695	0.0470743	0.459618	0.187875	0.292374
-0.486512	0.259248	0.71969	0.539245	-0.336918	-0.562255	-0.21114	0.290581	-0.387367	0.253556	0.91283	0.135032	-0.561956	-0.366088	0.0572681	0.145891	YMR234W	-0.43694	0.256402	0.81626	0.337138	-0.449437	-0.464171	-0.0769358	0.218236	0.0701061	0.00402452	0.136571	0.285822	0.159126	0.138711	0.189793	0.102311
4.63751	4.07875	3.24201	2.51152	4.23218	4.25288	3.67093	3.26419	4.86227	3.76159	3.11713	2.89923	4.81196	4.34592	3.25526	3.36225	YGR155W	4.74989	3.92017	3.17957	2.70538	4.52207	4.2994	3.4631	3.31322	0.158927	0.224268	0.0883047	0.274151	0.409961	0.0657855	0.293925	0.069338
-1.44907	0.312567	0.685575	0.186738	-1.75145	-1.14412	-0.62957	-0.396546	-1.62927	0.363387	0.217023	-0.0412836	-2.00163	-0.896521	-0.247116	-0.170906	YPR174C	-1.53917	0.337977	0.451299	0.0727272	-1.87654	-1.02032	-0.438343	-0.283726	0.127415	0.0359354	0.331316	0.161236	0.176903	0.175081	0.270436	0.159552
-9.21654	-9.2876	-8.30936	-9.02309	-9.96778	-8.09128	-8.8923	-8.19389	-10.3724	-8.85883	-8.31992	-7.82428	-8.28457	-8.58962	-8.32326	-8.40835	YNL013C	-9.79445	-9.07322	-8.31464	-8.42369	-9.12617	-8.34045	-8.60778	-8.30112	0.817285	0.303189	0.00746422	0.847689	1.19021	0.35238	0.402371	0.151648
0.611622	0.0360308	-1.84243	-2.20788	0.241208	-0.275061	-0.340362	-1.54954	0.476848	-0.56585	-2.04359	-2.1945	0.37689	-0.290267	-0.993426	-1.19561	YPL273W	0.544235	-0.26491	-1.94301	-2.20119	0.309049	-0.282664	-0.666894	-1.37257	0.0952998	0.425594	0.142245	0.00946378	0.0959417	0.0107525	0.461786	0.250262
5.15956	3.02091	1.86406	1.29309	5.13794	4.40388	4.44854	4.24767	5.26013	2.36209	1.05328	0.231237	5.20296	4.14873	3.92545	4.03308	YBR196C	5.20984	2.6915	1.45867	0.762163	5.17045	4.27631	4.187	4.14038	0.0711109	0.465858	0.573306	0.750842	0.0459704	0.180418	0.369882	0.151738
-0.548124	0.769704	0.834834	1.32306	-0.722027	-0.533266	-0.0777702	0.126392	-0.785994	1.11005	0.688489	1.91728	-0.642546	-0.318182	0.280806	0.513623	YOR026W	-0.667059	0.939876	0.761662	1.62017	-0.682286	-0.425724	0.101518	0.320008	0.168199	0.24066	0.103482	0.420176	0.0562016	0.152087	0.253551	0.273814
1.34273	1.4603	1.65516	1.53006	0.901262	1.00733	1.45111	1.42115	1.2028	1.60162	1.93168	1.35126	1.21364	1.09672	1.56709	1.78166	YOL036W	1.27276	1.53096	1.79342	1.44066	1.05745	1.05202	1.5091	1.60141	0.0989399	0.0999305	0.195528	0.126428	0.220882	0.0632034	0.0820103	0.25492
-8.34563	-9.45009	-9.50036	-8.46806	-7.5106	-8.61992	-8.69549	-8.66849	-8.45149	-9.22647	-10.2475	-8.4303	-8.4621	-9.06141	-9.26439	-9.15549	YLR358C	-8.39856	-9.33828	-9.87394	-8.44918	-7.98635	-8.84066	-8.97994	-8.91199	0.0748579	0.158125	0.528327	0.0266996	0.672811	0.312182	0.40227	0.34436
1.9134	1.99334	2.22367	2.48318	2.31126	2.75711	2.6133	2.0711	1.72134	1.91681	2.09443	2.38718	2.22028	2.24605	2.26723	1.88231	YBR212W	1.81737	1.95508	2.15905	2.43518	2.26577	2.50158	2.44027	1.9767	0.13581	0.0541131	0.0913885	0.0678813	0.064333	0.36138	0.244713	0.133498
-0.336196	-1.45682	-1.07768	-1.00044	0.13975	-1.85974	-2.07971	-2.19741	0.03864	-1.70678	-1.28149	-1.11435	0.266204	-1.96467	-2.46641	-2.29083	YCL026C-A	-0.148778	-1.5818	-1.17958	-1.0574	0.202977	-1.91221	-2.27306	-2.24412	0.265049	0.176748	0.144117	0.0805436	0.0894167	0.0741994	0.273443	0.0660546
3.39208	2.68802	2.20363	2.20396	4.76931	3.34048	3.41918	2.98882	4.07057	2.00017	1.62871	1.56333	4.7003	2.81867	3.23282	2.08958	YNR034W-A	3.73132	2.3441	1.91617	1.88364	4.73481	3.07957	3.326	2.5392	0.479764	0.486389	0.406531	0.452996	0.0488003	0.368974	0.131775	0.635861
0.84797	0.692601	1.3835	0.840111	0.831581	0.69348	0.778835	1.10555	0.940148	0.887579	1.09362	0.599915	0.863551	0.825682	0.820704	1.10945	YNL081C	0.894059	0.79009	1.23856	0.720013	0.847566	0.759581	0.799769	1.1075	0.0651799	0.13787	0.204981	0.169844	0.0226062	0.093481	0.0296053	0.00275602
2.45095	2.51017	1.65292	2.0374	2.40433	1.79575	2.03956	1.88679	2.87977	2.87673	2.28643	1.91453	2.47356	1.84575	2.2307	2.32326	YFL045C	2.66536	2.69345	1.96967	1.97597	2.43894	1.82075	2.13513	2.10502	0.303221	0.259194	0.447956	0.0868845	0.0489558	0.0353555	0.135154	0.30863
0.561439	-0.562447	-0.24233	1.30977	0.470197	-0.318236	-0.319401	-0.615873	0.32678	-0.539448	-0.482707	1.19417	0.17576	-0.312722	-0.788303	-0.633393	YDR303C	0.444109	-0.550947	-0.362518	1.25197	0.322978	-0.315479	-0.553852	-0.624633	0.165928	0.0162626	0.169973	0.0817399	0.208198	0.00389909	0.331564	0.0123885
-0.604029	-0.545011	0.277205	2.15714	-0.643451	-0.801614	-0.844296	-1.09725	-0.745611	0.279404	0.300082	2.37436	-0.85706	-0.925063	-0.984201	-0.57315	YBL009W	-0.67482	-0.132803	0.288643	2.26575	-0.750256	-0.863338	-0.914248	-0.835198	0.100114	0.582949	0.016177	0.153595	0.151045	0.0872919	0.0989271	0.370593
0.0741749	0.394557	-0.468978	1.14483	-0.20365	0.415988	0.416613	0.320566	0.242556	0.0907145	-0.228619	1.66015	-0.179778	0.410111	0.120221	-0.0198612	YDR119W	0.158365	0.242636	-0.348798	1.40249	-0.191714	0.41305	0.268417	0.150352	0.119063	0.214849	0.16996	0.364383	0.0168803	0.00415534	0.20958	0.240719
-0.600166	0.483322	1.01373	1.54514	-0.569467	0.181726	0.54845	0.938712	-0.348148	0.733799	1.32061	2.50696	-0.623497	0.44803	0.69496	0.800547	YPL059W	-0.474157	0.608561	1.16717	2.02605	-0.596482	0.314878	0.621705	0.869629	0.178204	0.177114	0.216994	0.68011	0.0382053	0.188306	0.103598	0.0976977
1.21718	1.33923	1.35404	1.97738	0.886291	0.807446	0.764185	0.314162	1.21459	1.35047	1.1457	2.82797	1.07514	0.797019	0.802959	0.70439	YOL031C	1.21589	1.34485	1.24987	2.40267	0.980717	0.802233	0.783572	0.509276	0.00182886	0.00794993	0.14732	0.601457	0.133539	0.00737336	0.027417	0.275932
-1.09891	-0.498023	0.401683	1.73504	-1.21005	-0.501048	-0.0946598	0.258423	-0.848901	-0.343974	0.284994	1.81427	-1.0692	-0.667413	0.145912	0.310223	YDR538W	-0.973907	-0.420999	0.343338	1.77465	-1.13963	-0.58423	0.0256262	0.284323	0.176786	0.108929	0.0825114	0.0560216	0.099594	0.117638	0.17011	0.036628
[truncated: 4,915 more rows]
