# Supplementary material for: Yeast IME2 Functions Early in Meiosis Upstream of Cell Cycle-Regulated SBF and MBF Targets
Source: PLoS One. 2012 Feb 29;7(2):e31575. doi: 10.1371/journal.pone.0031575 (PMC3290606; doi:10.1371/journal.pone.0031575)
Supplement: Table S2 — T-Profiler consensus motif analysis. Data are shown for comparison of 2, 4, and 6 hours with 0 hours for both cell types (a–f) and for comparison of the two cell types at each time point (g–j). Only gene groups considered statistically significant (E<0.05) are shown (see [40]); red = upregulation, green = downregulation. (XLSX) [file pone.0031575.s004.xlsx]

## Sheet: T-profiler consensus motifs
Table S2. T-Profiler consensus motif analysis.
Comparison	Motif	Name	t-value	E-value	Mean log2 ratio	ORFs
a. WT 2 v 0 hr	ACGCGT	MBP1	11.05	< 1.0e-15	0.566	299
	TSGGCGGCTAWW	meiosis	7.81	8.4e-13	1.371	32
	TCGGCGG	YAP5	6.97	4.6e-10	0.726	81
	GCGGCTA	sporulation	6.85	1.1e-09	0.618	104
	TAGCCGC	sporulation	6.07	1.9e-07	0.467	134
	TKACGCGTT	MBP1	5.24	2.3e-05	0.956	29
	CRCGAAA	SWI4	5.08	5.5e-05	0.205	357
	TTTCGCG	SWI4	3.84	0.018	0.238	169
	TCGTTTA	UPC2	-3.66	0.036	-0.283	258
	GGTATGC	unknown	-4.36	0.0019	-0.631	60
	CACGTK	PHO4	-4.62	0.00056	-0.22	720
	SKTKCCTT	novel filamenta	-4.67	0.00044	-0.263	483
	CTAWWWWTAG	RLM1	-4.68	0.00042	-0.53	100
	GCGATGAGMTGARAW	rRNA?	-5.21	2.8e-05	-1.46	16
	TAWWWWTAGM	RLM1	-8.05	1.1e-13	-0.46	379
	CGATGAG	PAC	-9.2	< 1.0e-15	-0.625	254
	AAAATTT	rRPE	-12.67	< 1.0e-15	-0.361	1323
b. WT 4 v 0 hr	TSGGCGGCTAWW	meiosis	8.35	1.6e-14	2.118	32
	GCGGCTA	sporulation	8.28	1.6e-14	1.12	104
	TCGGCGG	YAP5	6.93	6.1e-10	1.068	81
	ACGCGT	MBP1	5.96	3.7e-07	0.45	299
	TAGCCGC	sporulation	5.93	4.4e-07	0.695	134
	TTTTGTGTCRC	MSE	5.74	1.4e-06	3.605	7
	GACACAA	sporulation	4.26	0.003	0.487	137
	TTGTGTC	sporulation	3.96	0.011	0.437	145
	TAANTAA	BAS2	3.91	0.013	0.093	1575
	GGTGGCRA	RPN4	3.81	0.02	0.538	92
	TAWWWWTAGM	RLM1	-4.04	0.0078	-0.31	379
	RMACCCA	RAP1	-4.42	0.0014	-0.341	371
	CACGTK	PHO4	-4.78	0.00026	-0.261	720
	GCGATGAGMTGARAW	rRNA?	-5.52	4.9e-06	-2.11	16
	CCRTACA	RAP1	-6.3	4.3e-08	-0.552	274
	CGATGAG	PAC	-10.18	< 1.0e-15	-0.906	254
	AAAATTT	rRPE	-13.31	< 1.0e-15	-0.473	1323
c. WT 6 v 0 hr	CRCAAAW	MSE	9.59	< 1.0e-15	0.617	885
	TTGTGTC	sporulation	8.68	< 1.0e-15	1.412	145
	GACACAA	sporulation	8.19	3.2e-14	1.375	137
	TTTTGTGTCRC	MSE	6.56	7.9e-09	5.615	7
	GCGGCTA	sporulation	6.09	1.6e-07	1.19	104
	TSGGCGGCTAWW	meiosis	5.9	5.3e-07	2.095	32
	TAGCCGC	sporulation	4.21	0.0037	0.745	134
	TCGGCGG	YAP5	4.14	0.0051	0.937	81
	RMACCCA	RAP1	-4.39	0.0017	-0.363	371
	GCGATGAGMTGARAW	rRNA?	-5.27	2e-05	-2.616	16
	CCRTACA	RAP1	-6.45	1.6e-08	-0.667	274
	CGATGAG	PAC	-9.48	< 1.0e-15	-1.046	254
	AAAATTT	rRPE	-12.18	< 1.0e-15	-0.494	1323
d. ime2D 2 v 0 hr	TSGGCGGCTAWW	meiosis	9.89	< 1.0e-15	1.504	32
	GCGGCTA	sporulation	8.48	< 1.0e-15	0.668	104
	TCGGCGG	YAP5	8	1.8e-13	0.722	81
	TAGCCGC	sporulation	6.83	1.2e-09	0.457	134
	ACGCGT	MBP1	4.12	0.0055	0.149	299
	YCTATTGTT	ROX1	-3.61	0.044	-0.385	91
	CTAWWWWTAG	RLM1	-3.8	0.021	-0.386	100
	YYNATTGTTY	REB1	-4.05	0.0075	-0.265	268
	SKTKCCTT	novel filamenta	-4.66	0.00046	-0.231	483
	GGTATGC	unknown	-4.76	0.00028	-0.596	60
	TAWWWWTAGM	RLM1	-4.83	0.0002	-0.263	379
	GCGATGAGMTGARAW	rRNA?	-5.51	5.2e-06	-1.335	16
	CGATGAG	PAC	-9.42	< 1.0e-15	-0.557	254
	AAAATTT	rRPE	-13.02	< 1.0e-15	-0.324	1323
e. ime2D 4 v 0 hr	TSGGCGGCTAWW	meiosis	9.81	< 1.0e-15	1.848	32
	GCGGCTA	sporulation	8.98	< 1.0e-15	0.886	104
	TCGGCGG	YAP5	8.84	< 1.0e-15	1	81
	TAGCCGC	sporulation	7.26	5.7e-11	0.614	134
	ACGCGT	MBP1	5.59	3.3e-06	0.285	299
	YYNATTGTTY	REB1	-3.58	0.049	-0.283	268
	GGAAAAD	ORC	-3.73	0.028	-0.137	1621
	SKTKCCTT	novel filamenta	-3.9	0.014	-0.236	483
	GGTATGC	unknown	-4.22	0.0036	-0.644	60
	TAWWWWTAGM	RLM1	-4.24	0.0033	-0.279	379
	GCGATGAGMTGARAW	rRNA?	-6.08	1.8e-07	-1.791	16
	CGATGAG	PAC	-10.48	< 1.0e-15	-0.74	254
	AAAATTT	rRPE	-13.79	< 1.0e-15	-0.404	1323
f. ime2D 6 v 0 hr	TSGGCGGCTAWW	meiosis	9.87	< 1.0e-15	1.988	32
	GCGGCTA	sporulation	9.21	< 1.0e-15	0.967	104
	TCGGCGG	YAP5	8.93	< 1.0e-15	1.075	81
	TAGCCGC	sporulation	7.25	6.1e-11	0.648	134
	ACGCGT	MBP1	6.11	1.5e-07	0.328	299
	GGAAAAD	ORC	-3.67	0.035	-0.158	1621
	GGTATGC	unknown	-3.71	0.03	-0.628	60
	SKTKCCTT	novel filamenta	-4.32	0.0023	-0.286	483
	GCGATGAGMTGARAW	rRNA?	-4.71	0.00036	-1.52	16
	CGATGAG	PAC	-8.25	1.6e-14	-0.653	254
	AAAATTT	rRPE	-11.74	< 1.0e-15	-0.392	1323
g. WT v ime2D 0 hr	GACACAA	sporulation	7.19	9.5e-11	0.381	137
	TSGGCGGCTAWW	meiosis	4.9	0.00014	0.537	32
	TTGTGTC	sporulation	4.59	0.00065	0.254	145
	GCGGCTA	sporulation	4.52	0.0009	0.289	104
	AAAATTT	rRPE	3.94	0.012	0.097	1323
	GAGGCT	CRZ1	-3.58	0.049	-0.073	269
	CCCCT	MSN2-4	-3.91	0.013	-0.018	977
	AGGGG	MSN2-4	-8.29	1.6e-14	-0.091	941
h. WT v ime2D 2 hr	ACGCGT	MBP1	12.49	< 1.0e-15	0.522	299
	CRCGAAA	SWI4	6.55	8.4e-09	0.272	357
	TTTCGCG	SWI4	6.46	1.5e-08	0.38	169
	GACACAA	sporulation	5.91	5e-07	0.387	137
	TKACGCGTT	MBP1	5.21	2.8e-05	0.731	29
	TTGTGTC	sporulation	4.14	0.0051	0.276	145
	CCCCT	MSN2-4	-4.77	0.00027	-0.055	977
	TAWWWWTAGM	RLM1	-4.88	0.00015	-0.126	379
	AGGGG	MSN2-4	-5.95	3.9e-07	-0.081	941
i. WT v ime2D 4 hr	GACACAA	sporulation	9.44	< 1.0e-15	0.936	137
	CRCAAAW	MSE	8.39	< 1.0e-15	0.352	885
	TTGTGTC	sporulation	8.09	8.1e-14	0.793	145
	TTTTGTGTCRC	MSE	7.23	7.1e-11	3.566	7
	GTMAACAA	SFF	3.77	0.024	0.376	177
	GCGGCTA	sporulation	3.7	0.031	0.466	104
	TGACTCA	GCN4	-4.14	0.0051	-0.345	115
	RMACCCA	RAP1	-4.35	0.002	-0.165	371
	CCRTACA	RAP1	-5.84	7.6e-07	-0.301	274
j. WT v ime2D 6 hr	CRCAAAW	MSE	13.45	< 1.0e-15	0.873	885
	GACACAA	sporulation	11.5	< 1.0e-15	1.83	137
	TTGTGTC	sporulation	11.35	< 1.0e-15	1.761	145
	TTTTGTGTCRC	MSE	6.74	2.3e-09	5.32	7
	GTMAACAA	SFF	4.02	0.0085	0.683	177
	GTAAACA	FKH1	3.81	0.02	0.532	311
	CGATGAG	PAC	-4.07	0.0068	-0.259	254
	AAAATTT	rRPE	-4.32	0.0023	-0.007	1323
	CCRTACA	RAP1	-5.47	6.6e-06	-0.383	274
