# Supplementary material for: Yeast IME2 Functions Early in Meiosis Upstream of Cell Cycle-Regulated SBF and MBF Targets
Source: PLoS One. 2012 Feb 29;7(2):e31575. doi: 10.1371/journal.pone.0031575 (PMC3290606; doi:10.1371/journal.pone.0031575)
Supplement: Table S3 — MatrixREDUCE consensus motif analysis. Data are shown for comparison of 2, 4, and 6 hours with 0 hours for both cell types (a–f) and for comparison of the two cell types at each time point (g–j). The P-value provides an indication of confidence in the motif, which is calculated based on a t-value derived from an associated regression coefficient (F-value) (see [46]); red = upregulation, green = downregulation. (XLSX) [file pone.0031575.s005.xlsx]

## Sheet: MatrixREDUCE motifs
Table S3. MatrixREDUCE consensus motif analysis.
Comparison	Motif	F-value	t-value	P-value
a. WT 2 v 0 hr	AAAATTTT	-0.235891	-17.4901	8.12791e-67
	ACGCGT	0.485562	13.6643	7.18098e-42
	GCGGCTA	0.792859	9.8526	1.00029e-22
	CG	-0.00938163	-8.16815	3.79875e-16
	TAGCCGC	0.595984	9.44283	5.10589e-21
	GCGATGAG	-0.479502	-8.94636	4.8428e-19
b. WT 4 v 0 hr	AAAATTTT	-0.465656	-19.6306	3.68207e-83
	GCGGCTA	1.193	11.277	3.38939e-29
	CACAAAA	0.466932	10.3119	1.00901e-24
	TTTTTTTC	-0.142932	-9.35692	1.14146e-20
	TGAAAAA	-0.128377	-9.00685	2.81607e-19
	TTTTGTG	0.384469	10.3354	7.93613e-25
	GCCGCCGA	1.10957	9.09294	1.29397e-19
	ACGCGT	0.366273	7.89838	3.34661e-15
	CCGTACAT	-0.64181	-9.79462	1.76175e-22
	GCGATGAG	-0.616081	-8.785	2.02207e-18
c. WT 6 v 0 hr	AAAATTTT	-0.686725	-17.9717	2.39274e-70
	CACAAAA	1.16576	18.1847	6.15653e-72
	TTTGTG	0.624529	14.0184	6.08239e-44
	TGAAAAA	-0.226415	-11.1404	1.53664e-28
	TGAAAAA	-0.335697	-9.07626	1.50519e-19
	TTTTTTT	-0.0771832	-8.59514	1.05298e-17
	GGCGGCTA	1.3072	9.94659	3.96889e-23
	CCGTACAT	-1.36594	-9.83621	1.17425e-22
	GACACAAA	1.29926	10.9151	1.78625e-27
d. ime2D 2 v 0 hr	AAAATTTT	-0.299744	-17.9716	2.39371e-70
	GGCGGCTA	1.09076	13.0998	1.14165e-38
	GCCGCCGA	0.954957	10.4012	4.03723e-25
	CG	-0.0103458	-8.30241	1.25353e-16
e. ime2D 4 v 0 hr	AAAATTTT	-0.327675	-19.6631	2.01674e-83
	GGCGGCTA	0.727347	9.85895	9.3993e-23
	CG	-0.0142053	-8.81303	1.58038e-18
	GCGATGAG	-0.512191	-8.81097	1.60927e-18
f. ime2D 6 v 0 hr	AAAATTTT	-0.339278	-16.7935	7.35056e-62
	GGCGGCTA	1.46757	13.8296	7.84606e-43
	TAGCCGC	0.771316	9.67592	5.55849e-22
	CG	-0.0139375	-9.46043	4.32643e-21
	ACGCGT	0.234722	8.25005	1.93547e-16
g. WT v ime2D 0 hr	GACACAAA	0.611312	14.3483	6.4431e-46
	AGGGG	-0.106892	-10.3482	6.9616e-25
h. WT v ime2D 2 hr	ACGCG	0.265291	16.0224	1.38198e-56
	GACACAAA	0.731283	13.3415	5.03353e-40
	CCC	-0.0143232	-9.76836	2.2744e-22
	TTTTGTG	0.187447	9.48054	3.57932e-21
	CGCGTAA	0.358398	8.6011	1.00037e-17
i. WT v ime2D 4 hr	GTCACAAA	1.60733	20.1735	1.43979e-87
	TTTTGTG	0.441556	11.6622	4.35682e-31
j. WT v ime2D 6 hr	CACAAAA	1.26329	20.4246	1.21404e-89
	TTTGTG	0.645167	15.5275	2.54875e-53
	GACACAAA	1.89089	14.4596	1.36077e-46
	TGAAAAA	-0.136486	-10.4274	3.07881e-25
