# Supplementary material for: Yeast IME2 Functions Early in Meiosis Upstream of Cell Cycle-Regulated SBF and MBF Targets
Source: PLoS One. 2012 Feb 29;7(2):e31575. doi: 10.1371/journal.pone.0031575 (PMC3290606; doi:10.1371/journal.pone.0031575)
Supplement: Table S4 — Gene-normalized hierarchical clustering of SBF and MBF targets. The log2 values shown in this table were used to generate the heat maps shown in Fig. 4. (XLSX) [file pone.0031575.s006.xlsx]

## Sheet: Heat map data
Table S4. Gene-normalized hierarchical clustering of SBF and MBF targets.
SBF								Gene		MBF								Gene
WT				ime2D						WT				ime2D
0h	2h	4h	6h	0h	2h	4h	6h			0h	2h	4h	6h	0h	2h	4h	6h
0.242092	0	-0.00441265	-1.45742	0.551889	-0.0104246	0.612998	0.507937	SUR1		-0.764452	0.814476	0.631426	-0.623817	-0.877677	-0.336668	0.0126529	-0.120588	TOP2
0.308049	0.270812	0.0560799	-1.08167	0.0291119	-0.763647	-1.12203	-0.756258	PCL2		-0.421397	0.635849	0.463418	-0.738252	-0.370837	-0.353191	-0.13053	0.228915	MIF2
0.0105538	0.174266	-0.037003	-0.757328	-0.485789	-0.39923	-0.39048	-0.344392	CBF2		-0.268833	1.20672	0.363452	-0.912786	-0.88503	-0.269689	0.0479612	0.126437	TOF1
0.00868559	-0.07618	0.0350933	-0.899496	0.331362	-0.574099	-0.353319	-0.200268	OCH1		-0.253997	0.94094	0.372031	-0.794186	-0.245472	0.186034	0.524776	0.455762	RLF2
-0.0849929	0.705402	0.189027	-1.05345	0.264098	0.31958	0.18173	0.137899	GIN4		-0.518899	1.08851	0.7923	-0.740911	-1.0048	-0.196299	0.269359	0.482833	SLD2
0.0752959	0.494177	-0.147457	-0.824216	-0.282372	-1.1874	-1.0745	-0.677293	VRG4		-0.510195	1.2633	0.617702	-0.88354	-0.160739	0.297523	0.511619	0.465328	MRC1
0.158698	0.519227	-0.155257	-1.1977	0.0308247	0.0020771	-0.0766931	-0.0954633	SKG6		-0.454042	1.01778	0.48169	-0.407455	-0.556989	-0.172643	0.0489883	0.196196	SMC6
0.0582819	-0.0207367	-0.253656	0.130616	0.251166	0.30543	0.217293	-0.16488	SMF2		-0.562185	0.953378	0.544332	-0.379348	-0.621299	0.17193	0.536288	0.631735	YDL156W
0.137175	-0.0492768	-0.0546608	0.227214	-0.242555	-0.139174	-0.249794	-0.0544252	YSY6		-0.720283	0.994031	0.37325	-0.328429	-1.20246	-0.344846	-0.113889	0.0281572	MSH2
-0.393462	-0.0183873	0.0495865	0.168126	0.531121	0.262726	0.101564	0.229094	YHR173C		-0.585191	1.20025	0.433133	-0.446843	-0.49193	0.328828	0.638848	0.627405	CTF4
-0.314939	0.609431	0.302453	-0.245906	-0.231481	-0.460455	-0.207548	-0.00773621	PXL1		-0.658499	1.10653	0.386071	-0.418007	0.025485	-0.0385485	0.153653	0.422855	CDC9
-0.150529	0.605418	0.198565	-0.209412	0.279215	-0.449795	-0.415531	-0.145548	GIC2		-0.598499	0.990979	0.423961	-0.568082	-0.816607	-0.199951	-0.181413	0.0762792	POL32
-0.232673	0.518081	0.172362	-0.357835	0.227391	-0.199387	-0.513169	-0.570144	HSL1		-0.193885	0.93089	0.353301	-0.389913	-0.443036	0.405483	0.738803	0.67526	SMC5
0.00319862	0.0944004	0	-0.262762	-0.591626	-0.53916	-0.797934	-0.654157	YJR054W		-0.303492	1.07352	0.273538	-0.337301	-0.384069	-0.0941882	0.409461	0.515678	ERV25
0.0476165	0.470536	-0.063086	-0.296406	0.0771174	-0.231465	-0.22391	-0.192211	PMT2		-0.409841	1.38019	0.236521	-0.348245	-1.42341	-0.372284	-0.0235071	0.300986	SEN34
0.0248265	0.364933	-0.0468702	-0.259427	1.30679	0.861004	0.538793	-0.00776672	CLN1		-0.530616	0.91052	0.0259891	-0.0951252	0.635262	-0.44374	-0.778207	-0.758571	MCD1
-0.0232925	0	0.549545	-0.189515	-0.38389	-0.17419	-0.43723	-0.200655	HCM1		-0.623272	0.833164	0.28126	-0.171349	-0.486137	-1.19162	-1.24142	-1.05991	SWE1
-0.110654	0.899979	-0.329412	-0.0829644	-0.436837	-0.156339	-0.0681567	0.0960679	RAD27		-0.2431	1.6984	0.214559	-0.16714	-0.136916	0.0633945	0.162429	0.270759	ASF1
-0.454042	1.01778	0.48169	-0.407455	-0.556989	-0.172643	0.0489883	0.196196	SMC6		-0.582117	0.447388	0.654887	-0.241071	-0.63376	-0.519995	-0.276927	-0.0887656	SLK19
-0.548536	0.852227	0.46887	-0.509216	-0.484546	-0.445216	-0.610049	-0.165212	ERP2		-0.836158	0.384675	0.678887	-0.231801	-1.19008	-0.419238	-0.014327	-0.0899081	RAD53
-0.413456	0.861372	0.242804	-0.451412	-0.563544	-0.0845966	-0.106188	0.304303	MGM101		-0.0232925	0	0.549545	-0.189515	-0.38389	-0.17419	-0.43723	-0.200655	HCM1
-0.202661	0.900114	0.50031	-0.57954	-0.394232	-0.459564	-0.245408	-0.0155802	DTD1		-0.965887	1.63611	0.85518	-0.811591	-1.21341	-0.41332	0.0572205	0.329801	POL1
-0.530616	0.91052	0.0259891	-0.0951252	0.635262	-0.44374	-0.778207	-0.758571	MCD1		-0.941907	1.5081	0.817857	-0.973153	-1.02179	-1.75824	-1.21709	-0.882674	RNR1
-0.623272	0.833164	0.28126	-0.171349	-0.486137	-1.19162	-1.24142	-1.05991	SWE1		-0.608528	1.66209	0.534889	-0.714672	-1.11744	-0.57384	-0.0875401	0.196309	POL30
-1.00318	1.02894	0.52569	-0.552194	-0.659801	-1.64646	-1.38445	-1.415	HTA2		-0.265551	0.345194	0.275093	-0.478358	-0.879765	-0.0629282	-0.113039	0.110533	RTT106
-1.09521	0.450641	0.163539	-0.426415	-1.14072	-0.457779	-0.479906	-0.660592	RTT107		-0.279323	0.268903	0.199842	-0.439902	-1.19464	-0.674855	-0.365806	0.0143104	RAD51
-1.13685	0.231274	0.219584	0.104909	0.0429707	-0.553597	-0.477611	-0.85983	CLN2		-0.246634	0.361751	0.222082	-0.717062	-0.224591	-0.611834	-0.474016	-0.590874	DUN1
-1.33146	0.273038	0.2208	-0.0788684	-1.1639	-2.16207	-1.89074	-1.85381	HHF1		-0.232673	0.518081	0.172362	-0.357835	0.227391	-0.199387	-0.513169	-0.570144	HSL1
-1.64405	0.253007	0.206148	-0.194526	-1.52621	-2.47833	-2.33778	-2.34046	HHF2		-0.150529	0.605418	0.198565	-0.209412	0.279215	-0.449795	-0.415531	-0.145548	GIC2
-0.674442	0.12201	0.132744	-0.203612	-0.461959	-1.18333	-0.875762	-0.904681	HTA1		-0.0182228	0.4426	0.133937	-0.42707	0.0970097	-0.621682	-0.68753	-0.650794	YJL181W
-0.896744	0.0854464	-0.00503778	0.00766516	-0.520524	-1.17798	-1.01442	-1.09246	HHT2		0.0248265	0.364933	-0.0468702	-0.259427	1.30679	0.861004	0.538793	-0.00776672	CLN1
-0.703766	0.272759	0.35894	-0.628949	-0.592191	-1.36236	-1.3293	-0.858737	HTB1		0	0.418179	-0.0562325	-0.864868	-0.0576787	-0.109399	0.101564	0.000564098	BNI4
0.572266	0.0710869	-0.751625	-0.237394	0.30344	-1.06992	-1.40901	-1.26405	RSR1		0.0105538	0.174266	-0.037003	-0.757328	-0.485789	-0.39923	-0.39048	-0.344392	CBF2
0.480247	0.124509	-1.10612	-0.294131	0.089313	-0.461172	-0.996207	-1.08963	PDR16		0.109415	0.22469	-0.284728	-0.876502	-0.237534	-0.329356	0.0680113	0.0176792	RAD5
0.537763	0.109753	-0.27126	-0.519816	0.377001	0.173282	0.0491896	-0.0964155	YOR246C		0.00868559	-0.07618	0.0350933	-0.899496	0.331362	-0.574099	-0.353319	-0.200268	OCH1
0.518133	1.31067	-0.830133	-0.496251	2.94385	1.21506	-0.707936	-0.95742	TOS6		-0.0849929	0.705402	0.189027	-1.05345	0.264098	0.31958	0.18173	0.137899	GIN4
0.123578	0.163426	-0.229719	-2.41128	0.18286	-0.0164852	-0.148379	-0.167171	SVL3		0	0.708821	0.0956302	-1.05	0.0860906	-0.589457	-0.661499	-0.717629	MKC7
-0.965887	1.63611	0.85518	-0.811591	-1.21341	-0.41332	0.0572205	0.329801	POL1		0	0.755596	-0.109729	-1.02188	0.0201797	-0.153572	-0.322085	-0.0845299	OGG1
-0.941907	1.5081	0.817857	-0.973153	-1.02179	-1.75824	-1.21709	-0.882674	RNR1		0.0660665	0.611873	0.0305133	-0.572453	0.0746975	0.388926	0.601638	0.174225	NSE4
-0.608528	1.66209	0.534889	-0.714672	-1.11744	-0.57384	-0.0875401	0.196309	POL30		-0.083334	0.780941	0.0244288	-0.700885	-0.355998	-0.326344	0.0041728	0.177342	SHO1
-0.871099	1.57746	0.441258	-0.712136	-1.57794	-0.499839	-0.0496969	0.377601	DUT1		0.336598	0.677851	-0.265066	-0.449794	-0.192253	0.201241	0.381623	0.440589	YRF1-6
-2.28717	0.910672	0.457601	-0.700456	-2.28094	-3.72395	-2.72398	-2.18598	HTB2		-0.110654	0.899979	-0.329412	-0.0829644	-0.436837	-0.156339	-0.0681567	0.0960679	RAD27
-2.06566	1.21734	0.439676	-0.242866	-2.73707	-0.484738	0.400903	0.543582	RFA3		-0.166655	0.807503	-0.351631	-0.212133	-0.70383	0.242642	0.341229	0.596724	YML133C
-1.83569	0.636458	0.530444	-0.440425	-1.26824	-0.631776	-0.292172	-0.398792	PGM1		0.158698	0.519227	-0.155257	-1.1977	0.0308247	0.0020771	-0.0766931	-0.0954633	SKG6
-1.92946	0.0534301	1.02862	-0.0224643	-0.864634	-0.643866	-0.25498	0.218877	YOX1		0.0842938	0.97317	-0.255501	-1.41578	0.0219841	0.222877	0.513621	0.734434	MSA2
-3.60532	0.836614	0.415003	-0.85969	-2.35497	-2.53	-1.81281	-1.50656	TOS4		-0.489038	0.21806	-0.193338	0.0288801	-0.750466	-0.553743	-0.327583	-0.335164	STB1
-0.621161	-0.00273371	0	0.966695	-0.911413	-1.36743	-1.28212	-1.1466	CSE4		-0.507964	0.286432	0.130748	-0.169421	-0.67413	-0.419196	-0.327748	-0.311908	YIF1
-0.31337	-0.155255	0.101248	1.17168	1.30169	-0.21629	-0.514677	-0.492949	SVS1		-0.744739	0.581997	-0.230682	0.171831	-1.04396	-0.13097	-0.0363584	0.208974	POL12
-0.680077	-0.134417	0.109433	1.24867	-0.588048	-1.29658	-1.61546	-1.61945	WSC2		-0.352825	0.303073	-0.470575	0.206715	-0.511565	-0.119016	-0.0885735	-0.0273824	POL3
-0.480758	0.11609	-0.208453	1.26506	0.0495787	-0.268312	-0.330559	-0.500761	AXL2		-0.739901	0.291242	-0.401206	0.297395	-0.910278	-0.297521	-0.193466	-0.205289	ZDS2
-1.31434	-0.206153	0.243783	0.665317	-1.42763	-1.02525	-0.77868	-0.620787	SPC105		-0.244589	0.35267	-0.200687	0.41276	-0.0656567	-0.0601006	0.0270038	-0.547506	BUD2
-1.40624	-0.236176	0.14715	0.91327	-1.31903	-1.25237	-1.26459	-1.10607	HHO1		-0.121635	0.482288	-0.152055	0.160799	-0.320637	-0.582912	-0.696739	-0.554249	YDL157C
-1.70482	-0.0415001	0	0.903948	-1.48679	-1.61601	-1.47326	-1.48682	YOR114W		-0.469744	1.01038	-0.25077	0.419944	-0.180894	0.130403	-0.0424108	-0.266461	MSH6
-0.980001	0.207317	-0.221737	0.416281	0.794291	-0.467878	-1.74838	-1.5311	CSI2		-0.356823	1.05449	-0.080483	0.139779	-0.171732	0.0767517	-0.0333672	0.121197	DPB2
-0.962935	0	-0.0842848	0.374939	-0.207137	-0.54601	-0.737922	-0.849943	NUD1		-0.480758	0.11609	-0.208453	1.26506	0.0495787	-0.268312	-0.330559	-0.500761	AXL2
-1.38585	0.355396	-0.161848	0.457069	-1.11357	-1.63635	-1.37594	-1.3077	YMR144W		-1.23388	0.878795	0.114412	-0.274072	-1.56874	-1.01101	-0.446855	-0.383971	PRI2
-2.6893	-0.122363	0.0779872	1.11958	-1.94345	-2.79602	-2.58582	-2.06178	NRM1		-1.41523	0.854249	0.124112	-0.0771928	-1.99769	-0.721555	-0.353364	-0.417556	ERP3
-2.49729	-0.341341	0.164005	0.928575	-2.50245	-2.10718	-1.7488	-1.63757	HTZ1		-1.09521	0.450641	0.163539	-0.426415	-1.14072	-0.457779	-0.479906	-0.660592	RTT107
-2.58085	0.444546	-0.588565	1.04715	-3.16611	-1.73261	-1.40585	-0.987517	ALG14		-1.10206	0.509804	0.217056	-0.218572	-1.4036	-0.995444	-0.859644	-0.729612	RAD17
-2.19127	0.314134	-0.132517	0.80342	-2.39838	-1.57346	-1.11228	-0.71662	PMI40		-1.32334	0.497273	0.0984478	-0.155252	-1.72973	-0.894948	-0.401049	-0.0184627	GRX6
-1.91579	0.0696506	-0.279446	0.454563	-1.75682	-1.23691	-0.804803	-0.810661	SPT21		-0.992857	0.463861	0	-0.0368147	-0.96442	-0.472964	-0.179204	0.0600104	ELG1
-2.10527	0.0981116	0	1.56295	-2.50611	-1.71089	-1.22632	-0.845708	ACM1		-1.36976	0.367733	0.435807	-0.212809	-1.23535	-0.845969	-0.317667	-0.356921	ASF2
-0.0279875	0.00905275	-0.619665	2.57794	0.252777	-0.384023	-0.358098	-0.619769	SPA2		-1.72652	0.418286	0.469961	-0.418342	-2.31481	-0.998553	-0.725587	-0.310108	RFA2
0.0248427	-0.0305786	-0.264252	2.61008	-0.014575	-0.418628	-0.560471	-0.500981	YBR071W		-1.1555	0.560183	0.551162	-0.418225	-1.89393	-0.666334	-0.368094	-0.155684	RFA1
-0.318413	0	0.0586028	2.73716	0.0663509	-0.530139	-0.786783	-0.898349	HO		-1.74487	0.133135	0.246139	-0.127029	-2.08113	-1.22759	-0.642483	-0.488978	YPR174C
-0.179208	0	0.101226	1.86767	-0.246853	-0.436998	-0.473405	-0.416129	KTR1		-1.64405	0.253007	0.206148	-0.194526	-1.52621	-2.47833	-2.33778	-2.34046	HHF2
-0.0713849	-0.241806	-0.199033	2.12855	0.026794	-0.0873165	-0.424338	-0.740666	CAF120		-1.31955	0.0740619	0.0382853	-0.0279322	-1.36471	-0.819923	-0.403806	-0.251722	DBF4
-0.954332	-0.41146	0.00966835	1.99218	-1.02866	-1.14442	-1.1922	-1.11427	ALK2		-1.27232	0.400463	-0.0569491	0.125016	-1.72109	-0.59841	-0.326905	-0.481601	SPH1
1.36229	0.372218	-0.573296	-1.36674	1.3408	-0.0373483	-0.366537	-0.483748	SCP160		-1.14775	0.442532	-0.322274	0.121393	-1.47945	-0.309377	-0.269993	0.0514293	PMS1
1.21347	0.721044	-0.800674	-1.93363	1.62986	-0.135939	-0.646493	0.204669	SCW10		-1.38585	0.355396	-0.161848	0.457069	-1.11357	-1.63635	-1.37594	-1.3077	YMR144W
1.41361	0.618385	-0.751143	-2.0903	1.6601	-0.140633	-0.543651	0.50663	YMR304C-A		-1.5835	0.620922	0.547018	-0.783896	-1.47199	-0.785634	-0.627601	-0.160349	RNH202
2.13367	0.836356	-0.978327	-1.70722	3.7838	1.55276	0.278309	0.142021	PRY2		-1.53612	0.872411	0.345732	-0.641142	-2.0056	-0.756991	-0.0499997	0.0742264	SMC1
2.41647	0.572124	-0.829388	-0.649608	2.23831	0.992063	0.731031	0.608043	EXG1		-1.91149	0.93305	0.498356	-0.653166	-2.65115	-0.743902	-0.081008	0.0898929	PDS5
1.69222	0.52426	-0.702203	-0.626814	1.60869	0.24473	-0.108013	-0.268235	GAS1		-1.69965	1.1735	0.719869	-0.698039	-2.29427	-0.857692	-0.0934768	0.100137	SMC3
2.52479	0.297695	-0.506914	-0.887381	2.78859	1.62854	1.01006	0.83872	YOL019W		-1.34432	1.12167	0.424465	-0.58791	-1.42624	-0.18771	0.251452	0.317754	CDC45
2.7586	0.139544	-0.344529	-1.30536	3.10692	1.29304	1.04846	1.42117	CRH1		-1.63405	1.15182	0.473029	-0.42927	-2.20072	-0.298963	0.101847	0.475747	TUB4
1.01924	0.257555	-0.247084	-0.417062	0.579788	-0.14696	-0.579909	-0.84023	ERG4		-1.90525	0.780356	0.413062	-0.273703	-2.56899	-0.628884	0.0839248	0.191502	IRR1
1.19105	0.362174	-0.228643	-0.753011	1.2644	0.545359	-0.57465	-1.21985	TOS1		-2.06566	1.21734	0.439676	-0.242866	-2.73707	-0.484738	0.400903	0.543582	RFA3
1.85003	0.249608	-0.357169	-0.824169	1.54427	0.347891	0.204497	0.340438	MNN1		-2.14088	1.34581	0.595516	-0.790033	-2.27541	-0.48847	0.0737705	-0.182568	HUA2
1.44497	0.143673	-0.272288	-0.877254	1.58393	0.772784	0.404625	0.132687	MSB2		-1.92946	0.0534301	1.02862	-0.0224643	-0.864634	-0.643866	-0.25498	0.218877	YOX1
1.56103	0.1623	-0.318616	-0.803502	1.33829	-0.205413	-0.179962	-0.210974	ECM33		-2.18843	0.210959	-0.192781	0.531829	-3.13576	-1.73361	-1.25243	-0.749425	CSM3
0.825971	0.0780664	-0.156283	-1.3005	1.1226	0.0946193	-0.465747	-0.325188	SIM1		-1.97152	0.00225163	-0.098166	0.367789	-2.05092	-0.93644	-0.582977	-0.351787	ERP5
1.0609	0	-0.396873	0.233595	0.381609	-0.90332	-0.52904	-0.466314	SUR2		-1.91579	0.0696506	-0.279446	0.454563	-1.75682	-1.23691	-0.804803	-0.810661	SPT21
1.46891	-0.422668	-0.481951	0.228568	1.92335	0.65617	0.854697	0.879185	SKM1		-2.55832	0.186248	-0.248354	0.147713	-2.79029	-1.46543	-1.15157	-1.46391	YJR030C
0.905251	-0.234561	-0.657231	0.553028	3.01629	1.01624	-0.73328	-1.45878	SRL1		-2.26764	0.599543	-0.169868	0.0893373	-2.67548	-1.27742	-0.787355	-0.493283	ESC8
2.26568	-0.446934	-0.132295	0.121894	3.1717	0.730627	0.221097	0.650005	YPS3		-2.83342	0.501672	-0.362444	0.464394	-2.984	-1.22634	-1.03795	-0.896701	CDC21
1.5922	-1.29984	-1.1503	1.21268	2.31214	-0.186967	-1.98121	-2.86211	CIS3		-2.58085	0.444546	-0.588565	1.04715	-3.16611	-1.73261	-1.40585	-0.987517	ALG14
1.0242	-0.907495	-1.46499	1.12961	0.790464	-0.368816	-1.20837	-1.36868	PSA1		-1.52025	-0.215484	0.248333	0.918506	-1.57722	-1.10847	-0.829017	-0.669267	SPC110
-3.22958	-0.748793	1.02395	1.66724	-3.2608	-3.37628	-2.4798	-1.95677	SPC29		-1.3538	-0.158012	0.335527	1.03864	-1.08332	-0.0483828	0.251259	-0.106189	SWI4
-2.47868	-0.738203	0.757772	3.00054	-2.03898	-2.01559	-1.86888	-1.69354	BBP1		-1.28158	0.145799	-0.0978899	1.03336	-1.09878	-1.01402	-0.882812	-0.828861	BIM1
-1.70018	-0.48458	0.326481	3.18615	-1.56219	-2.07296	-2.02544	-1.95041	STU2		-1.50017	0	-0.0555105	1.05781	-2.01862	-0.926938	-0.683291	-0.486767	RKM1
-2.43411	-0.547743	0.394629	2.22241	-2.94429	-2.24237	-1.77747	-1.32635	PDS1		-1.70482	-0.0415001	0	0.903948	-1.48679	-1.61601	-1.47326	-1.48682	YOR114W
-2.06468	-0.361354	0.235084	2.16631	-0.919544	-1.00249	-0.764877	-1.26809	NDD1		-1.61687	-0.10111	0.136737	2.00354	-1.74231	-1.1915	-0.767711	-0.71881	RIF1
-3.97488	-0.751601	0.643777	3.95421	-5.09605	-5.18478	-4.66134	-3.98466	CLB6		-1.75742	-0.608985	0.286886	1.56976	-1.89055	-1.72118	-1.05312	-0.348463	CLB5
										-2.10527	0.0981116	0	1.56295	-2.50611	-1.71089	-1.22632	-0.845708	ACM1
										-1.90571	-0.393452	0.334543	2.56383	-3.16345	-1.90742	-1.49805	-1.43923	YLR049C
										-2.43411	-0.547743	0.394629	2.22241	-2.94429	-2.24237	-1.77747	-1.32635	PDS1
										-1.56055	-0.49225	0.385788	3.3368	-1.97984	-1.85128	-1.64699	-1.43945	SPC42
										-1.38762	-0.517906	0.578411	2.86055	-1.71706	-1.33618	-1.00976	-1.31704	BNR1
										0.572266	0.0710869	-0.751625	-0.237394	0.30344	-1.06992	-1.40901	-1.26405	RSR1
										0.480247	0.124509	-1.10612	-0.294131	0.089313	-0.461172	-0.996207	-1.08963	PDR16
										0.0855575	-0.0893807	-0.965736	0.556721	-0.0383959	-0.506142	-0.725875	-0.64017	OTU2
										1.0609	0	-0.396873	0.233595	0.381609	-0.90332	-0.52904	-0.466314	SUR2
										1.21347	0.721044	-0.800674	-1.93363	1.62986	-0.135939	-0.646493	0.204669	SCW10
										2.41647	0.572124	-0.829388	-0.649608	2.23831	0.992063	0.731031	0.608043	EXG1
										1.85003	0.249608	-0.357169	-0.824169	1.54427	0.347891	0.204497	0.340438	MNN1
										2.7586	0.139544	-0.344529	-1.30536	3.10692	1.29304	1.04846	1.42117	CRH1
										-0.0279875	0.00905275	-0.619665	2.57794	0.252777	-0.384023	-0.358098	-0.619769	SPA2
										0.0248427	-0.0305786	-0.264252	2.61008	-0.014575	-0.418628	-0.560471	-0.500981	YBR071W
										-3.97488	-0.751601	0.643777	3.95421	-5.09605	-5.18478	-4.66134	-3.98466	CLB6
										-4.90985	-0.24859	1.02299	0.382408	-7.37738	-3.39159	-1.89213	-1.19647	SPO16
